# Supplementary material for: Prediction of liquid-phase separation proteins using Siamese network with feature fusion
Source: Brief Bioinform. 2025 Aug 6;26(4):bbaf393. doi: 10.1093/bib/bbaf393 (PMC12342145; doi:10.1093/bib/bbaf393)
Supplement: All_LLPS_prediction_on_uniprot_human_proteome_bbaf393 [file all_llps_prediction_on_uniprot_human_proteome_bbaf393.xlsx]

## Sheet: Sheet2
Accession	LLPS posiPair score	LLPS negaPair score	RF
Q6P5Q4	0.0636665	0.91416	1
Q58G82	0.0458995	0.890385	1
Q96IP4	0.325556	0.951436	1
O95359	0.0327981	0.967407	1
Q4V339	0.256675	0.819383	0.8
P01619	0.735165	0.453572	0.9
O95352	0.66049	0.552025	1
P01615	0.823939	0.34475	0.3
Q8IX07	0.101228	0.839823	1
P01614	0.697001	0.422578	0.4
Q8IX06	0.0415386	0.771416	1
Q53HI1	0.13939	0.743543	0.3
Q8IX05	0.0437517	0.789316	1
Q8IX04	0.697189	0.326766	0.4
P01611	0.581363	0.463412	0.3
Q8IX03	0.0257346	0.916302	1
Q8IX01	0.0308349	0.918018	1
P56750	0.391701	0.412867	1
Q96J02	0.0431534	0.959375	1
O95347	0.0480597	0.957767	1
Q96J01	0.354824	0.639639	1
Q4V328	0.0611382	0.92686	1
O95343	0.108799	0.764891	1
P56749	0.0745534	0.931576	1
Q4V326	0.0703287	0.944021	1
O95342	0.399942	0.567333	0.7
P56748	0.505095	0.49411	0.8
P56747	0.653956	0.447079	1
Q8IWN7	0.0623014	0.958689	1
O95340	0.802751	0.190857	0
P56746	0.521977	0.540831	0.9
Q8IWN6	0.0563946	0.932738	0.7
P01602	0.69691	0.5287	0.3
Q4V321	0.0213019	0.463825	1
P01601	0.705096	0.505563	0.5
A0A7L8Y648	0.732129	0.834173	0.9
O95336	0.353433	0.612396	0.5
P56730	0.0940832	0.706869	1
Q96IM9	0.0643197	0.910466	1
P32780	0.182954	0.967751	1
Q8IWL8	0.0638198	0.783509	1
Q8IWL3	0.618396	0.661242	0.9
Q8IWL2	0.163204	0.624225	1
Q8IWL1	0.150008	0.893604	1
Q07092	0.0278061	0.948556	1
O95319	0.0143875	0.948102	1
Q2VPB7	0.0945915	0.881645	1
Q96IL0	0.0328779	0.922656	1
Q8IWK6	0.30242	0.883481	1
P56715	0.00945399	0.956463	1
P20794	0.0325791	0.712273	1
Q96IK5	0.0566945	0.600933	1
Q96IK1	0.0320396	0.899776	1
Q96IK0	0.959091	0.342626	0
Q2VPA4	0.0228614	0.71385	1
O95302	0.536848	0.367045	0.2
P56706	0.554515	0.197995	0.5
P56705	0.562795	0.264803	0.8
P56704	0.709103	0.328097	0.7
P56703	0.49105	0.200136	0.8
P20783	0.336538	0.951933	1
P32754	0.892597	0.0887578	0
Q07075	0.840189	0.0616387	0
P06493	0.654373	0.354243	0
Q96IJ6	0.864063	0.0744586	0
Q53HC9	0.340972	0.680584	1
Q53HC5	0.195752	0.938582	1
Q8IWI9	0.370124	0.944518	1
Q53HC0	0.0824476	0.874473	1
P20774	0.244684	0.656855	1
P87889	0.0256224	0.965317	1
P32745	0.0193704	0.911665	1
Q07065	0.28756	0.949123	1
Q96II8	0.135294	0.958516	1
B2RNN3	0.0319859	0.921284	1
C9JG80	0.317485	0.66659	1
Q6IB77	0.928895	0.143565	0.1
P18440	0.905689	0.0260351	0
Q8IWG1	0.0920675	0.962062	1
D6RIA3	0.149091	0.906715	1
Q96IG2	0.058044	0.958623	1
P18433	0.33191	0.948622	1
Q8IWF9	0.0319685	0.952721	1
P20749	0.0170967	0.89473	1
Q8IWF7	0.946121	0.022425	0.2
Q8IWF6	0.14123	0.868351	1
Q8IWF2	0.137037	0.805373	1
P20742	0.115949	0.847497	1
P06454	0.0610814	0.975143	1
P18428	0.313268	0.276752	0.5
Q96IF1	0.0225007	0.645437	1
Q8IWE5	0.0189327	0.970779	1
Q8IWE4	0.350016	0.892538	1
Q8IWE2	0.0108514	0.972001	1
Q07021	0.11755	0.863955	1
Q07020	0.435349	0.706629	0
Q8IWD5	0.363618	0.772615	1
Q8IWD4	0.0430744	0.704554	1
Q5TGZ0	0.849776	0.22901	0.5
Q07011	0.0167653	0.962109	1
Q96ID5	0.153478	0.952328	1
P18405	0.970955	0.166651	0
H3BQW9	0.269844	0.947462	1
P20719	0.117496	0.818957	1
P20718	0.489784	0.244477	0.1
Q8IWC1	0.0093663	0.886719	1
P20711	0.90414	0.15367	0
P49593	0.187689	0.869773	1
Q5TGY1	0.116361	0.840331	1
P49591	0.355388	0.583295	1
P49590	0.11547	0.755589	1
Q07002	0.0759945	0.957314	1
Q07001	0.107438	0.88645	1
Q96IC2	0.0631508	0.924375	1
Q8IWB9	0.152227	0.899572	1
Q8IWB7	0.70581	0.469061	1
Q8IWB6	0.0622272	0.973975	1
Q8IWB4	0.324298	0.974024	1
P49589	0.711251	0.477966	1
P20702	0.46046	0.413457	1
P49588	0.927899	0.0295129	0
Q8IWB1	0.199145	0.843421	1
P20701	0.383732	0.545124	0.9
P20700	0.325271	0.956885	1
P49585	0.0700443	0.974092	1
Q8IWA6	0.0194382	0.914399	1
Q8IWA5	0.500189	0.182381	0.8
Q8IWA4	0.0851482	0.885127	1
Q8IWA0	0.123877	0.706018	1
P51888	0.200713	0.738027	1
P51884	0.836562	0.194215	0.1
P06400	0.0277903	0.931179	1
Q643R3	0.125188	0.839167	1
Q6DCA0	0.0400123	0.889512	1
Q5TH74	0.067098	0.968745	1
P51878	0.0827848	0.943225	1
Q58FG1	0.180711	0.425143	0.2
Q6IAN0	0.712358	0.336189	0.2
Q58FG0	0.058754	0.739846	1
Q53H96	0.560542	0.501454	0.1
P0DN87	0.0293788	0.895962	1
Q5TH69	0.0169867	0.954892	1
P0DN86	0.202998	0.796791	1
P0DMW5	0.334162	0.273852	0.5
P0DMW4	0.20329	0.913294	0.5
P0DN84	0.912694	0.207718	0
P0DMW3	0.291311	0.704999	0.7
P0DMW2	0.953857	0.0744905	0.1
P0DN82	0.75732	0.136215	0.3
P0DN81	0.689382	0.061227	0.1
P0DN80	0.937654	0.0967839	0
Q58FF8	0.392568	0.647155	0.9
Q58FF7	0.225365	0.828666	1
Q5TGU0	0.6003	0.11953	0.2
Q58FF6	0.144381	0.803576	0.8
P51864	0.31226	0.847676	1
Q58FF3	0.13318	0.769666	0.7
P51861	0.0305569	0.784418	1
Q2M3X9	0.0290938	0.906623	1
A0A096LP55	0.41154	0.558778	1
A0A0U1RRN3	0.737522	0.142783	0
Q53H82	0.642349	0.223595	0
P0DMV9	0.320825	0.472313	0.9
P0DN78	0.322923	0.699312	0.3
Q53H80	0.269443	0.932225	1
P0DN77	0.338166	0.686076	0.3
P0DMV2	0.307315	0.972701	1
P0DMV1	0.0201568	0.970661	1
P0DMV0	0.0239793	0.850874	1
P51858	0.304654	0.971417	1
P51857	0.928068	0.0513867	0
A0A096LP49	0.026342	0.93369	1
P51854	0.794139	0.132741	0
C9JFL3	0.100991	0.973816	1
Q2M3W8	0.330721	0.951531	1
Q53H76	0.760188	0.160898	1
P0DMU9	0.325675	0.888271	1
P0DMU8	0.0180074	0.957272	1
Q5GAN6	0.140054	0.84503	1
P0DMU7	0.126526	0.920923	1
Q14197	0.293247	0.938447	1
Q5GAN4	0.130866	0.620165	0.7
Q5GAN3	0.675079	0.382083	0.6
Q14195	0.534513	0.441009	0
P0DMU3	0.0290501	0.976162	1
Q14194	0.651841	0.359832	0
P0DMU2	0.957983	0.0860572	0.2
Q14192	0.103479	0.751663	0.9
Q14190	0.0199476	0.58507	1
Q5TGS1	0.0459743	0.968972	1
P51843	0.328286	0.960814	1
P51841	0.302187	0.554699	1
A0A0U1RRL7	0.0733919	0.91449	1
Q2M3V2	0.48807	0.506721	1
Q53H64	0.283784	0.84373	1
Q14188	0.0328056	0.870298	1
Q14186	0.0653601	0.930268	1
Q14185	0.37431	0.797146	1
H3BR10	0.932563	0.152741	0
Q14184	0.0271692	0.972026	1
Q14183	0.028217	0.882601	1
P0DMT0	0.641465	0.0412472	0
Q14181	0.0702369	0.967504	1
A0A0U1RRK4	0.0397914	0.962746	1
Q53H54	0.474855	0.699333	1
P0DMS9	0.179261	0.909888	1
Q53GT1	0.082693	0.793409	1
P0DMS8	0.258252	0.483108	1
P13598	0.0576274	0.928894	1
P51828	0.333054	0.618774	1
P13591	0.0106656	0.962344	1
P51826	0.0288779	0.977702	1
P51825	0.034163	0.829309	1
Q96HZ7	0.385412	0.96491	0.6
Q2M3T9	0.743438	0.275922	0.2
Q96HZ4	0.263878	0.9772	1
Q53GS9	0.103673	0.975945	1
Q53H47	0.144748	0.791637	1
P0DN37	0.964657	0.297494	0
Q14168	0.065636	0.966335	1
Q14166	0.115476	0.807135	1
Q8IVY1	0.0405065	0.841451	1
Q14165	0.0183665	0.915564	1
Q5TGP6	0.19462	0.845777	1
P0DMR3	0.0858611	0.491977	1
Q14164	0.0290021	0.946396	1
P0DMR2	0.481759	0.475025	0.7
G3V0H7	0.258078	0.336044	0.2
P0DMR1	0.0167309	0.973286	1
Q14162	0.112896	0.936385	1
P13584	0.38276	0.318426	0.2
Q14161	0.0176958	0.973596	1
Q14160	0.0116029	0.935954	1
P51817	0.194329	0.731504	0.9
P51816	0.344497	0.882937	1
P51815	0.0933702	0.838796	1
P51814	0.313193	0.768732	1
P51813	0.0317043	0.960202	1
P51812	0.258281	0.972583	1
Q96HY7	0.175465	0.825297	0.9
P51811	0.29781	0.822949	1
Q96HY6	0.108663	0.913254	1
P51810	0.151955	0.95821	1
A0A0U1RRI6	0.207749	0.916133	1
A0A096LP01	0.369693	0.500196	0.4
P0DMQ9	0.207031	0.905377	1
Q14159	0.334798	0.972119	1
Q8IW93	0.329025	0.35797	1
P0DN26	0.967281	0.208179	0
Q8IW92	0.921273	0.244769	0
P0DN25	0.533758	0.331504	0.4
P0DMQ5	0.0456203	0.886848	1
Q14156	0.0361048	0.953609	1
Q14155	0.0379387	0.942445	1
Q14154	0.0225447	0.931629	1
Q14153	0.209118	0.88593	1
P51809	0.789183	0.124002	0
P51808	0.728244	0.0498769	0.2
P51805	0.560746	0.448941	1
Q96I99	0.301637	0.45322	0
P51801	0.499803	0.315193	0.9
Q70SY1	0.311035	0.958099	1
P51800	0.443919	0.362478	0.7
Q2M3R5	0.124313	0.732907	0.7
P01599	0.562912	0.588389	0.2
P01597	0.499866	0.523855	0.4
Q8IVW8	0.19258	0.77135	0.9
P01594	0.737724	0.433202	0.4
Q8IVW6	0.0510745	0.973237	1
P01593	0.692419	0.415849	0.4
Q53GQ0	0.764328	0.243611	0.6
Q8IVW4	0.0204005	0.830311	1
P01591	0.39577	0.338194	0
Q14147	0.150004	0.96422	1
H3BQL2	0.0825841	0.961983	1
P13569	0.106408	0.715799	1
Q14146	0.0337907	0.801477	1
Q8IVW1	0.0559076	0.919754	1
P0DMP2	0.151356	0.961856	1
P0DMP1	0.440942	0.854546	0.6
Q14142	0.134205	0.858001	1
Q14141	0.0988509	0.931207	1
Q14140	0.0645077	0.978826	1
Q6P597	0.0623043	0.898913	1
Q96I82	0.0134707	0.975427	1
P01589	0.0192584	0.853986	1
P82987	0.334429	0.975867	1
P01588	0.285799	0.676223	1
O76100	0.817734	0.0764062	0.3
Q8IVV8	0.431785	0.216465	1
Q8IVV7	0.0895994	0.966494	1
P01584	0.393565	0.778925	1
Q02161	0.650368	0.0598682	0
Q53H12	0.0502497	0.879775	0.9
P01583	0.0145174	0.95718	1
Q8IW75	0.409566	0.328319	0.8
P82980	0.958804	0.0560946	0
Q14139	0.116413	0.758991	1
Q14137	0.0367675	0.956833	1
Q8IVV2	0.311893	0.885551	0.9
Q14135	0.0714547	0.999761	1
Q8IW70	0.27398	0.898668	1
Q14134	0.028809	0.838103	1
Q6P589	0.927748	0.0532998	0
Q6P587	0.61365	0.0554327	0
Q6P582	0.079209	0.959294	1
Q96I76	0.330642	0.842351	1
Q96HV5	0.195366	0.589005	0.9
P82979	0.0341015	0.92845	1
P01579	0.865077	0.309141	0.3
Q02156	0.0471854	0.9717	1
Q8IVU9	0.546581	0.396789	0.9
Q02153	0.627572	0.247458	1
H3BQJ8	0.0846228	0.881008	1
P01574	0.296	0.762257	1
P82970	0.0119582	0.928481	1
Q14129	0.0434657	0.944661	1
P01571	0.2354	0.599284	1
Q8IVU3	0.244087	0.794898	1
P01570	0.2649	0.884804	1
Q5TGL8	0.0212939	0.944359	1
Q14126	0.0142503	0.957473	1
Q8IVU1	0.317753	0.964854	1
Q14123	0.32774	0.667901	1
A0A087X1G2	0.248937	0.87448	1
P0DMN0	0.823173	0.277807	0
Q6P575	0.426998	0.362238	1
Q96HU8	0.0999106	0.917423	1
A0A7I2V3R4	0.0413307	0.790159	1
A0A0U1RRE5	0.513481	0.895968	0.8
Q96HU1	0.0851608	0.872998	1
P01569	0.177184	0.868152	1
P01568	0.327208	0.750218	1
P01567	0.213185	0.909791	1
P01566	0.201636	0.896672	1
P01563	0.391299	0.783051	1
P0DMM9	0.958704	0.0363033	0
Q8IVT5	0.310025	0.704007	1
P01562	0.291799	0.713836	1
Q14119	0.0447013	0.799695	1
Q14118	0.0267705	0.974386	1
Q14117	0.658926	0.269924	0
Q8IVT2	0.0250843	0.936817	1
Q8IW52	0.174387	0.858581	1
Q14116	0.673838	0.456018	0.9
Q8IW50	0.212838	0.982927	1
Q14114	0.0337014	0.57848	1
P13535	0.134318	0.797911	1
Q14112	0.0702772	0.878462	1
P13533	0.1624	0.581243	1
Q96I59	0.163201	0.853958	0.9
Q96HT8	0.77878	0.398552	0
O95299	0.0883191	0.850003	1
O95297	0.0591441	0.95785	1
Q96I51	0.221899	0.653643	1
O95295	0.0408007	0.889667	1
O95294	0.0630001	0.922422	1
O95292	0.024413	0.945841	1
Q8IVS8	0.186505	0.750228	0.8
P56696	0.323831	0.97535	1
Q8IW45	0.35387	0.789921	0.4
P56693	0.0628318	0.975175	1
Q14108	0.946868	0.140455	0
Q8IVS2	0.125828	0.785659	1
Q14106	0.0131378	0.909178	1
Q8IW41	0.0814818	0.869272	1
Q5TGJ6	0.0346081	0.776563	1
Q8IW40	0.227504	0.766084	1
P0DML3	0.319525	0.884764	1
P0DML2	0.30454	0.849604	1
P13521	0.0199276	0.92511	1
Q96HS1	0.113627	0.878024	1
Q02127	0.367754	0.671236	0
Q2M3M2	0.266772	0.385062	0
Q53GL7	0.0283665	0.930793	1
Q8IW36	0.139216	0.855877	1
Q8IW35	0.0109472	0.979569	1
Q53GL0	0.017606	0.92662	1
Q5TGI4	0.027016	0.944403	1
Q6IAA8	0.336877	0.738182	1
Q5TGI0	0.107253	0.633846	1
Q96HR9	0.357465	0.846885	1
Q96HR8	0.0920727	0.961986	1
Q96I36	0.24102	0.637486	0
Q96I34	0.0332907	0.923346	1
O95279	0.0395111	0.964018	1
Q96HR3	0.0232263	0.846328	1
O95278	0.532869	0.374182	1
O95274	0.123812	0.926892	1
O95273	0.080555	0.947036	1
O95271	0.291527	0.967264	1
P82933	0.215977	0.853849	1
P82932	0.902469	0.182386	0
Q8IVQ6	0.629373	0.300257	0.3
P82930	0.611477	0.152866	0
A0A087X1C5	0.622469	0.162125	1
Q58EX7	0.633829	0.887701	1
Q6P4R8	0.0164296	0.636239	1
P13501	0.432597	0.659241	0.9
P13500	0.394066	0.71292	0.8
Q58EX2	0.0547949	0.87224	1
B2RN74	0.740821	0.09281	0.4
Q96I27	0.200104	0.904682	1
Q6P531	0.543649	0.693387	1
Q96I25	0.202935	0.921076	1
Q96I24	0.0201125	0.711965	1
Q96I23	0.178109	0.872259	0.8
Q96HQ2	0.820487	0.322546	1
O95267	0.0278129	0.935436	1
Q02108	0.309231	0.52104	1
Q96HQ0	0.0137053	0.845285	1
O95264	0.154965	0.630452	1
O95263	0.0280461	0.693288	1
Q8IVP9	0.371596	0.865974	1
Q8IW19	0.354564	0.954259	1
A0A0U1RRA0	0.880466	0.252578	0
O95260	0.0736668	0.759544	1
P82921	0.641876	0.19671	0.1
Q8IVP5	0.0222595	0.838036	1
Q6P4Q7	0.0572187	0.952234	1
A5D8W1	0.0928149	0.907646	1
Q96HP8	0.111775	0.960009	1
Q96I15	0.321433	0.675038	0
Q96HP4	0.240124	0.477645	0.9
O95259	0.0725407	0.921749	1
Q96I13	0.0547604	0.797234	1
O95258	0.196651	0.524247	0.4
O95257	0.634367	0.221721	0.6
O95256	0.159828	0.723754	1
Q96HP0	0.251769	0.954906	1
O95255	0.45204	0.364487	1
P82914	0.341591	0.935968	1
O95251	0.0388459	0.693603	1
Q53GI3	0.11141	0.887483	1
P82912	0.0394603	0.898704	0.8
Q8IW03	0.0889755	0.948436	1
Q8IW00	0.0932729	0.818747	1
A5D8V7	0.0220423	0.884725	1
A5D8V6	0.328449	0.950337	1
O95249	0.108803	0.855778	1
O95248	0.0516474	0.899605	1
P82909	0.214938	0.915831	1
O95243	0.0120044	0.981369	1
Q8IVN8	0.275478	0.80603	1
P56645	0.058583	0.960921	1
Q8IVN3	0.144847	0.862967	1
O95239	0.0308763	0.847716	1
O95238	0.204082	0.962932	1
Q96HN2	0.278553	0.888088	1
O95237	0.421253	0.613082	1
O95236	0.0907826	0.927906	1
O95235	0.32611	0.777593	1
Q53GG5	0.364211	0.522154	1
O95232	0.0477227	0.952918	1
Q8IVM8	0.357002	0.232404	1
A7KAX9	0.0413879	0.946658	1
O95231	0.0918631	0.980268	1
H3BQB6	0.294418	0.955969	1
Q5D862	0.0270567	0.884814	1
Q8IVM0	0.041715	0.955661	1
A5D8T8	0.157393	0.77831	1
Q96HM7	0.0084912	0.835299	1
O95229	0.0698814	0.946657	1
Q2M3G4	0.142361	0.942457	1
Q2M3G0	0.562089	0.335116	0.2
O95222	0.639206	0.114678	0.4
Q8IVL8	0.50398	0.23196	0
O95221	0.498887	0.0617689	0.4
Q8IVL6	0.124741	0.872427	1
Q8IVL5	0.12619	0.844407	1
Q8IVL1	0.0194111	0.980784	1
Q8IVL0	0.283201	0.971549	1
P0DME0	0.0563368	0.912592	1
Q96HL8	0.101219	0.824785	0.6
O95219	0.0698094	0.930948	1
O95218	0.328299	0.958453	1
O95214	0.904341	0.12346	0
O95210	0.268001	0.949631	1
Q8IVK1	0.44866	0.824868	0.2
O95208	0.327038	0.962793	1
O95206	0.0298607	0.749315	1
O95202	0.0238665	0.947245	1
Q8IVJ8	0.597096	0.851684	0.4
O95201	0.0080389	0.761319	1
Q53GD3	0.599281	0.163888	0.3
Q8IVJ1	0.560975	0.552408	0.5
P0DMC3	0.0345772	0.954049	1
P06396	0.151328	0.806023	0.2
Q96HJ9	0.170602	0.637222	1
Q58F21	0.0337969	0.568695	1
Q96HJ5	0.317559	0.750934	0.9
Q96HJ3	0.0198971	0.950402	1
Q2M3D2	0.213432	0.821697	1
Q8IVI9	0.0645116	0.896779	1
P20674	0.0637317	0.850845	0.2
P20671	0.0711617	0.624593	0.9
P0DMB2	0.0181303	0.96398	1
P0DMB1	0.0274727	0.856436	1
Q6IA86	0.390625	0.776746	0.9
Q60I27	0.142565	0.72013	1
Q2M3C7	0.0830727	0.966182	1
Q2M3C6	0.0559074	0.851259	1
Q96HI0	0.0855538	0.973953	1
Q8IVH8	0.0431755	0.690751	1
Q8IVH4	0.334396	0.937918	0.8
Q8IVH2	0.119496	0.966744	1
Q96HH9	0.180185	0.90568	1
Q6P4I2	0.620092	0.635038	1
Q96HH6	0.923459	0.0455479	0
Q96HH4	0.223772	0.961328	1
Q8IVG9	0.486874	0.809699	0.3
Q53GA4	0.267895	0.971736	1
Q8IVG5	0.0304299	0.842574	1
Q6IA69	0.499919	0.642587	0.6
Q6P4H8	0.393644	0.819663	0.9
Q2M3A8	0.0144783	0.929425	1
Q96HG1	0.493754	0.78652	0.2
P20648	0.354473	0.606199	1
Q8IVF7	0.3189	0.971973	1
Q8IVF6	0.35781	0.9479	1
Q8IVF5	0.181622	0.876965	1
P20645	0.0609387	0.826064	1
Q8IVF4	0.038074	0.796173	1
Q8IVF2	0.0761	0.913603	1
Q8IVF1	0.310868	0.653987	1
Q96HF1	0.21161	0.431134	1
Q6QHK4	0.0115119	0.979587	1
A0A087X179	0.106972	0.508249	1
Q8IVE3	0.0550088	0.955807	1
Q8IVE0	0.0203955	0.798343	1
Q6P4F7	0.406542	0.968524	1
Q96HE9	0.0148446	0.92547	1
Q96HE8	0.60649	0.0493942	0.7
Q6P4F2	0.0610511	0.916786	1
Q96HE7	0.628696	0.292094	0.8
Q6P4F1	0.323847	0.394779	1
P06340	0.802575	0.277506	1
Q8IVD9	0.0269522	0.953216	1
Q96HD9	0.884414	0.389515	0
Q6P4E1	0.0461802	0.930588	1
P06331	0.667518	0.44547	0.2
A0A0U1RQS6	0.0216656	0.887186	1
Q96HD1	0.482074	0.536393	1
P20618	0.427528	0.509527	0
Q8IVC4	0.06299	0.94989	1
Q6P4D5	0.0142625	0.88213	1
Q96HC4	0.0132565	0.970466	1
A0A0U1RR37	0.0224764	0.944738	1
Q8IVB5	0.0513155	0.888983	1
Q8IVB4	0.234205	0.527822	1
Q6IA17	0.0167938	0.985356	1
P51798	0.177502	0.736601	0.8
P51797	0.205004	0.778438	1
P51795	0.0915285	0.861607	1
P06315	0.822707	0.173065	0.1
P51793	0.307418	0.504424	0.5
P06312	0.628316	0.312032	0.1
P51790	0.230121	0.700145	0.9
Q96HB5	0.0839174	0.870599	1
A0A096LNW5	0.200618	0.864954	1
P06310	0.528548	0.491109	0.2
Q53FZ2	0.647158	0.347075	0.1
Q8IVA1	0.0281273	0.840748	1
P51788	0.336225	0.934479	1
P51787	0.323847	0.986692	1
P06307	0.00961347	0.903834	1
P51786	0.0211412	0.877467	1
P51784	0.0518976	0.809453	1
Q96HA9	0.900947	0.238741	0.5
Q96HA8	0.888305	0.353778	0.2
Q96HA7	0.037668	0.964816	1
O76099	0.626387	0.107337	0.3
Q96HA4	0.0321305	0.667485	1
O76096	0.329632	0.35479	0.8
Q3ZCX4	0.0563086	0.905045	1
O76095	0.0861871	0.690234	1
Q2M2Z5	0.0236317	0.923947	1
O76094	0.0370736	0.956162	1
Q96HA1	0.443086	0.95633	1
O76093	0.0592159	0.878255	1
Q6QHF9	0.385952	0.482008	1
A0A0U1RR11	0.172431	0.702822	1
Q6P4A8	0.816256	0.0711273	0
Q6P4A7	0.19951	0.872604	1
O76087	0.1101	0.96418	1
Q3ZCW2	0.766706	0.361288	0.9
O76083	0.0407419	0.921144	1
O76082	0.215628	0.562753	1
O76081	0.0152197	0.699144	1
O76080	0.0433466	0.837605	1
P49459	0.730223	0.12211	0.1
Q75QN2	0.117057	0.641965	1
P49458	0.94821	0.334588	0
P49454	0.031824	0.919235	1
P49450	0.0544668	0.962834	1
D6RGX4	0.0170873	0.956658	1
O76076	0.176536	0.943033	1
O76075	0.268058	0.898602	1
O76074	0.0945982	0.943705	1
Q3ZCV2	0.0113208	0.931046	1
O76071	0.638697	0.311306	0.3
O76070	0.308139	0.557771	0.7
P49448	0.366105	0.594037	0
P49447	0.657053	0.273403	0.6
Q5TG53	0.333029	0.958304	1
P49441	0.864466	0.164097	0
Q2M389	0.150622	0.651062	1
Q2M2W7	0.0155329	0.967309	1
Q2M385	0.355796	0.754791	1
O76062	0.926988	0.349736	0.7
Q3ZCU0	0.0605778	0.914914	0.8
O76061	0.0308903	0.978209	1
Q6QHC5	0.928578	0.0262081	0
Q53FV1	0.616246	0.0613334	0
P0DM63	0.0557091	0.795638	1
Q14094	0.0557522	0.921702	1
Q14093	0.0560926	0.956811	1
Q3ZCT8	0.127897	0.816433	1
O76054	0.434737	0.329559	0.9
Q3ZCT1	0.0384886	0.891543	0.7
O76050	0.0318576	0.897552	1
Q14088	0.0548431	0.961903	1
A0A087X0M5	0.552536	0.226674	0.8
P49427	0.248942	0.562358	1
Q5TG30	0.0422446	0.602301	1
Q53G59	0.177638	0.837798	1
O76042	0.385886	0.920926	1
O76041	0.0655386	0.776784	1
Q53FT3	0.924922	0.282686	0
Q8IUZ5	0.8397	0.0205496	0
P49419	0.481764	0.280153	0
Q5TFQ8	0.0955263	0.920773	1
P49418	0.0150424	0.890749	1
P13498	0.0350157	0.961928	0
Q8IUZ0	0.0380894	0.944202	1
P13497	0.0862719	0.869629	1
P49411	0.27744	0.641869	0.1
O76039	0.0280671	0.93952	1
Q96GZ6	0.575605	0.301194	1
O76038	0.641895	0.359519	1
O76036	0.164456	0.650365	0.9
A0A096LNP1	0.0860249	0.640446	0
O76031	0.232794	0.939879	1
Q02094	0.681459	0.0322551	0
Q53G44	0.350839	0.667947	1
Q8IUY3	0.0113017	0.922155	1
A0A087X0K7	0.815208	0.285884	0.4
P0DM35	0.482256	0.689669	1
P13489	0.674473	0.488132	0.2
P49407	0.346585	0.938133	1
P49406	0.215941	0.900635	1
Q95460	0.809907	0.188236	0.9
Q3ZCQ8	0.224036	0.955604	1
O76027	0.108457	0.698477	1
A0A0U1RQI7	0.018886	0.959113	1
Q96GY3	0.0358432	0.774098	1
Q3ZCQ3	0.0514107	0.975358	1
O76024	0.0322167	0.874687	1
Q3ZCQ2	0.041435	0.929581	1
Q96GY0	0.053328	0.962899	1
Q02086	0.0156968	0.951444	1
O76021	0.0577452	0.920615	1
Q02083	0.663245	0.423059	0
Q8IUX8	0.0511522	0.95564	1
Q8IUX7	0.284596	0.925775	1
H3BPM6	0.237067	0.555003	0.8
Q02080	0.0373768	0.965221	1
Q8IUX4	0.525152	0.183788	1
Q8IUX1	0.429266	0.719863	0.4
Q14055	0.0227985	0.899858	1
P13473	0.465242	0.455902	0.4
Q14050	0.0746514	0.88297	1
Q96GX9	0.65525	0.100664	0
Q96GX8	0.0549877	0.907994	1
P25445	0.197626	0.623883	1
Q96H96	0.634143	0.467528	0.4
Q96GX5	0.0128287	0.967917	1
O76015	0.0330273	0.959152	1
Q96GX2	0.896776	0.171392	0.3
O76014	0.0690635	0.870291	1
P25440	0.02573	0.951619	1
Q02078	0.265932	0.732897	1
Q96GX1	0.315052	0.725612	0.9
O76013	0.144134	0.944495	1
O76011	0.0764783	0.94354	1
Q8IUW5	0.0638036	0.68741	1
Q8IUW3	0.0333828	0.969439	1
Q1A5X7	0.855809	0.152434	0.9
Q1A5X6	0.0183451	0.976061	1
Q6P499	0.511358	0.608712	1
Q6P3X8	0.0785722	0.955023	1
Q96GW9	0.830904	0.281904	0.3
Q6P3X3	0.357163	0.524856	1
Q96GW7	0.328362	0.851011	1
O76009	0.0571756	0.811643	1
Q2M329	0.0113208	0.796202	1
Q96H86	0.0274679	0.948967	1
A0A0U1RQG5	0.0225718	0.821711	1
O76003	0.399267	0.704545	0.2
O76002	0.947365	0.157586	0.4
O76001	0.923931	0.151583	0.4
O76000	0.948454	0.155714	0.2
Q8IV77	0.17666	0.863605	1
Q53FP2	0.412238	0.444558	0
Q8IV76	0.102087	0.974771	1
Q14032	0.697196	0.34496	0
Q14031	0.0107308	0.860422	1
Q6P3W7	0.063403	0.843257	1
Q6P3W6	0.324087	0.902726	1
Q96GV9	0.068313	0.962783	1
Q96H79	0.018962	0.977565	1
Q96H78	0.35055	0.389186	0.7
Q3ZCN5	0.116093	0.681056	1
A0A0U1RQF7	0.63523	0.60943	0.1
Q96H72	0.799213	0.556985	1
Q14028	0.0828636	0.534968	1
Q8IV63	0.0435127	0.926255	1
Q8IV61	0.314535	0.948279	1
Q6P474	0.953227	0.195685	0.2
Q6P3V2	0.0396562	0.928324	1
Q29983	0.398348	0.663818	1
Q3ZCM7	0.193254	0.529679	1
A0A0U1RQE8	0.918545	0.0980906	0
Q29980	0.454346	0.570898	1
Q96GU1	0.0401074	0.921622	1
Q02045	0.246138	0.582945	1
Q8IV56	0.0787064	0.971387	1
Q02040	0.0122672	0.816844	1
Q14019	0.855562	0.0821603	0
Q8IV53	0.0157159	0.963038	1
Q8IV50	0.0149391	0.958297	1
Q14012	0.0800907	0.929421	1
Q96GT9	0.0256161	0.768357	1
Q6P461	0.758653	0.389722	0.5
Q96H55	0.144119	0.911721	1
O95199	0.362893	0.649804	1
Q6YP21	0.682444	0.35535	0
O95198	0.0828695	0.713055	1
O95197	0.355081	0.955528	1
O95196	0.11596	0.985375	1
Q8IV48	0.333926	0.837052	1
P56597	0.190048	0.823635	1
O95190	0.290003	0.903576	1
Q8IV45	0.0139402	0.912895	1
Q8IUS5	0.826583	0.12879	1
Q8IV42	0.0727834	0.934717	1
Q14005	0.0325016	0.933451	1
Q14004	0.0200879	0.951308	1
Q14003	0.0498021	0.64837	1
Q14002	0.526008	0.528133	0.9
Q96GS6	0.602876	0.506298	1
Q96GS4	0.0371663	0.957342	1
Q96H40	0.137623	0.916192	1
O95185	0.0460686	0.936243	1
O95183	0.279803	0.488776	1
P56589	0.113778	0.896233	1
O95182	0.0578685	0.954666	1
Q8IV38	0.629662	0.933356	1
Q8IUR7	0.137245	0.878402	1
O95180	0.361992	0.689248	1
Q8IV36	0.0215659	0.944058	1
Q8IUR6	0.114243	0.979354	1
Q8IUR5	0.33166	0.558187	1
Q8IV35	0.159497	0.774527	1
Q8IV33	0.0234639	0.579186	1
Q8IV32	0.0746978	0.658472	1
Q8IV31	0.0544327	0.823542	1
Q8IUR0	0.910325	0.232628	0.2
Q6P3S6	0.0205597	0.885936	1
Q6P444	0.0135784	0.933234	1
Q6P3S1	0.366959	0.666842	1
Q96H35	0.0158047	0.961235	1
Q96GR4	0.511499	0.706666	1
O95178	0.0615155	0.653664	0.3
Q96GR2	0.312654	0.503907	0.1
O95177	0.04812	0.918126	1
P0C8F1	0.23085	0.44521	0.4
H3BPF8	0.0426625	0.929895	1
O95171	0.329	0.931758	1
O95170	0.284391	0.816243	1
Q8IUQ4	0.351686	0.864063	1
Q8IV20	0.608759	0.343856	0
Q8IUQ0	0.41039	0.751158	1
Q6P3R8	0.0566881	0.973381	1
P68543	0.141584	0.728756	1
Q58DX5	0.385704	0.840694	1
Q6P435	0.0148684	0.881812	1
Q96GQ7	0.0156578	0.975427	1
Q96GQ5	0.524825	0.448246	1
O95169	0.105949	0.598149	0.3
O95168	0.0978706	0.787572	0.3
Q96H22	0.10298	0.869627	1
O95167	0.509614	0.186952	0
Q96H20	0.176145	0.81306	1
O95164	0.1663	0.903649	1
Q05996	0.265371	0.716161	1
O95163	0.609891	0.389712	1
Q8IV16	0.0137446	0.939997	1
Q56P42	0.898597	0.216506	0.6
Q8IV13	0.216305	0.654032	1
Q5TFG8	0.0457608	0.48857	1
Q96GP6	0.0292072	0.949574	1
Q96H15	0.0367849	0.646439	1
O95159	0.0165607	0.939049	1
O95158	0.109175	0.919188	1
Q96H12	0.0260487	0.952534	1
H0UI37	0.78092	0.0435554	0
O95157	0.332433	0.784756	1
O95156	0.248379	0.702413	1
O95155	0.0137357	0.84617	1
O95154	0.877509	0.160843	0
O95153	0.0806148	0.958845	1
P56559	0.0834485	0.630063	0.7
Q8IV08	0.768943	0.231215	0.2
P56557	0.617871	0.0357789	0
O95150	0.0903872	0.89196	1
P56556	0.185863	0.742011	0.6
P56555	0.0624823	0.96343	1
Q8IV04	0.148981	0.827515	1
Q8IV03	0.308792	0.905323	1
Q8IV01	0.0302188	0.954897	1
Q2M2I8	0.0187075	0.957641	1
O95149	0.0327026	0.866522	1
Q2M2I5	0.272794	0.942385	1
O95147	0.786733	0.170574	0.6
Q2M2I3	0.015125	0.940625	1
Q8IUN9	0.0414628	0.795578	1
O95140	0.1271	0.83068	1
P56545	0.934856	0.104712	0
Q5TFE4	0.912879	0.0551815	0.3
D6RGH6	0.0844893	0.853018	1
Q2M2H8	0.909576	0.0751801	0.2
Q96GN5	0.0863462	0.931662	1
O95139	0.127707	0.505663	0.5
O95136	0.0807084	0.600352	1
P56539	0.16792	0.774963	0.9
P56537	0.934934	0.0204527	0
Q8IUM7	0.0366204	0.982712	1
Q96GM5	0.289471	0.955721	1
Q96GM1	0.246438	0.70737	1
O95125	0.025613	0.754266	1
Q8IUL8	0.325949	0.837684	1
Q05952	0.0372355	0.94193	1
Q56P03	0.251158	0.992187	1
P56524	0.147082	0.59509	1
Q96GL9	0.104143	0.842533	1
P18283	0.656838	0.0358126	0
Q53FE4	0.336723	0.959223	1
Q8IUK8	0.060641	0.893106	1
Q8IUK5	0.0164874	0.917966	1
Q05940	0.420568	0.39547	0.5
P20594	0.229602	0.647715	1
P20592	0.102202	0.849158	1
Q32P44	0.023182	0.837994	1
Q32P41	0.132619	0.900225	1
Q96GK7	0.381081	0.628147	0
Q2M2E5	0.271603	0.862515	1
Q2M2E3	0.0750888	0.946728	1
Q05932	0.259194	0.612016	1
P20585	0.0598766	0.952448	1
Q53FD0	0.0219899	0.984928	1
Q2M2D7	0.798534	0.202773	1
Q96GJ1	0.0744002	0.862103	1
Q05925	0.0926003	0.930558	1
Q8IUI8	0.134777	0.877857	1
Q05923	0.758554	0.358077	1
Q8IUI4	0.0242315	0.981037	1
Q32P28	0.121722	0.764035	1
Q96GI7	0.329559	0.97015	1
P06280	0.637616	0.120456	0
O43934	0.905968	0.116257	0
O43933	0.046261	0.965026	1
H0Y354	0.50721	0.385259	0.9
Q8IUH8	0.0597188	0.987376	1
O43930	0.249884	0.589956	1
Q8IUH5	0.27838	0.703846	1
Q8IUH4	0.289954	0.7778	1
Q8IUH3	0.197589	0.902581	1
Q8IUH2	0.215031	0.630328	1
B4DH59	0.323772	0.941245	1
P06276	0.917041	0.0453652	0
O43929	0.14091	0.825865	1
O43927	0.168747	0.936177	1
Q53FA7	0.958866	0.0187471	0
O43921	0.272846	0.838681	1
O43920	0.274936	0.312171	0
Q05901	0.135714	0.726908	1
Q8IUG5	0.0265603	0.927942	1
Q8IUG1	0.0797009	0.965723	1
Q96GG9	0.812914	0.212826	0.7
O43918	0.0499244	0.958091	1
O43916	0.36598	0.615445	0.1
O43915	0.023283	0.854926	1
O43914	0.0337959	0.972468	1
O43913	0.256671	0.785899	1
Q8IUF8	0.193725	0.752023	1
Q8IUF1	0.11956	0.578272	1
P32519	0.0196519	0.744929	1
O43909	0.237865	0.799254	1
O43908	0.32991	0.915355	1
Q96GF1	0.00971968	0.671317	1
O43903	0.0767711	0.690883	1
O43900	0.186777	0.913961	1
Q8IUE6	0.0908512	0.709841	0.9
Q8IUE1	0.0218553	0.934113	1
Q8IUE0	0.172948	0.987091	1
Q96GE9	0.543827	0.504944	0.1
Q96GE6	0.0482542	0.923365	1
C9JE40	0.0347769	0.884687	1
Q96GE5	0.200482	0.925638	1
P0C7X4	0.889915	0.0650875	0.1
Q96GE4	0.0153557	0.935954	1
P0C7X3	0.0744581	0.952934	1
P0C7X2	0.013582	0.965595	1
P0C7X1	0.130405	0.873141	1
P0C7X0	0.029884	0.960715	1
Q8IUD6	0.0402209	0.909166	1
Q5TEZ5	0.0318757	0.961965	1
Q5TEZ4	0.128952	0.882005	0.8
P06239	0.0997219	0.916364	1
P0C7W9	0.0649975	0.969446	1
P0C7W8	0.0778408	0.847572	1
P0C7W6	0.424528	0.778645	1
Q96GD3	0.0208022	0.978787	1
P0C881	0.0543766	0.649417	1
P0C880	0.0426752	0.986068	1
P0C7W0	0.0189063	0.89662	1
P18206	0.0351673	0.671881	1
Q96GD0	0.583043	0.761187	0.4
Q8IUC8	0.847013	0.156409	0.1
Q8IUC6	0.0127218	0.811598	1
Q8IUC4	0.0391009	0.944123	1
Q8IUC3	0.249124	0.927411	1
Q8IUC2	0.187647	0.795391	1
Q8IUC1	0.0253275	0.956268	1
Q8IUC0	0.19468	0.957187	1
Q330K2	0.70169	0.344015	1
P0C879	0.0310919	0.846542	1
P0C7V9	0.05699	0.659077	1
Q96GC9	0.525581	0.314498	1
P0C7V8	0.195412	0.951071	1
P0C7V7	0.634535	0.46703	0
P0C7V6	0.295624	0.956413	1
Q96GC6	0.0441414	0.957998	1
P0C875	0.0456282	0.830903	1
Q96GC5	0.034499	0.861289	1
P0C874	0.0141422	0.859655	1
P0C7V4	0.0161117	0.964554	1
P0C7V0	0.0823299	0.923333	1
P0C870	0.452937	0.409563	1
Q8IUB9	0.0595306	0.95034	1
Q8IUB5	0.0319457	0.605497	0.9
Q8IUB3	0.149076	0.785238	1
Q8IUB2	0.0470716	0.771889	1
C9JDP6	0.574874	0.592939	1
Q1X8D7	0.00432862	0.882363	1
P0C7U9	0.333145	0.787503	1
P0C869	0.330173	0.766132	1
P51693	0.111835	0.908159	1
P06213	0.10036	0.938703	1
P51692	0.0551431	0.904744	1
P0C866	0.151731	0.855615	1
P51690	0.580827	0.179089	0.9
P0C864	0.0162831	0.965648	1
P0C7U3	0.059081	0.828396	1
P0C862	0.320662	0.631539	1
P0C7U1	0.936802	0.108529	0
P0C7U0	0.0205028	0.952169	1
P0C860	0.0956811	0.905728	1
Q53EZ4	0.0224122	0.970212	1
Q8IUA7	0.393089	0.513213	1
Q8IUA0	0.0745881	0.87045	0.9
P51689	0.666807	0.183338	0.5
P51688	0.757486	0.0723828	0.1
P51687	0.801261	0.261227	0.2
P51686	0.165672	0.826391	1
P51685	0.123366	0.770725	1
P51684	0.117762	0.862931	1
P0C7T8	0.0569478	0.917381	1
P0C7T7	0.100793	0.961768	1
Q96GA7	0.607094	0.647826	0.2
P51681	0.365384	0.915512	1
P0C7T5	0.0295944	0.955998	1
P0C854	0.0201475	0.965201	1
P0C7T4	0.845727	0.478729	0.4
P0C853	0.0606114	0.936449	0.9
P0C7T3	0.6419	0.242748	0.4
Q96GA3	0.0169152	0.800304	1
P0C7T2	0.638014	0.106631	0.2
P0C851	0.0624105	0.902198	1
Q2M1Z3	0.03042	0.796107	1
P49368	0.589813	0.452454	0.1
P0DKX4	0.0211387	0.946505	1
P49366	0.637605	0.330811	0
P0DKX0	0.0457123	0.84588	1
P51679	0.555234	0.850859	1
P51677	0.114328	0.923369	1
P51674	0.246461	0.492128	0.4
B7ZW38	0.0786408	0.979958	1
P51671	0.192481	0.645175	0.8
P0C841	0.878026	0.313716	0
Q641Q3	0.0807829	0.931897	1
Q641Q2	0.0435195	0.96201	1
P49356	0.510117	0.524731	1
Q5TEU4	0.265932	0.619913	0.8
P49354	0.107957	0.699226	1
P51668	0.855632	0.244605	0.4
P51665	0.11729	0.749793	1
Q2M296	0.047659	0.965199	1
Q5TF58	0.0184241	0.760462	1
P0DKV0	0.346279	0.922527	1
P51659	0.540302	0.257718	0
Q9UQV4	0.0176022	0.949085	1
A4FU69	0.0193463	0.934816	1
P25398	0.877962	0.190942	0.8
P51654	0.265267	0.778824	1
Q6VEQ5	0.36248	0.959099	1
P0C7Q6	0.361728	0.623633	0.8
P0C7Q5	0.149683	0.698139	0.8
P0C7Q2	0.106537	0.967126	1
P25391	0.33011	0.388308	0.9
Q53EV4	0.102943	0.862641	1
Q08AN1	0.182383	0.673599	1
P49336	0.0662576	0.841535	1
P49335	0.272909	0.967659	1
P51649	0.432892	0.607561	0.2
P51648	0.649439	0.143599	0
P0C7P4	0.363188	0.60065	0.2
P0C7P3	0.0714254	0.876451	1
P0C7P2	0.617982	0.590285	0.2
P0C7P1	0.243286	0.894933	1
P0C7P0	0.235892	0.805156	0.6
Q53EU6	0.0965241	0.776563	1
Q08AM6	0.153649	0.963619	1
Q2M1V0	0.203273	0.972308	1
Q5TF39	0.0871352	0.927425	0.8
P49327	0.42191	0.59034	0
P49326	0.519038	0.163934	0.2
Q7M4L6	0.342081	0.97091	1
P49321	0.330493	0.945444	1
P51636	0.325739	0.954719	1
A4FU49	0.279133	0.964676	1
A6BM72	0.32628	0.80429	1
Q5TF21	0.224397	0.840757	1
P0C7N8	0.96193	0.0672312	0.2
Q96FZ7	0.0730347	0.958039	1
P0C7N5	0.684844	0.0871305	0.2
Q96FZ5	0.592388	0.524054	0.5
P0C7N4	0.0396213	0.81035	1
Q96FZ2	0.0525148	0.827576	1
P0C7N1	0.919341	0.117546	0.3
P13385	0.0364377	0.971214	1
P51617	0.173068	0.957965	1
A4FU28	0.0546907	0.820728	1
P0C7M8	0.263585	0.945596	1
P0C7M7	0.972954	0.136516	0
Q9UQR1	0.0234524	0.946253	1
P0C7M6	0.0242409	0.911524	1
Q9UQR0	0.137243	0.937643	1
P51610	0.0255468	0.641944	1
P0C7M4	0.0140357	0.947959	1
P0C7M3	0.0301053	0.9429	1
Q53F39	0.769622	0.244108	0.5
Q2M243	0.0225284	0.65918	1
Q8IU99	0.316862	0.909488	1
P13378	0.0123386	0.964801	1
P51606	0.942913	0.0186366	0
Q96FX8	0.603855	0.166301	0
Q9UQQ2	0.0133082	0.914044	1
Q96FX7	0.471157	0.800461	0.3
Q96G97	0.019875	0.897429	1
Q9UQQ1	0.627886	0.137416	0.4
Q2M238	0.760887	0.213118	0.8
Q96FX2	0.952146	0.0745399	0
P0C7L1	0.0919865	0.746945	0.6
Q96G91	0.132303	0.963579	1
Q08AI8	0.498925	0.64125	1
Q53EQ6	0.384825	0.959472	1
Q08AI6	0.836447	0.245508	0
Q8IU89	0.386415	0.47066	0.9
Q8IU85	0.314544	0.962452	1
Q8IU81	0.0584561	0.853534	1
Q8IU80	0.236815	0.817693	1
P0DL12	0.331214	0.947969	1
Q9UQP3	0.323571	0.83431	1
A4FU01	0.276675	0.800658	1
Q53F19	0.0406507	0.970907	1
Q96FW1	0.79341	0.129228	0.6
Q08AH3	0.544917	0.483406	1
Q08AH1	0.519763	0.559245	0.5
Q53EP0	0.0376804	0.961925	1
Q401N2	0.372478	0.768166	1
Q6P387	0.199849	0.824686	1
Q96FV9	0.250955	0.929516	1
Q96G79	0.604559	0.513809	0.8
P25325	0.660173	0.279415	0
Q2M218	0.339756	0.918072	1
Q96G75	0.703023	0.448843	1
Q96G74	0.0657895	0.971407	1
Q96FV3	0.632269	0.190595	0.1
Q2M1P5	0.0195618	0.969052	1
Q96FV2	0.804476	0.175972	0.3
Q96FV0	0.016414	0.861188	1
Q08AG7	0.0991262	0.88147	1
Q08AG5	0.0242598	0.930921	1
Q8IU68	0.369161	0.747291	1
P01375	0.139152	0.781039	1
P01374	0.164251	0.60643	1
P13349	0.0164101	0.989512	1
Q49MI3	0.0623275	0.912778	1
Q9UQN3	0.0722473	0.799984	1
P0C7I6	0.0834665	0.664778	1
P25311	0.936045	0.0597884	0.9
Q96G61	0.903461	0.14659	0
P0C7I0	0.0283621	0.980995	1
Q8IU57	0.27232	0.96762	1
Q08AF3	0.0903948	0.923443	1
Q8IU54	0.357173	0.644673	1
Q8IU53	0.226135	0.868007	0.6
Q9UQM7	0.143896	0.818474	1
P0C7H9	0.0230722	0.968542	1
Q96FT9	0.325901	0.871888	1
P0C7H8	0.0199128	0.874499	1
Q96FT7	0.324915	0.84396	1
O95096	0.0160144	0.93887	1
Q08AE8	0.00672464	0.95518	1
P01358	0.827612	0.256506	0
P0DKL9	0.39792	0.748107	0.9
P01350	0.0280682	0.946592	1
Q5TEJ8	0.0287663	0.858555	1
Q49MG5	0.15156	0.936815	1
Q9UQL6	0.0344815	0.988729	1
Q96G46	0.0447009	0.738464	1
Q96FS4	0.018246	0.981775	1
Q96G42	0.0558173	0.913933	1
Q53EL9	0.135545	0.847399	1
O95084	0.166146	0.681887	0.3
Q53EL6	0.0175128	0.891163	1
O95081	0.0789428	0.788586	1
O00767	0.373943	0.157522	0
P01344	0.0125923	0.954254	1
Q08AD1	0.302742	0.956828	1
O00764	0.608069	0.357133	0.2
O00763	0.0173522	0.947566	1
O00762	0.284305	0.632438	1
Q6P2S7	0.0977426	0.862718	1
Q9UQK1	0.027904	0.960858	1
G2XKQ0	0.351134	0.508977	1
O95076	0.0122325	0.697046	1
Q96G30	0.0447304	0.939799	1
O95073	0.0186231	0.950945	1
O95072	0.0271797	0.918132	1
O95071	0.0130863	0.967308	1
O00757	0.884585	0.139289	0
O95070	0.120415	0.795888	1
O00755	0.546373	0.104923	0.2
O00754	0.842176	0.27029	0.3
P56470	0.15881	0.866718	1
O00750	0.00786418	0.838068	1
Q96G28	0.147974	0.749666	1
Q96G27	0.338702	0.961937	1
Q96FQ7	0.904926	0.30317	0
Q2M1K9	0.0887584	0.969132	1
Q96FQ6	0.90524	0.304242	0
Q96G25	0.022038	0.974969	1
O95069	0.0323675	0.712674	1
Q96G23	0.502593	0.287345	0.6
O95067	0.345075	0.955928	1
Q96G21	0.10421	0.747508	1
O00748	0.925001	0.236759	0.7
O00746	0.283814	0.823713	1
O00744	0.444774	0.482584	1
O00743	0.682069	0.220912	0
Q6P2Q9	0.0415979	0.890348	1
A5D6W6	0.273531	0.593611	1
O95059	0.465649	0.399572	1
O95057	0.285054	0.877785	1
O95050	0.869487	0.145654	0.3
Q6P2P2	0.216208	0.843236	1
Q96G04	0.405444	0.720744	1
Q96G03	0.707494	0.208435	0.3
O43897	0.0668251	0.718712	0.9
O43896	0.109783	0.948467	1
O95047	0.954418	0.0906479	0.4
Q96G01	0.0132001	0.979849	1
O43895	0.832687	0.143118	0
O95045	0.383012	0.50872	0
P01308	0.0381027	0.895268	1
P01303	0.0373471	0.913049	1
Q96FN9	0.881927	0.146868	0
Q9UQG0	0.170265	0.655443	1
Q96FN5	0.015151	0.809265	1
O43889	0.364274	0.974818	1
Q96FN4	0.0794672	0.793948	0.9
O00716	0.0897232	0.856351	1
O00712	0.0164899	0.647693	1
P68402	0.840847	0.322994	0
Q9UQF2	0.0623075	0.951427	1
Q9UQF0	0.347668	0.897129	1
P0C7A2	0.0766153	0.892744	1
Q96FM1	0.632751	0.296956	0.4
O95025	0.230666	0.596063	1
A0A8I5KQE6	0.0922755	0.891908	0
Q5TEC6	0.0466372	0.935609	1
Q5TEC3	0.0437196	0.780166	1
Q6P2M8	0.279306	0.79472	1
Q9UQE7	0.0445293	0.759783	1
Q96FL9	0.894835	0.139361	0.1
Q96FL8	0.296638	0.498095	1
O43869	0.33238	0.142897	0.3
O43868	0.221052	0.480137	0.6
O43866	0.500639	0.426297	0.8
O43865	0.0349763	0.90865	1
O95013	0.936622	0.142349	0.2
O43861	0.100588	0.803045	1
Q96FK6	0.151678	0.786997	0.8
Q9UQD0	0.33314	0.948772	1
O95007	0.875846	0.0981365	0.5
O95006	0.927826	0.117423	0.3
O43854	0.0837854	0.576895	0.8
O43852	0.911824	0.231726	0.4
Q5TEA6	0.719652	0.253849	0.6
Q5TEA3	0.206961	0.867785	1
Q9UQC9	0.336274	0.641681	0.3
P32456	0.148838	0.867761	1
P32455	0.183078	0.63381	1
Q712K3	0.140189	0.59475	1
Q9UQC2	0.0122307	0.934537	1
B1APH4	0.0305261	0.95291	1
O43847	0.414278	0.370273	1
Q96FJ2	0.573786	0.192211	0
Q96FJ0	0.0507024	0.831075	1
Q05823	0.0842194	0.92322	1
P0DKB6	0.263373	0.663847	0.9
P0DKB5	0.344576	0.953459	0.9
P20472	0.899186	0.103383	0
Q9UQB9	0.108347	0.962242	1
Q9UQB8	0.0185796	0.965483	1
Q9UQB3	0.0151273	0.955846	1
I3L3R5	0.0771358	0.955924	1
A0A0X1KG70	0.953865	0.0850938	0.2
Q96FI4	0.0385589	0.976811	1
O43837	0.328358	0.522761	0
O71037	0.0883706	0.901161	1
Q6P2I7	0.151763	0.926329	1
Q6P2I3	0.473151	0.50134	0
O43829	0.00990462	0.945854	1
O43827	0.46699	0.46741	0.7
O43826	0.709767	0.349448	0
O43825	0.19821	0.597047	1
P18146	0.0491775	0.973966	1
Q96FH0	0.337735	0.738348	1
O43824	0.0546292	0.946235	1
O43822	0.0371028	0.848429	1
O43820	0.870965	0.190274	0.9
Q6P2H8	0.880108	0.410173	0.7
Q6P2H3	0.357731	0.937284	1
O43819	0.0995975	0.91889	1
O43818	0.0516735	0.950873	1
Q96FG2	0.219713	0.798968	1
O43815	0.0211637	0.92253	1
Q56NI9	0.0127476	0.965072	1
O43813	0.8717	0.116041	0.3
O43812	0.212893	0.954153	1
P32418	0.0649387	0.921809	1
Q96FF9	0.0144968	0.886285	1
Q96FF7	0.327845	0.611249	1
O43808	0.375131	0.463904	0.6
O43805	0.131903	0.905311	1
P18124	0.25624	0.616282	0.1
Q96FE7	0.0502287	0.905874	1
Q96FE5	0.0664048	0.93948	1
Q6P2E9	0.4404	0.940998	1
A1A5D9	0.0290168	0.972899	1
P06133	0.454284	0.322552	0
P06132	0.941731	0.230023	0
Q6P2D8	0.147917	0.916843	1
P06127	0.314958	0.918122	1
P06126	0.542782	0.188344	0.9
Q96FC9	0.0267742	0.933947	1
Q96FC7	0.207755	0.873099	1
A1A5C7	0.234937	0.810875	1
Q6P2D0	0.067074	0.865267	1
P49286	0.443293	0.807169	1
Q9UPZ9	0.0163619	0.981401	1
P49281	0.636903	0.333758	0.2
Q6P2C8	0.0807345	0.619257	1
Q9UPZ6	0.0251659	0.944998	1
Q9UPZ3	0.0138373	0.884575	1
Q12999	0.758628	0.176442	0
Q12996	0.0618823	0.944241	1
Q6P2C0	0.109695	0.814592	1
Q96FB5	0.23464	0.572652	1
A1A5B4	0.54078	0.411428	1
P49279	0.699567	0.328045	0.4
P51589	0.736436	0.106663	0.9
Q9UPY8	0.0470138	0.729333	1
P51587	0.0234123	0.884693	1
Q9UPY6	0.0301851	0.693412	1
Q9UPY5	0.823068	0.230424	0.1
Q9UPY3	0.228365	0.969093	1
P51582	0.112359	0.878481	1
Q96FA7	0.0559293	0.945163	1
P51580	0.953065	0.0301911	0
Q12986	0.00932569	0.90475	1
Q96FA3	0.0573933	0.943135	1
P0C6T2	0.95792	0.0364437	0
Q12983	0.0592327	0.670834	1
Q12982	0.14084	0.905617	1
Q12981	0.353602	0.710789	1
Q12980	0.209122	0.370596	1
Q6F5E8	0.0780523	0.930504	1
C9JCN9	0.0715542	0.888395	1
Q9UPX8	0.0576035	0.967045	1
Q9UPX6	0.0248587	0.802088	1
P51575	0.751587	0.145374	0.2
P0C6S8	0.162604	0.932908	1
Q12979	0.0904849	0.900299	1
P51572	0.201195	0.822278	1
P51571	0.395224	0.584419	0
Q9UPX0	0.322108	0.908365	1
Q9UQ90	0.0483849	0.631349	1
P51570	0.947056	0.20859	0
Q12974	0.861111	0.364499	0
Q12972	0.33061	0.963353	1
P37288	0.398418	0.901197	1
P37287	0.210211	0.645672	1
P49257	0.0516587	0.72684	1
Q9UQ88	0.0314875	0.971734	1
Q9UPW8	0.466142	0.966496	1
Q9UPW6	0.0177645	0.954222	1
Q9UPW5	0.0829865	0.954167	1
Q9UQ84	0.0213574	0.950997	1
Q12968	0.0252901	0.651691	1
Q12967	0.358509	0.964621	1
Q9UQ80	0.214772	0.730033	0.4
Q9UPW0	0.019157	0.951983	1
Q12965	0.103348	0.704588	1
Q12962	0.0435947	0.964161	1
P37275	0.248263	0.963575	1
P49247	0.497013	0.680167	0
Q9UPV9	0.0312541	0.962232	1
Q9UPV7	0.0204327	0.898224	1
Q9UQ74	0.27018	0.812762	1
P51553	0.36599	0.521325	0
Q12959	0.0233338	0.807089	1
Q9UQ72	0.356694	0.486916	0.9
Q9UPV0	0.0194386	0.955045	1
Q12955	0.318133	0.942262	1
Q12952	0.347728	0.982116	1
Q12951	0.0178061	0.959351	1
P37268	0.789799	0.175391	0
Q12950	0.0826814	0.969711	1
P49238	0.146989	0.948854	1
Q00978	0.0774006	0.669543	1
Q00975	0.0264278	0.693156	1
Q9UPU7	0.0817207	0.954472	1
Q00973	0.289678	0.891284	1
Q9UPU5	0.0749482	0.93379	1
Q9UPU3	0.131	0.68726	1
Q12948	0.0220599	0.710172	1
Q12947	0.021169	0.959592	1
Q12946	0.01748	0.975354	1
P0C6P0	0.420657	0.364296	0.5
P49223	0.0940432	0.712391	0.5
Q9UPT9	0.0723956	0.921682	1
Q9UPT8	0.111826	0.972597	1
P49221	0.701546	0.26302	0.3
Q9UPT6	0.31806	0.667982	1
Q9UPT5	0.125581	0.845472	1
Q9UQ53	0.735016	0.494237	0.6
Q9UQ52	0.0586887	0.951442	0.8
P51530	0.331105	0.882321	1
Q12934	0.00897121	0.912715	1
Q12933	0.142725	0.897432	1
Q12931	0.0919015	0.959714	1
Q9UQ49	0.809251	0.567546	0.9
Q9UPS8	0.022334	0.358967	1
Q9UPS6	0.376964	0.962983	1
Q32NC0	0.0424269	0.864898	1
P51523	0.148741	0.967574	1
Q12929	0.0350809	0.843626	1
Q96EZ8	0.0223913	0.972776	1
P51522	0.0300286	0.86937	1
Q12926	0.0145575	0.96707	1
Q96EZ4	0.0968433	0.986187	1
Q12923	0.41903	0.943768	1
P37235	0.923849	0.0702212	0.2
P37231	0.0216083	0.901811	1
P49207	0.301284	0.70616	0.1
Q32NB8	0.11354	0.833452	1
Q5TDP6	0.503345	0.28914	0.8
Q008S8	0.0909106	0.988529	1
P0DJR0	0.267207	0.688005	0.8
P13284	0.677393	0.221064	1
Q9UPR6	0.0127085	0.769828	1
Q9UPR5	0.046602	0.953507	1
Q96EY9	0.367151	0.749232	1
Q9UPR3	0.3342	0.76682	1
P51513	0.0693228	0.966208	1
Q0D2K5	0.196408	0.900498	1
Q96EY8	0.817972	0.301237	0.9
P51512	0.158993	0.790746	1
Q12918	0.243659	0.743966	1
Q96EY7	0.026255	0.888727	1
P51511	0.05236	0.90011	1
Q0D2K3	0.038686	0.96877	1
Q3ZAQ7	0.383894	0.282727	0.2
Q9UPR0	0.288884	0.736964	1
Q0D2K2	0.284339	0.846655	1
Q96EY5	0.0851636	0.926404	1
Q96EY4	0.0951661	0.95172	1
A1A4Y4	0.57938	0.348871	0.5
Q0D2K0	0.268279	0.522607	1
Q12913	0.0737455	0.907732	1
Q12912	0.023333	0.988532	1
Q96EY1	0.303219	0.90839	1
Q9UPQ8	0.405343	0.661753	1
P51508	0.0455903	0.972783	1
Q9UPQ7	0.010975	0.875138	1
Q9UQ26	0.0381614	0.85658	1
Q9UPQ4	0.138886	0.756653	1
P51504	0.281263	0.924922	1
Q9UPQ3	0.0178678	0.972309	1
Q0D2J5	0.12495	0.941498	1
Q12908	0.651439	0.125638	0.2
Q12907	0.159355	0.79598	1
Q9UPQ0	0.0112408	0.948142	1
Q12906	0.0293466	0.811324	1
Q12905	0.0460058	0.934875	1
D6RF30	0.0105789	0.968277	1
Q12904	0.0233638	0.960813	1
Q96EX3	0.061966	0.909425	1
Q96EX2	0.0159969	0.967136	1
Q96EX1	0.117078	0.760123	1
Q12901	0.153917	0.955639	1
P01298	0.0346682	0.953719	1
H3BNL8	0.218721	0.775623	1
H3BNL1	0.352477	0.917053	1
Q9UQ16	0.049047	0.904457	1
Q6P1X6	0.704615	0.531328	1
Q6P1X5	0.317485	0.536517	1
Q9UQ13	0.062745	0.94267	1
Q0D2I5	0.0282336	0.94389	1
Q9UPP2	0.0138943	0.992256	1
Q9UPP1	0.0316323	0.938944	1
Q9UQ10	0.919377	0.0795232	0
Q96F85	0.801249	0.0707623	0
Q96F83	0.0811442	0.978265	1
Q96EW2	0.118361	0.923959	1
Q96F81	0.119434	0.83781	1
A1A580	0.526228	0.709643	1
P01286	0.0291562	0.958154	1
P01282	0.241323	0.954872	1
Q9UQ07	0.291977	0.914462	1
Q0D2H9	0.265877	0.957722	1
Q9UQ05	0.015735	0.961875	1
Q6P1W5	0.0348563	0.967906	1
Q9UQ03	0.404375	0.588179	1
A1A4V9	0.0341613	0.967545	1
Q96EV8	0.0197346	0.692615	1
Q6P280	0.310767	0.849539	1
Q96EV2	0.338294	0.96475	1
P82675	0.419436	0.942978	1
P01275	0.0277199	0.833653	1
P82673	0.0289349	0.876345	1
P01270	0.0307453	0.939247	0.9
Q9UPN9	0.0210058	0.967735	1
Q9UPN7	0.0222723	0.706584	1
Q9UPN6	0.370507	0.922568	1
Q9UPN4	0.327912	0.934209	1
Q9UPN3	0.214443	0.866714	1
Q96EU7	0.64623	0.261031	0.1
Q96EU6	0.00988894	0.962935	1
Q96F63	0.0795981	0.962355	1
P01266	0.0203784	0.762514	1
P82664	0.0375171	0.911439	1
P82663	0.705958	0.231594	0.4
P13236	0.134674	0.524001	1
Q9UPM9	0.185568	0.732648	0.8
Q9UPM8	0.0684818	0.944481	1
P13232	0.252479	0.822203	1
Q9UPM6	0.299489	0.924099	1
P68371	0.195119	0.741176	1
P25208	0.0593755	0.925641	1
Q96ET8	0.0660567	0.961171	1
P25205	0.0484514	0.968393	1
P01258	0.0164688	0.825315	1
P82650	0.0834824	0.870467	1
P13224	0.372546	0.880176	0.9
P68366	0.244854	0.790571	1
P68363	0.20959	0.804896	1
Q6YN16	0.965607	0.0833909	0
Q96ES7	0.193647	0.951774	1
Q96ES6	0.923734	0.112513	0.1
Q96F46	0.0244836	0.784537	1
A1A4S6	0.093972	0.956809	1
Q96F45	0.107544	0.924241	1
Q96F44	0.273111	0.604477	1
P56385	0.384128	0.41309	0.5
P01242	0.339396	0.858574	1
P01241	0.381359	0.819509	1
P56381	0.67447	0.0462333	0
Q32MZ4	0.345464	0.969793	1
Q96ER9	0.0951836	0.483522	1
Q6P1S2	0.0222787	0.743264	1
Q96ER3	0.0270964	0.953522	1
P01236	0.302131	0.851887	1
P56378	0.474849	0.293005	0.2
P56377	0.660526	0.244717	0.1
P56373	0.744878	0.220798	0.3
P0DJJ0	0.0456992	0.840298	1
Q5TDH0	0.376059	0.964369	1
Q6P1R4	0.0587936	0.751978	1
Q6P1R3	0.0131052	0.882513	1
Q96EQ8	0.0178088	0.406919	1
E0CX11	0.908233	0.134238	0.1
Q96F25	0.590563	0.207347	0.4
Q96F24	0.0109702	0.824132	1
Q96EQ0	0.127646	0.853726	1
P01229	0.0548297	0.756769	1
P01225	0.189371	0.325819	0.6
P0DJI9	0.0574924	0.789029	0.9
P0DJI8	0.0941704	0.701931	0.8
P01222	0.156829	0.577059	0.9
Q6P1Q9	0.177254	0.864387	1
Q96EP9	0.0430418	0.876975	1
Q9UPI3	0.217151	0.396609	0.3
A1A519	0.157245	0.651391	1
Q711Q0	0.0454434	0.953214	1
Q6P1Q0	0.044742	0.94051	1
Q96F15	0.156125	0.875828	1
Q96EP1	0.00907872	0.987185	1
Q96F10	0.95949	0.129625	0
Q96EP0	0.00781633	0.928472	1
Q400G9	0.0285327	0.976918	1
P01215	0.0783172	0.846765	1
P01213	0.255801	0.940552	1
P0DJH9	0.0113013	0.93101	1
O00635	0.193804	0.617777	1
O00634	0.491907	0.48628	1
P01210	0.727856	0.603663	1
O00631	0.943592	0.0616284	0
Q96F07	0.19679	0.964419	1
Q96F05	0.0247633	0.961948	1
P0C6C1	0.0816494	0.982465	1
O43795	0.308763	0.709082	1
O00629	0.102548	0.934698	1
O00628	0.512847	0.36318	0.7
O43790	0.0469844	0.781697	1
O00626	0.0444471	0.884173	1
O00625	0.825397	0.0629472	0
O00624	0.419291	0.309236	0.6
O00623	0.0422621	0.669111	1
O00622	0.288637	0.946932	1
P0DJG4	0.0102781	0.947421	1
Q9UPG8	0.0378403	0.910534	1
Q96EN9	0.896303	0.3132	0.8
Q96EN8	0.311414	0.665201	1
Q6P1N9	0.891649	0.099745	0
Q6P1N0	0.0419475	0.855154	1
O43776	0.507101	0.380348	0
Q96EM0	0.826985	0.250173	0
P0C6A0	0.0752217	0.720693	1
O43772	0.148326	0.674468	0.1
Q6X9E4	0.604203	0.426769	1
O00602	0.647706	0.39879	0.6
Q6P1M9	0.020954	0.925099	1
Q6P1M3	0.0708484	0.946706	1
Q9UPE1	0.0319565	0.93221	1
Q6P1M0	0.821784	0.274571	0
Q96EL3	0.914016	0.0969572	0
O43768	0.368839	0.493844	0.9
P18089	0.0234627	0.932352	1
Q96EL2	0.146007	0.773425	1
Q96EL1	0.327955	0.959065	1
O43766	0.339627	0.673577	0
O43765	0.0643921	0.658838	1
Q4L235	0.118211	0.922475	1
P18085	0.14648	0.799616	1
O43763	0.0712963	0.56812	1
P18084	0.295466	0.508061	0.7
O43761	0.0950415	0.855481	0.7
O43760	0.169596	0.921203	0.2
P0DJD9	0.908931	0.0328373	0
P20396	0.326501	0.98509	1
P0DJD8	0.929912	0.0285239	0
P0DJD7	0.932066	0.0323954	0
P20393	0.31261	0.956616	1
P0DJD4	0.317322	0.864809	1
P0DJD3	0.0485961	0.741913	1
P0DJD1	0.0308303	0.946989	1
P0DJD0	0.479441	0.974386	1
Q6P1L8	0.381745	0.42328	0.3
Q6P1L6	0.131364	0.842766	1
Q6P1L5	0.0891346	0.982992	1
Q96EK9	0.0631249	0.626468	1
Q96EK7	0.128158	0.973067	1
Q96EK5	0.222518	0.505499	1
Q96EK4	0.0318887	0.889484	1
O43759	0.334665	0.913776	0.1
Q96EK2	0.0224992	0.82792	1
P18077	0.96461	0.213238	0
P18075	0.0395777	0.842142	1
O43752	0.101437	0.925319	1
P20382	0.135105	0.780244	1
Q6P1K8	0.547491	0.473637	1
Q9UPC5	0.0757295	0.95304	1
Q6P1K2	0.0596334	0.920294	1
Q6P1K1	0.953372	0.0936155	0
O43749	0.955047	0.399801	0.6
O43747	0.112938	0.95684	1
O43745	0.262081	0.783469	1
P18065	0.0787562	0.639181	1
O43741	0.0563279	0.972471	1
Q6P1J9	0.0839107	0.966716	1
Q32MQ0	0.429109	0.882713	1
Q6P1J6	0.849306	0.0946585	0.7
D6REC4	0.0129753	0.951652	1
Q96EI5	0.122608	0.95417	1
O43739	0.254195	0.529722	1
O43736	0.315696	0.591941	1
O43734	0.0127849	0.968225	1
P18054	0.287703	0.739762	1
O43731	0.921129	0.129811	0
P20366	0.360462	0.976194	1
Q9UPA5	0.0510092	0.91614	1
Q96EH8	0.183085	0.85642	1
Q96EH5	0.791415	0.257729	0.1
Q96EH3	0.322375	0.880329	1
Q05707	0.0224575	0.955472	1
A3KFT3	0.916167	0.0763246	0.3
P32322	0.937706	0.389295	0
P32321	0.897914	0.0708134	0
P32320	0.944281	0.0292374	0
O43719	0.0266278	0.953195	1
Q96EG3	0.029684	0.965703	1
Q96EG1	0.891165	0.0706771	0
O43716	0.553804	0.706496	0.9
O43715	0.950527	0.0910681	0.3
P0C5Z0	0.0834157	0.800435	1
O43711	0.013329	0.699676	1
P18031	0.0784622	0.878085	1
P20340	0.0922919	0.937876	1
P32314	0.0111776	0.988245	1
Q96EF9	0.600651	0.655989	1
P0C5Y9	0.133999	0.698812	1
Q96EF6	0.233931	0.584491	1
O43709	0.0332757	0.935565	1
P0C5Y4	0.0384894	0.913627	1
O43708	0.977125	0.0215289	0
O43707	0.0946597	0.96284	1
Q96EF0	0.226662	0.747628	1
A1A4F0	0.445188	0.50279	0.4
O43704	0.650214	0.0541188	0
P20339	0.0714394	0.81465	1
P20338	0.0734172	0.960667	1
P20337	0.0715111	0.960469	1
P20336	0.0734271	0.666321	1
P20333	0.0206611	0.97408	1
C9JC47	0.143178	0.93861	1
P32302	0.076921	0.928862	1
Q96EE4	0.0793233	0.616985	1
Q96EE3	0.189002	0.618756	1
Q5TCZ1	0.0556071	0.668948	1
Q96ED9	0.133599	0.889134	1
Q5TCY1	0.0766915	0.821749	1
P06028	0.0203966	0.905913	0
P49190	0.12067	0.974185	1
Q32MK0	0.0709136	0.842602	1
Q96EC8	0.385288	0.458851	1
P0C672	0.796439	0.117568	0
P0C671	0.197886	0.929706	1
P20309	0.0146976	0.950136	1
Q5TCX8	0.303197	0.976941	1
P49189	0.962993	0.0745707	0
Q5TD97	0.197803	0.853171	1
Q5TD94	0.00801846	0.953511	1
P49184	0.198414	0.704588	0.9
Q12899	0.0694051	0.868848	1
Q96EB6	0.0123618	0.901503	1
Q12894	0.0424516	0.966987	1
Q12893	0.0338688	0.862598	1
Q96EB1	0.110011	0.896967	1
Q12891	0.582845	0.402944	0.6
Q12889	0.337784	0.89079	1
Q12887	0.110003	0.933585	1
Q96EA4	0.0336311	0.953369	1
Q12884	0.506103	0.167851	0
Q12882	0.242742	0.562979	0
Q6QEF8	0.176275	0.871536	0.9
P0DJ93	0.0416794	0.963043	1
Q32MH5	0.0316299	0.951465	1
Q9UP95	0.286017	0.744194	1
Q12879	0.0450072	0.922659	1
Q6P1A2	0.301658	0.488981	0.6
P0C646	0.81984	0.144342	0.1
P0C645	0.923132	0.080629	0.3
Q12874	0.0353309	0.701347	1
Q12873	0.0413921	0.924506	1
Q12872	0.344341	0.926813	1
Q12870	0.0822642	0.953671	1
Q9UP83	0.0456008	0.426657	1
Q12866	0.012952	0.890109	1
P09972	0.611342	0.147264	0
P51460	0.0647266	0.374643	1
Q12864	0.0457877	0.952196	1
Q12860	0.0415218	0.907964	1
Q6MZZ7	0.512766	0.384697	1
P37173	0.0640799	0.918386	1
Q00889	0.397634	0.769024	1
P49146	0.178103	0.900094	1
Q00888	0.188939	0.797392	0.9
Q00887	0.244343	0.796971	1
Q9UP79	0.209709	0.701456	1
P0C629	0.725228	0.0803786	0.3
P0C628	0.960265	0.157789	0.2
P51452	0.676823	0.146775	0
Q12857	0.0221002	0.978168	1
P0C626	0.820855	0.34806	0.1
P51451	0.0421853	0.941627	1
Q5S007	0.0164974	0.849922	1
P09960	0.875845	0.06826	0
P0C623	0.597395	0.106514	0.3
Q12852	0.158504	0.924194	1
Q12851	0.289086	0.947194	1
Q5TCS8	0.0344725	0.954445	1
P49137	0.207222	0.948659	1
P51449	0.0166033	0.949711	1
Q9UP65	0.46524	0.440287	0.2
P09958	0.116865	0.825439	1
Q00872	0.0253153	0.960467	1
P25189	0.357715	0.928763	1
Q12849	0.0162293	0.967878	1
P0C617	0.504869	0.230259	0.3
Q12846	0.172595	0.559752	1
Q12841	0.0343742	0.888594	1
Q12840	0.0560154	0.96212	1
Q9UP52	0.244897	0.729771	1
B1ANY3	0.0263839	0.962401	1
Q12837	0.067166	0.848707	1
Q12836	0.288902	0.537345	1
P0C604	0.941413	0.10625	0.2
Q12834	0.0260173	0.954329	1
Q6JQN1	0.637382	0.414773	0
Q6MZW2	0.317681	0.893267	1
Q5TCQ9	0.00840267	0.772854	1
P13196	0.0574744	0.9491	1
Q96DZ9	0.474359	0.685687	1
Q12829	0.343003	0.964753	1
Q96DZ7	0.359913	0.840986	1
Q96DZ5	0.0113895	0.916174	1
Q12824	0.0520045	0.894362	1
Q96DZ1	0.0896173	0.90238	1
Q9UP38	0.24476	0.838752	1
Q96DY7	0.136312	0.924624	1
P09923	0.766997	0.187026	0.3
Q12816	0.0896175	0.953572	1
Q12815	0.0211314	0.960638	1
Q96DY2	0.0210869	0.908258	1
Q00839	0.0660102	0.731602	1
P09919	0.271733	0.879052	1
Q902F9	0.14612	0.907456	1
Q902F8	0.0406296	0.552296	1
P09917	0.204257	0.743728	0.9
Q96DX8	0.0826799	0.934364	1
Q12809	0.284566	0.85239	1
Q96DX7	0.0902707	0.931353	1
P09914	0.545142	0.313199	1
P09913	0.483378	0.465386	1
Q96DX5	0.322591	0.864141	1
P09912	0.141517	0.787412	0.3
Q96DX4	0.0390257	0.967356	1
Q12805	0.0269155	0.956085	1
Q96E93	0.267978	0.603878	1
Q12802	0.259578	0.665948	1
Q12800	0.0849037	0.952293	1
Q6MZT1	0.00982823	0.966794	1
P13164	0.354462	0.762592	1
P0C5K7	0.126472	0.949736	1
P0C5K6	0.312659	0.893087	1
Q96DW6	0.113103	0.646103	0.4
P01189	0.0186627	0.933381	1
P37108	0.0992978	0.844207	1
P01185	0.0484942	0.911169	1
P0DJ07	0.760183	0.155943	0.2
Q5TCM9	0.350778	0.871179	1
Q96DV4	0.208382	0.692234	1
P0C5J1	0.491293	0.653644	1
P01178	0.22276	0.843861	1
Q75NE6	0.475298	0.846028	0.3
O00592	0.0260215	0.711789	1
O00591	0.203191	0.747726	1
O00590	0.111165	0.964966	1
Q6P179	0.785429	0.16222	0.6
B1ANS9	0.146487	0.921031	1
Q96DU9	0.0496032	0.788423	1
P25116	0.0422754	0.882126	1
Q96DU7	0.014709	0.952151	1
C9JBD0	0.938349	0.252353	0
Q96E66	0.740627	0.422787	1
Q96DU3	0.0109703	0.96576	1
O00587	0.68128	0.483005	1
O00585	0.276376	0.903396	1
O00584	0.24988	0.749301	1
P01160	0.0246726	0.974466	1
Q6MZQ0	0.0539339	0.968972	1
P25106	0.190418	0.855641	1
Q96DT7	0.00628895	0.970938	1
P25105	0.135621	0.916932	1
Q6P161	0.213765	0.89935	0.8
Q96DT6	0.153759	0.729387	1
Q96DT5	0.342957	0.937018	1
P25103	0.07154	0.952397	1
P25101	0.0621908	0.977986	0.9
Q96E52	0.0435603	0.944101	1
P25100	0.0328574	0.903613	1
Q96DT0	0.351919	0.551641	1
Q6MZP7	0.0290973	0.823288	1
O00574	0.198908	0.852244	1
O00570	0.330962	0.884252	1
Q6P158	0.0340995	0.977237	1
Q96DS6	0.288791	0.837114	1
Q96E40	0.0916488	0.891343	1
P01148	0.873902	0.317167	0.7
O00567	0.035749	0.955464	1
O00566	0.126653	0.918386	1
H3BMG3	0.360238	0.878017	0.8
P56282	0.171576	0.75825	0.9
O00562	0.0914265	0.968268	1
O00560	0.216074	0.970369	1
Q96E39	0.0668783	0.640935	1
Q96DR8	0.0186466	0.962981	1
Q96DR7	0.0372228	0.93218	1
Q96E35	0.536273	0.26552	0
Q96DR5	0.437163	0.256529	0.4
Q96DR4	0.906676	0.0530921	0
P01138	0.0224353	0.956682	1
P01137	0.350027	0.921559	1
P56279	0.9295	0.0608945	0
Q6MZN7	0.288401	0.917098	1
O00559	0.134966	0.962665	1
P01135	0.0419779	0.954982	1
P56277	0.255846	0.677482	0.9
P01133	0.495495	0.375286	1
O00555	0.303218	0.974957	1
P01130	0.0286147	0.809203	1
P56270	0.0833084	0.745661	1
Q5TCH4	0.248321	0.451065	1
Q96E29	0.0280193	0.943746	1
Q96E22	0.481872	0.538277	1
Q6MZM9	0.0148754	0.935793	1
P01127	0.0280356	0.868794	1
O00548	0.045692	0.939177	1
Q4L180	0.131194	0.944555	1
Q6MZM0	0.250119	0.455548	0
O00541	0.211849	0.964208	1
Q32M92	0.0762865	0.947237	1
Q6P0Q8	0.569848	0.718013	1
Q6S9Z5	0.317499	0.954938	1
Q96E17	0.0784236	0.966736	1
Q96E16	0.0722255	0.882903	1
Q96DP5	0.027912	0.630701	1
Q96E14	0.605367	0.765137	1
Q96E11	0.22136	0.931875	1
Q05682	0.222427	0.967316	1
P01112	0.130387	0.899508	1
O00534	0.386404	0.662267	1
P01111	0.111983	0.78281	1
O00533	0.0419037	0.928964	1
Q32M88	0.799306	0.33958	1
Q32M84	0.386515	0.838655	1
Q96E09	0.0601879	0.963762	1
O43699	0.0383864	0.826374	1
O43692	0.155768	0.711654	0.7
O00526	0.354915	0.80574	0.8
P01100	0.0428749	0.95713	1
O00522	0.128135	0.599695	1
Q32M78	0.0158261	0.910803	1
P32298	0.164342	0.865552	1
P32297	0.105256	0.88338	1
Q96DN6	0.0301996	0.961405	1
Q96DN5	0.0520165	0.8985	1
O43688	0.265064	0.535637	1
O43687	0.0572903	0.970645	1
Q96DN2	0.0191323	0.776578	1
Q96DN0	0.200141	0.619638	0.6
O43684	0.723747	0.300341	0.6
O43683	0.0347888	0.908612	1
O00519	0.622482	0.38371	1
O43681	0.148506	0.778463	0.8
O43680	0.0526704	0.908692	1
O00515	0.00839733	0.929026	1
O00512	0.104313	0.975072	1
I3L273	0.459934	0.885698	1
Q6P0N0	0.0849363	0.986975	1
O43679	0.0149936	0.857382	1
O43678	0.677273	0.367549	0
Q96DM3	0.157337	0.887626	1
O43677	0.0675874	0.874264	1
O43676	0.261361	0.418002	0.2
Q96DM1	0.102829	0.944858	0.8
O43674	0.0407729	0.880247	1
Q05655	0.0694624	0.949882	1
O00507	0.123085	0.95338	1
O00506	0.0523114	0.659535	1
O00505	0.222051	0.948059	1
O00501	0.580494	0.385865	1
Q96DL1	0.411853	0.264262	0.3
O43665	0.107383	0.838334	1
P20292	0.923263	0.0517618	0
P56211	0.0869028	0.897315	1
P20290	0.354944	0.898135	1
Q32M45	0.284328	0.540842	1
A0A2R8YFM6	0.564025	0.453684	1
O43657	0.401016	0.362968	0
Q05639	0.939377	0.0686685	0
O43653	0.0458666	0.835628	1
P56202	0.484103	0.374972	1
Q1MX18	0.142057	0.950165	1
B1ANH7	0.62042	0.947402	1
A0A2R8YFL7	0.165816	0.712132	1
P20273	0.0246114	0.888091	1
Q75N90	0.0478641	0.963571	1
P32249	0.176376	0.792673	1
P32248	0.0680974	0.955969	1
P32247	0.106576	0.888006	1
P32246	0.163474	0.62953	1
P32245	0.342972	0.426707	1
P32243	0.0442343	0.85179	1
P32242	0.0834451	0.979575	1
P32241	0.0974981	0.65837	1
Q96DI7	0.0545676	0.86793	1
O43639	0.0308975	0.968671	1
O43638	0.33456	0.700758	1
O43633	0.11368	0.958589	1
P20265	0.01741	0.919958	1
P20264	0.0574922	0.959768	1
Q75MW2	0.135877	0.92093	1
P32239	0.200837	0.888484	1
P32238	0.0748129	0.944926	1
A0A8V8TPE2	0.174872	0.970891	1
Q96DH6	0.262941	0.959628	1
O43623	0.0663177	0.968264	1
Q96DG6	0.963069	0.0506149	0
O43617	0.935352	0.141806	0
O43615	0.0695632	0.975692	1
O43614	0.329913	0.934082	1
O43613	0.0486293	0.947425	1
O43612	0.058581	0.980696	1
O43610	0.0272001	0.871205	1
P20248	0.0256566	0.956956	1
Q96DF8	0.021509	0.847772	1
O43609	0.0157391	0.978944	1
O43603	0.0518577	0.945041	1
O43602	0.0849355	0.95251	1
P20231	0.343497	0.219013	0.2
Q2TV78	0.37341	0.662579	1
Q96DE9	0.657415	0.0963148	0
Q96DE5	0.477241	0.689088	1
Q96DE0	0.916509	0.2394	0
Q96DD7	0.0603392	0.912289	1
Q96DD0	0.308223	0.573831	1
Q96DC9	0.924991	0.0267178	0.1
Q96DC8	0.258719	0.848892	1
Q96DC7	0.146465	0.947181	1
P51398	0.32316	0.74507	0.6
P51397	0.0203863	0.935547	1
Q9UNZ5	0.0275404	0.905562	1
Q96DB9	0.201371	0.972115	1
Q9UNZ2	0.0861333	0.959991	1
Q12798	0.111498	0.5571	1
Q12797	0.0168152	0.946639	1
Q12796	0.0138263	0.592478	1
Q96DB5	0.622916	0.381369	1
Q12794	0.65321	0.144681	0.8
Q96DB2	0.955748	0.0321248	0
Q12792	0.392824	0.350701	0.3
Q12791	0.0385125	0.953528	1
Q5TC84	0.0453532	0.835061	1
Q5TC82	0.0198692	0.785214	1
Q9UNY5	0.06476	0.919806	1
Q9UNY4	0.0132034	0.808673	1
Q12789	0.024296	0.675285	1
Q12788	0.336115	0.807869	1
Q96DA6	0.167374	0.711541	0.7
Q96DA2	0.0985944	0.783281	0.9
Q96DA0	0.254711	0.437737	0
Q5TC79	0.0180675	0.9545	1
Q75N03	0.0121492	0.954657	1
P49069	0.137302	0.618628	1
Q9UNX9	0.373304	0.934152	1
Q9UNX4	0.338868	0.635088	1
Q9UNX3	0.677348	0.402257	0
P09884	0.322604	0.895053	1
Q12778	0.0356974	0.932549	1
Q6P0A1	0.0859396	0.916336	1
Q12774	0.0655341	0.734579	1
Q12772	0.0137885	0.92497	1
[truncated: 17,749 more rows]

## Sheet: Sheet3
Accession	Protein name	LLPS positive pair score (<0.5)	LLPS negative pair score (>0.5)	RF predict LLPS
Q6P5Q4	LMOD2_HUMAN Leiomodin-2 OS=Homo sapiens OX=9606 GN=LMOD2 PE=1 SV=2	0.0636665	0.91416	1
Q58G82	SY14L_HUMAN Putative synaptotagmin-14-like protein OS=Homo sapiens OX=9606 GN=SYT14P1 PE=5 SV=2	0.0458995	0.890385	1
Q96IP4	TET5A_HUMAN Terminal nucleotidyltransferase 5A OS=Homo sapiens OX=9606 GN=TENT5A PE=1 SV=2	0.325556	0.951436	1
O95359	TACC2_HUMAN Transforming acidic coiled-coil-containing protein 2 OS=Homo sapiens OX=9606 GN=TACC2 PE=1 SV=3	0.0327981	0.967407	1
Q4V339	ZNG1F_HUMAN Zinc-regulated GTPase metalloprotein activator 1F OS=Homo sapiens OX=9606 GN=ZNG1F PE=3 SV=1	0.256675	0.819383	0.8
P01619	KV320_HUMAN Immunoglobulin kappa variable 3-20 OS=Homo sapiens OX=9606 GN=IGKV3-20 PE=1 SV=2	0.735165	0.453572	0.9
O95352	ATG7_HUMAN Ubiquitin-like modifier-activating enzyme ATG7 OS=Homo sapiens OX=9606 GN=ATG7 PE=1 SV=1	0.66049	0.552025	1
P01615	KVD28_HUMAN Immunoglobulin kappa variable 2D-28 OS=Homo sapiens OX=9606 GN=IGKV2D-28 PE=1 SV=2	0.823939	0.34475	0.3
Q8IX07	FOG1_HUMAN Zinc finger protein ZFPM1 OS=Homo sapiens OX=9606 GN=ZFPM1 PE=1 SV=2	0.101228	0.839823	1
P01614	KVD40_HUMAN Immunoglobulin kappa variable 2D-40 OS=Homo sapiens OX=9606 GN=IGKV2D-40 PE=1 SV=2	0.697001	0.422578	0.4
Q8IX06	GOR_HUMAN Putative exonuclease GOR OS=Homo sapiens OX=9606 GN=REXO1L1P PE=5 SV=2	0.0415386	0.771416	1
Q53HI1	UNC50_HUMAN Protein unc-50 homolog OS=Homo sapiens OX=9606 GN=UNC50 PE=1 SV=2	0.13939	0.743543	0.3
Q8IX05	CD302_HUMAN CD302 antigen OS=Homo sapiens OX=9606 GN=CD302 PE=1 SV=1	0.0437517	0.789316	1
Q8IX04	UEVLD_HUMAN Ubiquitin-conjugating enzyme E2 variant 3 OS=Homo sapiens OX=9606 GN=UEVLD PE=1 SV=2	0.697189	0.326766	0.4
P01611	KVD12_HUMAN Immunoglobulin kappa variable 1D-12 OS=Homo sapiens OX=9606 GN=IGKV1D-12 PE=1 SV=2	0.581363	0.463412	0.3
Q8IX03	KIBRA_HUMAN Protein KIBRA OS=Homo sapiens OX=9606 GN=WWC1 PE=1 SV=1	0.0257346	0.916302	1
Q8IX01	SUGP2_HUMAN SURP and G-patch domain-containing protein 2 OS=Homo sapiens OX=9606 GN=SUGP2 PE=1 SV=2	0.0308349	0.918018	1
P56750	CLD17_HUMAN Claudin-17 OS=Homo sapiens OX=9606 GN=CLDN17 PE=1 SV=1	0.391701	0.412867	1
Q96J02	ITCH_HUMAN E3 ubiquitin-protein ligase Itchy homolog OS=Homo sapiens OX=9606 GN=ITCH PE=1 SV=2	0.0431534	0.959375	1
O95347	SMC2_HUMAN Structural maintenance of chromosomes protein 2 OS=Homo sapiens OX=9606 GN=SMC2 PE=1 SV=2	0.0480597	0.957767	1
Q96J01	THOC3_HUMAN THO complex subunit 3 OS=Homo sapiens OX=9606 GN=THOC3 PE=1 SV=1	0.354824	0.639639	1
Q4V328	GRAP1_HUMAN GRIP1-associated protein 1 OS=Homo sapiens OX=9606 GN=GRIPAP1 PE=1 SV=2	0.0611382	0.92686	1
O95343	SIX3_HUMAN Homeobox protein SIX3 OS=Homo sapiens OX=9606 GN=SIX3 PE=1 SV=1	0.108799	0.764891	1
P56749	CLD12_HUMAN Claudin-12 OS=Homo sapiens OX=9606 GN=CLDN12 PE=1 SV=1	0.0745534	0.931576	1
Q4V326	GAG2E_HUMAN G antigen 2E OS=Homo sapiens OX=9606 GN=GAGE2E PE=3 SV=2	0.0703287	0.944021	1
O95342	ABCBB_HUMAN Bile salt export pump OS=Homo sapiens OX=9606 GN=ABCB11 PE=1 SV=2	0.399942	0.567333	0.7
P56748	CLD8_HUMAN Claudin-8 OS=Homo sapiens OX=9606 GN=CLDN8 PE=1 SV=1	0.505095	0.49411	0.8
P56747	CLD6_HUMAN Claudin-6 OS=Homo sapiens OX=9606 GN=CLDN6 PE=1 SV=2	0.653956	0.447079	1
Q8IWN7	RP1L1_HUMAN Retinitis pigmentosa 1-like 1 protein OS=Homo sapiens OX=9606 GN=RP1L1 PE=1 SV=5	0.0623014	0.958689	1
O95340	PAPS2_HUMAN Bifunctional 3'-phosphoadenosine 5'-phosphosulfate synthase 2 OS=Homo sapiens OX=9606 GN=PAPSS2 PE=1 SV=2	0.802751	0.190857	0
P56746	CLD15_HUMAN Claudin-15 OS=Homo sapiens OX=9606 GN=CLDN15 PE=1 SV=1	0.521977	0.540831	0.9
Q8IWN6	F223A_HUMAN Protein FAM223A OS=Homo sapiens OX=9606 GN=FAM223A PE=2 SV=1	0.0563946	0.932738	0.7
P01602	KV105_HUMAN Immunoglobulin kappa variable 1-5 OS=Homo sapiens OX=9606 GN=IGKV1-5 PE=1 SV=2	0.69691	0.5287	0.3
Q4V321	GAG13_HUMAN G antigen 13 OS=Homo sapiens OX=9606 GN=GAGE13 PE=3 SV=2	0.0213019	0.463825	1
P01601	KVD16_HUMAN Immunoglobulin kappa variable 1D-16 OS=Homo sapiens OX=9606 GN=IGKV1D-16 PE=1 SV=2	0.705096	0.505563	0.5
A0A7L8Y648	MIAC_HUMAN Micropeptide inhibiting actin cytoskeleton OS=Homo sapiens OX=9606 GN=AQP5-AS1 PE=1 SV=1	0.732129	0.834173	0.9
O95336	6PGL_HUMAN 6-phosphogluconolactonase OS=Homo sapiens OX=9606 GN=PGLS PE=1 SV=2	0.353433	0.612396	0.5
P56730	NETR_HUMAN Neurotrypsin OS=Homo sapiens OX=9606 GN=PRSS12 PE=1 SV=2	0.0940832	0.706869	1
Q96IM9	DYDC2_HUMAN DPY30 domain-containing protein 2 OS=Homo sapiens OX=9606 GN=DYDC2 PE=1 SV=1	0.0643197	0.910466	1
P32780	TF2H1_HUMAN General transcription factor IIH subunit 1 OS=Homo sapiens OX=9606 GN=GTF2H1 PE=1 SV=1	0.182954	0.967751	1
Q8IWL8	STH_HUMAN Saitohin OS=Homo sapiens OX=9606 GN=STH PE=1 SV=1	0.0638198	0.783509	1
Q8IWL3	HSC20_HUMAN Iron-sulfur cluster co-chaperone protein HscB OS=Homo sapiens OX=9606 GN=HSCB PE=1 SV=3	0.618396	0.661242	0.9
Q8IWL2	SFTA1_HUMAN Pulmonary surfactant-associated protein A1 OS=Homo sapiens OX=9606 GN=SFTPA1 PE=1 SV=2	0.163204	0.624225	1
Q8IWL1	SFPA2_HUMAN Pulmonary surfactant-associated protein A2 OS=Homo sapiens OX=9606 GN=SFTPA2 PE=1 SV=2	0.150008	0.893604	1
Q07092	COGA1_HUMAN Collagen alpha-1(XVI) chain OS=Homo sapiens OX=9606 GN=COL16A1 PE=1 SV=2	0.0278061	0.948556	1
O95319	CELF2_HUMAN CUGBP Elav-like family member 2 OS=Homo sapiens OX=9606 GN=CELF2 PE=1 SV=1	0.0143875	0.948102	1
Q2VPB7	AP5B1_HUMAN AP-5 complex subunit beta-1 OS=Homo sapiens OX=9606 GN=AP5B1 PE=1 SV=4	0.0945915	0.881645	1
Q96IL0	COA8_HUMAN Cytochrome c oxidase assembly factor 8 OS=Homo sapiens OX=9606 GN=COA8 PE=1 SV=3	0.0328779	0.922656	1
Q8IWK6	AGRA3_HUMAN Adhesion G protein-coupled receptor A3 OS=Homo sapiens OX=9606 GN=ADGRA3 PE=1 SV=2	0.30242	0.883481	1
P56715	RP1_HUMAN Oxygen-regulated protein 1 OS=Homo sapiens OX=9606 GN=RP1 PE=1 SV=1	0.00945399	0.956463	1
P20794	MAK_HUMAN Serine/threonine-protein kinase MAK OS=Homo sapiens OX=9606 GN=MAK PE=1 SV=2	0.0325791	0.712273	1
Q96IK5	GMCL1_HUMAN Germ cell-less protein-like 1 OS=Homo sapiens OX=9606 GN=GMCL1 PE=1 SV=1	0.0566945	0.600933	1
Q96IK1	BOD1_HUMAN Biorientation of chromosomes in cell division protein 1 OS=Homo sapiens OX=9606 GN=BOD1 PE=1 SV=2	0.0320396	0.899776	1
Q96IK0	TM101_HUMAN Transmembrane protein 101 OS=Homo sapiens OX=9606 GN=TMEM101 PE=1 SV=1	0.959091	0.342626	0
Q2VPA4	CR1L_HUMAN Complement component receptor 1-like protein OS=Homo sapiens OX=9606 GN=CR1L PE=1 SV=3	0.0228614	0.71385	1
O95302	FKBP9_HUMAN Peptidyl-prolyl cis-trans isomerase FKBP9 OS=Homo sapiens OX=9606 GN=FKBP9 PE=1 SV=2	0.536848	0.367045	0.2
P56706	WNT7B_HUMAN Protein Wnt-7b OS=Homo sapiens OX=9606 GN=WNT7B PE=1 SV=2	0.554515	0.197995	0.5
P56705	WNT4_HUMAN Protein Wnt-4 OS=Homo sapiens OX=9606 GN=WNT4 PE=1 SV=4	0.562795	0.264803	0.8
P56704	WNT3A_HUMAN Protein Wnt-3a OS=Homo sapiens OX=9606 GN=WNT3A PE=1 SV=2	0.709103	0.328097	0.7
P56703	WNT3_HUMAN Proto-oncogene Wnt-3 OS=Homo sapiens OX=9606 GN=WNT3 PE=1 SV=2	0.49105	0.200136	0.8
P20783	NTF3_HUMAN Neurotrophin-3 OS=Homo sapiens OX=9606 GN=NTF3 PE=1 SV=1	0.336538	0.951933	1
P32754	HPPD_HUMAN 4-hydroxyphenylpyruvate dioxygenase OS=Homo sapiens OX=9606 GN=HPD PE=1 SV=3	0.892597	0.0887578	0
Q07075	AMPE_HUMAN Glutamyl aminopeptidase OS=Homo sapiens OX=9606 GN=ENPEP PE=1 SV=3	0.840189	0.0616387	0
P06493	CDK1_HUMAN Cyclin-dependent kinase 1 OS=Homo sapiens OX=9606 GN=CDK1 PE=1 SV=3	0.654373	0.354243	0
Q96IJ6	GMPPA_HUMAN Mannose-1-phosphate guanylyltransferase regulatory subunit alpha OS=Homo sapiens OX=9606 GN=GMPPA PE=1 SV=1	0.864063	0.0744586	0
Q53HC9	EIPR1_HUMAN EARP and GARP complex-interacting protein 1 OS=Homo sapiens OX=9606 GN=EIPR1 PE=1 SV=2	0.340972	0.680584	1
Q53HC5	KLH26_HUMAN Kelch-like protein 26 OS=Homo sapiens OX=9606 GN=KLHL26 PE=1 SV=2	0.195752	0.938582	1
Q8IWI9	MGAP_HUMAN MAX gene-associated protein OS=Homo sapiens OX=9606 GN=MGA PE=1 SV=4	0.370124	0.944518	1
Q53HC0	CCD92_HUMAN Coiled-coil domain-containing protein 92 OS=Homo sapiens OX=9606 GN=CCDC92 PE=1 SV=2	0.0824476	0.874473	1
P20774	MIME_HUMAN Mimecan OS=Homo sapiens OX=9606 GN=OGN PE=1 SV=1	0.244684	0.656855	1
P87889	GAK10_HUMAN Endogenous retrovirus group K member 10 Gag polyprotein OS=Homo sapiens OX=9606 GN=ERVK-10 PE=1 SV=4	0.0256224	0.965317	1
P32745	SSR3_HUMAN Somatostatin receptor type 3 OS=Homo sapiens OX=9606 GN=SSTR3 PE=1 SV=1	0.0193704	0.911665	1
Q07065	CKAP4_HUMAN Cytoskeleton-associated protein 4 OS=Homo sapiens OX=9606 GN=CKAP4 PE=1 SV=2	0.28756	0.949123	1
Q96II8	LRCH3_HUMAN DISP complex protein LRCH3 OS=Homo sapiens OX=9606 GN=LRCH3 PE=1 SV=2	0.135294	0.958516	1
B2RNN3	C1T9B_HUMAN Complement C1q and tumor necrosis factor-related protein 9B OS=Homo sapiens OX=9606 GN=C1QTNF9B PE=1 SV=1	0.0319859	0.921284	1
C9JG80	NPIB4_HUMAN Nuclear pore complex-interacting protein family member B4 OS=Homo sapiens OX=9606 GN=NPIPB4 PE=3 SV=2	0.317485	0.66659	1
Q6IB77	GLYAT_HUMAN Glycine N-acyltransferase OS=Homo sapiens OX=9606 GN=GLYAT PE=1 SV=3	0.928895	0.143565	0.1
P18440	ARY1_HUMAN Arylamine N-acetyltransferase 1 OS=Homo sapiens OX=9606 GN=NAT1 PE=1 SV=2	0.905689	0.0260351	0
Q8IWG1	DNAI3_HUMAN Dynein axonemal intermediate chain 3 OS=Homo sapiens OX=9606 GN=DNAI3 PE=1 SV=1	0.0920675	0.962062	1
D6RIA3	CD054_HUMAN Uncharacterized protein C4orf54 OS=Homo sapiens OX=9606 GN=C4orf54 PE=1 SV=1	0.149091	0.906715	1
Q96IG2	FXL20_HUMAN F-box/LRR-repeat protein 20 OS=Homo sapiens OX=9606 GN=FBXL20 PE=1 SV=2	0.058044	0.958623	1
P18433	PTPRA_HUMAN Receptor-type tyrosine-protein phosphatase alpha OS=Homo sapiens OX=9606 GN=PTPRA PE=1 SV=3	0.33191	0.948622	1
Q8IWF9	CCD83_HUMAN Coiled-coil domain-containing protein 83 OS=Homo sapiens OX=9606 GN=CCDC83 PE=1 SV=2	0.0319685	0.952721	1
P20749	BCL3_HUMAN B-cell lymphoma 3 protein OS=Homo sapiens OX=9606 GN=BCL3 PE=1 SV=2	0.0170967	0.89473	1
Q8IWF7	U2D2L_HUMAN Putative ubiquitin-conjugating enzyme E2 D2-like protein OS=Homo sapiens OX=9606 GN=UBE2DNL PE=5 SV=1	0.946121	0.022425	0.2
Q8IWF6	DEN6A_HUMAN Protein DENND6A OS=Homo sapiens OX=9606 GN=DENND6A PE=1 SV=1	0.14123	0.868351	1
Q8IWF2	FXRD2_HUMAN FAD-dependent oxidoreductase domain-containing protein 2 OS=Homo sapiens OX=9606 GN=FOXRED2 PE=1 SV=1	0.137037	0.805373	1
P20742	PZP_HUMAN Pregnancy zone protein OS=Homo sapiens OX=9606 GN=PZP PE=1 SV=4	0.115949	0.847497	1
P06454	PTMA_HUMAN Prothymosin alpha OS=Homo sapiens OX=9606 GN=PTMA PE=1 SV=2	0.0610814	0.975143	1
P18428	LBP_HUMAN Lipopolysaccharide-binding protein OS=Homo sapiens OX=9606 GN=LBP PE=1 SV=3	0.313268	0.276752	0.5
Q96IF1	AJUBA_HUMAN LIM domain-containing protein ajuba OS=Homo sapiens OX=9606 GN=AJUBA PE=1 SV=1	0.0225007	0.645437	1
Q8IWE5	PKHM2_HUMAN Pleckstrin homology domain-containing family M member 2 OS=Homo sapiens OX=9606 GN=PLEKHM2 PE=1 SV=2	0.0189327	0.970779	1
Q8IWE4	DCNL3_HUMAN DCN1-like protein 3 OS=Homo sapiens OX=9606 GN=DCUN1D3 PE=1 SV=1	0.350016	0.892538	1
Q8IWE2	NXP20_HUMAN Protein NOXP20 OS=Homo sapiens OX=9606 GN=FAM114A1 PE=1 SV=2	0.0108514	0.972001	1
Q07021	C1QBP_HUMAN Complement component 1 Q subcomponent-binding protein, mitochondrial OS=Homo sapiens OX=9606 GN=C1QBP PE=1 SV=1	0.11755	0.863955	1
Q07020	RL18_HUMAN Large ribosomal subunit protein eL18 OS=Homo sapiens OX=9606 GN=RPL18 PE=1 SV=2	0.435349	0.706629	0
Q8IWD5	MFS6L_HUMAN Major facilitator superfamily domain-containing protein 6-like OS=Homo sapiens OX=9606 GN=MFSD6L PE=2 SV=2	0.363618	0.772615	1
Q8IWD4	CC117_HUMAN Coiled-coil domain-containing protein 117 OS=Homo sapiens OX=9606 GN=CCDC117 PE=1 SV=1	0.0430744	0.704554	1
Q5TGZ0	MIC10_HUMAN MICOS complex subunit MIC10 OS=Homo sapiens OX=9606 GN=MICOS10 PE=1 SV=1	0.849776	0.22901	0.5
Q07011	TNR9_HUMAN Tumor necrosis factor receptor superfamily member 9 OS=Homo sapiens OX=9606 GN=TNFRSF9 PE=1 SV=1	0.0167653	0.962109	1
Q96ID5	IGS21_HUMAN Immunoglobulin superfamily member 21 OS=Homo sapiens OX=9606 GN=IGSF21 PE=1 SV=1	0.153478	0.952328	1
P18405	S5A1_HUMAN 3-oxo-5-alpha-steroid 4-dehydrogenase 1 OS=Homo sapiens OX=9606 GN=SRD5A1 PE=1 SV=1	0.970955	0.166651	0
H3BQW9	F229A_HUMAN Protein FAM229A OS=Homo sapiens OX=9606 GN=FAM229A PE=3 SV=1	0.269844	0.947462	1
P20719	HXA5_HUMAN Homeobox protein Hox-A5 OS=Homo sapiens OX=9606 GN=HOXA5 PE=1 SV=2	0.117496	0.818957	1
P20718	GRAH_HUMAN Granzyme H OS=Homo sapiens OX=9606 GN=GZMH PE=1 SV=1	0.489784	0.244477	0.1
Q8IWC1	MA7D3_HUMAN MAP7 domain-containing protein 3 OS=Homo sapiens OX=9606 GN=MAP7D3 PE=1 SV=2	0.0093663	0.886719	1
P20711	DDC_HUMAN Aromatic-L-amino-acid decarboxylase OS=Homo sapiens OX=9606 GN=DDC PE=1 SV=2	0.90414	0.15367	0
P49593	PPM1F_HUMAN Protein phosphatase 1F OS=Homo sapiens OX=9606 GN=PPM1F PE=1 SV=3	0.187689	0.869773	1
Q5TGY1	TMCO4_HUMAN Transmembrane and coiled-coil domain-containing protein 4 OS=Homo sapiens OX=9606 GN=TMCO4 PE=1 SV=1	0.116361	0.840331	1
P49591	SYSC_HUMAN Serine--tRNA ligase, cytoplasmic OS=Homo sapiens OX=9606 GN=SARS1 PE=1 SV=3	0.355388	0.583295	1
P49590	SYHM_HUMAN Histidine--tRNA ligase, mitochondrial OS=Homo sapiens OX=9606 GN=HARS2 PE=1 SV=1	0.11547	0.755589	1
Q07002	CDK18_HUMAN Cyclin-dependent kinase 18 OS=Homo sapiens OX=9606 GN=CDK18 PE=1 SV=4	0.0759945	0.957314	1
Q07001	ACHD_HUMAN Acetylcholine receptor subunit delta OS=Homo sapiens OX=9606 GN=CHRND PE=1 SV=1	0.107438	0.88645	1
Q96IC2	REXO5_HUMAN RNA exonuclease 5 OS=Homo sapiens OX=9606 GN=REXO5 PE=1 SV=1	0.0631508	0.924375	1
Q8IWB9	TEX2_HUMAN Testis-expressed protein 2 OS=Homo sapiens OX=9606 GN=TEX2 PE=1 SV=2	0.152227	0.899572	1
Q8IWB7	WDFY1_HUMAN WD repeat and FYVE domain-containing protein 1 OS=Homo sapiens OX=9606 GN=WDFY1 PE=1 SV=1	0.70581	0.469061	1
Q8IWB6	TEX14_HUMAN Inactive serine/threonine-protein kinase TEX14 OS=Homo sapiens OX=9606 GN=TEX14 PE=1 SV=2	0.0622272	0.973975	1
Q8IWB4	S31A7_HUMAN Spermatogenesis-associated protein 31A7 OS=Homo sapiens OX=9606 GN=SPATA31A7 PE=1 SV=4	0.324298	0.974024	1
P49589	SYCC_HUMAN Cysteine--tRNA ligase, cytoplasmic OS=Homo sapiens OX=9606 GN=CARS1 PE=1 SV=3	0.711251	0.477966	1
P20702	ITAX_HUMAN Integrin alpha-X OS=Homo sapiens OX=9606 GN=ITGAX PE=1 SV=3	0.46046	0.413457	1
P49588	SYAC_HUMAN Alanine--tRNA ligase, cytoplasmic OS=Homo sapiens OX=9606 GN=AARS1 PE=1 SV=2	0.927899	0.0295129	0
Q8IWB1	IPRI_HUMAN Inositol 1,4,5-trisphosphate receptor-interacting protein OS=Homo sapiens OX=9606 GN=ITPRIP PE=1 SV=1	0.199145	0.843421	1
P20701	ITAL_HUMAN Integrin alpha-L OS=Homo sapiens OX=9606 GN=ITGAL PE=1 SV=3	0.383732	0.545124	0.9
P20700	LMNB1_HUMAN Lamin-B1 OS=Homo sapiens OX=9606 GN=LMNB1 PE=1 SV=2	0.325271	0.956885	1
P49585	PCY1A_HUMAN Choline-phosphate cytidylyltransferase A OS=Homo sapiens OX=9606 GN=PCYT1A PE=1 SV=2	0.0700443	0.974092	1
Q8IWA6	CCD60_HUMAN Coiled-coil domain-containing protein 60 OS=Homo sapiens OX=9606 GN=CCDC60 PE=1 SV=2	0.0194382	0.914399	1
Q8IWA5	CTL2_HUMAN Choline transporter-like protein 2 OS=Homo sapiens OX=9606 GN=SLC44A2 PE=1 SV=3	0.500189	0.182381	0.8
Q8IWA4	MFN1_HUMAN Mitofusin-1 OS=Homo sapiens OX=9606 GN=MFN1 PE=1 SV=3	0.0851482	0.885127	1
Q8IWA0	WDR75_HUMAN WD repeat-containing protein 75 OS=Homo sapiens OX=9606 GN=WDR75 PE=1 SV=1	0.123877	0.706018	1
P51888	PRELP_HUMAN Prolargin OS=Homo sapiens OX=9606 GN=PRELP PE=1 SV=1	0.200713	0.738027	1
P51884	LUM_HUMAN Lumican OS=Homo sapiens OX=9606 GN=LUM PE=1 SV=2	0.836562	0.194215	0.1
P06400	RB_HUMAN Retinoblastoma-associated protein OS=Homo sapiens OX=9606 GN=RB1 PE=1 SV=2	0.0277903	0.931179	1
Q643R3	LPCT4_HUMAN Lysophospholipid acyltransferase LPCAT4 OS=Homo sapiens OX=9606 GN=LPCAT4 PE=1 SV=1	0.125188	0.839167	1
Q6DCA0	AMERL_HUMAN AMMECR1-like protein OS=Homo sapiens OX=9606 GN=AMMECR1L PE=1 SV=1	0.0400123	0.889512	1
Q5TH74	STPG1_HUMAN O(6)-methylguanine-induced apoptosis 2 OS=Homo sapiens OX=9606 GN=STPG1 PE=1 SV=1	0.067098	0.968745	1
P51878	CASP5_HUMAN Caspase-5 OS=Homo sapiens OX=9606 GN=CASP5 PE=1 SV=3	0.0827848	0.943225	1
Q58FG1	HS904_HUMAN Putative heat shock protein HSP 90-alpha A4 OS=Homo sapiens OX=9606 GN=HSP90AA4P PE=5 SV=1	0.180711	0.425143	0.2
Q6IAN0	DRS7B_HUMAN Dehydrogenase/reductase SDR family member 7B OS=Homo sapiens OX=9606 GN=DHRS7B PE=1 SV=2	0.712358	0.336189	0.2
Q58FG0	HS905_HUMAN Putative heat shock protein HSP 90-alpha A5 OS=Homo sapiens OX=9606 GN=HSP90AA5P PE=1 SV=1	0.058754	0.739846	1
Q53H96	P5CR3_HUMAN Pyrroline-5-carboxylate reductase 3 OS=Homo sapiens OX=9606 GN=PYCR3 PE=1 SV=3	0.560542	0.501454	0.1
P0DN87	CGB7_HUMAN Choriogonadotropin subunit beta 7 OS=Homo sapiens OX=9606 GN=CGB7 PE=2 SV=1	0.0293788	0.895962	1
Q5TH69	BIG3_HUMAN Brefeldin A-inhibited guanine nucleotide-exchange protein 3 OS=Homo sapiens OX=9606 GN=ARFGEF3 PE=1 SV=3	0.0169867	0.954892	1
P0DN86	CGB3_HUMAN Choriogonadotropin subunit beta 3 OS=Homo sapiens OX=9606 GN=CGB3 PE=1 SV=1	0.202998	0.796791	1
P0DMW5	SIL2B_HUMAN Small integral membrane protein 10-like protein 2B OS=Homo sapiens OX=9606 GN=SMIM10L2B PE=4 SV=1	0.334162	0.273852	0.5
P0DMW4	SIL2A_HUMAN Small integral membrane protein 10-like protein 2A OS=Homo sapiens OX=9606 GN=SMIM10L2A PE=4 SV=1	0.20329	0.913294	0.5
P0DN84	DWORF_HUMAN Sarcoplasmic/endoplasmic reticulum calcium ATPase regulator DWORF OS=Homo sapiens OX=9606 GN=STRIT1 PE=1 SV=2	0.912694	0.207718	0
P0DMW3	SIML1_HUMAN Small integral membrane protein 10-like protein 1 OS=Homo sapiens OX=9606 GN=SMIM10L1 PE=1 SV=2	0.291311	0.704999	0.7
P0DMW2	PYDC4_HUMAN NLR family pyrin domain-containing protein 2B OS=Homo sapiens OX=9606 GN=NLRP2B PE=2 SV=1	0.953857	0.0744905	0.1
P0DN82	O12D1_HUMAN Olfactory receptor 12D1 OS=Homo sapiens OX=9606 GN=OR12D1 PE=3 SV=2	0.75732	0.136215	0.3
P0DN81	O13C7_HUMAN Olfactory receptor 13C7 OS=Homo sapiens OX=9606 GN=OR13C7 PE=3 SV=1	0.689382	0.061227	0.1
P0DN80	OR5H8_HUMAN Olfactory receptor 5H8 OS=Homo sapiens OX=9606 GN=OR5H8 PE=3 SV=1	0.937654	0.0967839	0
Q58FF8	H90B2_HUMAN Putative heat shock protein HSP 90-beta 2 OS=Homo sapiens OX=9606 GN=HSP90AB2P PE=1 SV=2	0.392568	0.647155	0.9
Q58FF7	H90B3_HUMAN Putative heat shock protein HSP 90-beta-3 OS=Homo sapiens OX=9606 GN=HSP90AB3P PE=5 SV=1	0.225365	0.828666	1
Q5TGU0	TSPO2_HUMAN Translocator protein 2 OS=Homo sapiens OX=9606 GN=TSPO2 PE=1 SV=1	0.6003	0.11953	0.2
Q58FF6	H90B4_HUMAN Putative heat shock protein HSP 90-beta 4 OS=Homo sapiens OX=9606 GN=HSP90AB4P PE=5 SV=1	0.144381	0.803576	0.8
P51864	TDGF3_HUMAN Putative protein CRIPTO3 OS=Homo sapiens OX=9606 GN=CRIPTO3 PE=5 SV=1	0.31226	0.847676	1
Q58FF3	ENPLL_HUMAN Putative endoplasmin-like protein OS=Homo sapiens OX=9606 GN=HSP90B2P PE=5 SV=1	0.13318	0.769666	0.7
P51861	CDR1_HUMAN Cerebellar degeneration-related antigen 1 OS=Homo sapiens OX=9606 GN=CDR1 PE=1 SV=2	0.0305569	0.784418	1
Q2M3X9	ZN674_HUMAN Zinc finger protein 674 OS=Homo sapiens OX=9606 GN=ZNF674 PE=1 SV=1	0.0290938	0.906623	1
A0A096LP55	QCR6L_HUMAN Cytochrome b-c1 complex subunit 6-like, mitochondrial OS=Homo sapiens OX=9606 GN=UQCRHL PE=1 SV=1	0.41154	0.558778	1
A0A0U1RRN3	MISFA_HUMAN Mitochondrial sheath formation-associated protein OS=Homo sapiens OX=9606 GN=MISFA PE=3 SV=1	0.737522	0.142783	0
Q53H82	LACB2_HUMAN Endoribonuclease LACTB2 OS=Homo sapiens OX=9606 GN=LACTB2 PE=1 SV=2	0.642349	0.223595	0
P0DMV9	HS71B_HUMAN Heat shock 70 kDa protein 1B OS=Homo sapiens OX=9606 GN=HSPA1B PE=1 SV=1	0.320825	0.472313	0.9
P0DN78	OPSG3_HUMAN Medium-wave-sensitive opsin 3 OS=Homo sapiens OX=9606 GN=OPN1MW3 PE=3 SV=1	0.322923	0.699312	0.3
Q53H80	AKIR2_HUMAN Akirin-2 OS=Homo sapiens OX=9606 GN=AKIRIN2 PE=1 SV=2	0.269443	0.932225	1
P0DN77	OPSG2_HUMAN Medium-wave-sensitive opsin 2 OS=Homo sapiens OX=9606 GN=OPN1MW2 PE=3 SV=1	0.338166	0.686076	0.3
P0DMV2	CT459_HUMAN Cancer/testis antigen family 45 member A9 OS=Homo sapiens OX=9606 GN=CT45A9 PE=3 SV=1	0.307315	0.972701	1
P0DMV1	CT458_HUMAN Cancer/testis antigen family 45 member A8 OS=Homo sapiens OX=9606 GN=CT45A8 PE=3 SV=1	0.0201568	0.970661	1
P0DMV0	CT457_HUMAN Cancer/testis antigen family 45 member A7 OS=Homo sapiens OX=9606 GN=CT45A7 PE=3 SV=1	0.0239793	0.850874	1
P51858	HDGF_HUMAN Hepatoma-derived growth factor OS=Homo sapiens OX=9606 GN=HDGF PE=1 SV=1	0.304654	0.971417	1
P51857	AK1D1_HUMAN Aldo-keto reductase family 1 member D1 OS=Homo sapiens OX=9606 GN=AKR1D1 PE=1 SV=1	0.928068	0.0513867	0
A0A096LP49	CC187_HUMAN Coiled-coil domain-containing protein 187 OS=Homo sapiens OX=9606 GN=CCDC187 PE=1 SV=1	0.026342	0.93369	1
P51854	TKTL1_HUMAN Transketolase-like protein 1 OS=Homo sapiens OX=9606 GN=TKTL1 PE=1 SV=2	0.794139	0.132741	0
C9JFL3	PHGR1_HUMAN Proline, histidine and glycine-rich protein 1 OS=Homo sapiens OX=9606 GN=PHGR1 PE=1 SV=1	0.100991	0.973816	1
Q2M3W8	ZN181_HUMAN Zinc finger protein 181 OS=Homo sapiens OX=9606 GN=ZNF181 PE=1 SV=1	0.330721	0.951531	1
Q53H76	PLA1A_HUMAN Phospholipase A1 member A OS=Homo sapiens OX=9606 GN=PLA1A PE=1 SV=2	0.760188	0.160898	1
P0DMU9	CT45A_HUMAN Cancer/testis antigen family 45 member A10 OS=Homo sapiens OX=9606 GN=CT45A10 PE=1 SV=1	0.325675	0.888271	1
P0DMU8	CT455_HUMAN Cancer/testis antigen family 45 member A5 OS=Homo sapiens OX=9606 GN=CT45A5 PE=2 SV=1	0.0180074	0.957272	1
Q5GAN6	RNS10_HUMAN Inactive ribonuclease-like protein 10 OS=Homo sapiens OX=9606 GN=RNASE10 PE=1 SV=1	0.140054	0.84503	1
P0DMU7	CT456_HUMAN Cancer/testis antigen family 45 member A6 OS=Homo sapiens OX=9606 GN=CT45A6 PE=2 SV=1	0.126526	0.920923	1
Q14197	ICT1_HUMAN Large ribosomal subunit protein mL62 OS=Homo sapiens OX=9606 GN=MRPL58 PE=1 SV=1	0.293247	0.938447	1
Q5GAN4	RNS12_HUMAN Probable inactive ribonuclease-like protein 12 OS=Homo sapiens OX=9606 GN=RNASE12 PE=1 SV=1	0.130866	0.620165	0.7
Q5GAN3	RNS13_HUMAN Probable inactive ribonuclease-like protein 13 OS=Homo sapiens OX=9606 GN=RNASE13 PE=1 SV=1	0.675079	0.382083	0.6
Q14195	DPYL3_HUMAN Dihydropyrimidinase-related protein 3 OS=Homo sapiens OX=9606 GN=DPYSL3 PE=1 SV=1	0.534513	0.441009	0
P0DMU3	F231L_HUMAN FAM231A/C-like protein LOC102723383 OS=Homo sapiens OX=9606 PE=3 SV=1	0.0290501	0.976162	1
Q14194	DPYL1_HUMAN Dihydropyrimidinase-related protein 1 OS=Homo sapiens OX=9606 GN=CRMP1 PE=1 SV=1	0.651841	0.359832	0
P0DMU2	OR8G3_HUMAN Olfactory receptor 8G3 OS=Homo sapiens OX=9606 GN=OR8G3 PE=3 SV=1	0.957983	0.0860572	0.2
Q14192	FHL2_HUMAN Four and a half LIM domains protein 2 OS=Homo sapiens OX=9606 GN=FHL2 PE=1 SV=3	0.103479	0.751663	0.9
Q14190	SIM2_HUMAN Single-minded homolog 2 OS=Homo sapiens OX=9606 GN=SIM2 PE=1 SV=2	0.0199476	0.58507	1
Q5TGS1	HES3_HUMAN Transcription factor HES-3 OS=Homo sapiens OX=9606 GN=HES3 PE=3 SV=1	0.0459743	0.968972	1
P51843	NR0B1_HUMAN Nuclear receptor subfamily 0 group B member 1 OS=Homo sapiens OX=9606 GN=NR0B1 PE=1 SV=2	0.328286	0.960814	1
P51841	GUC2F_HUMAN Retinal guanylyl cyclase 2 OS=Homo sapiens OX=9606 GN=GUCY2F PE=1 SV=2	0.302187	0.554699	1
A0A0U1RRL7	MMPOS_HUMAN Protein MMP24OS OS=Homo sapiens OX=9606 GN=MMP24OS PE=1 SV=1	0.0733919	0.91449	1
Q2M3V2	SWAHA_HUMAN Ankyrin repeat domain-containing protein SOWAHA OS=Homo sapiens OX=9606 GN=SOWAHA PE=1 SV=4	0.48807	0.506721	1
Q53H64	AK40L_HUMAN Putative ANKRD40 C-terminal-like protein OS=Homo sapiens OX=9606 GN=ANKRD40CL PE=4 SV=2	0.283784	0.84373	1
Q14188	TFDP2_HUMAN Transcription factor Dp-2 OS=Homo sapiens OX=9606 GN=TFDP2 PE=1 SV=2	0.0328056	0.870298	1
Q14186	TFDP1_HUMAN Transcription factor Dp-1 OS=Homo sapiens OX=9606 GN=TFDP1 PE=1 SV=1	0.0653601	0.930268	1
Q14185	DOCK1_HUMAN Dedicator of cytokinesis protein 1 OS=Homo sapiens OX=9606 GN=DOCK1 PE=1 SV=2	0.37431	0.797146	1
H3BR10	SMLR1_HUMAN Small leucine-rich protein 1 OS=Homo sapiens OX=9606 GN=SMLR1 PE=1 SV=1	0.932563	0.152741	0
Q14184	DOC2B_HUMAN Double C2-like domain-containing protein beta OS=Homo sapiens OX=9606 GN=DOC2B PE=1 SV=2	0.0271692	0.972026	1
Q14183	DOC2A_HUMAN Double C2-like domain-containing protein alpha OS=Homo sapiens OX=9606 GN=DOC2A PE=1 SV=5	0.028217	0.882601	1
P0DMT0	MLN_HUMAN Myoregulin OS=Homo sapiens OX=9606 GN=MRLN PE=3 SV=1	0.641465	0.0412472	0
Q14181	DPOA2_HUMAN DNA polymerase alpha subunit B OS=Homo sapiens OX=9606 GN=POLA2 PE=1 SV=2	0.0702369	0.967504	1
A0A0U1RRK4	LBHD2_HUMAN LBH domain-containing protein 2 OS=Homo sapiens OX=9606 GN=LBHD2 PE=1 SV=1	0.0397914	0.962746	1
Q53H54	TYW2_HUMAN tRNA wybutosine-synthesizing protein 2 homolog OS=Homo sapiens OX=9606 GN=TRMT12 PE=1 SV=1	0.474855	0.699333	1
P0DMS9	TMIG3_HUMAN Transmembrane domain-containing protein TMIGD3 OS=Homo sapiens OX=9606 GN=TMIGD3 PE=1 SV=1	0.179261	0.909888	1
Q53GT1	KLH22_HUMAN Kelch-like protein 22 OS=Homo sapiens OX=9606 GN=KLHL22 PE=1 SV=2	0.082693	0.793409	1
P0DMS8	AA3R_HUMAN Adenosine receptor A3 OS=Homo sapiens OX=9606 GN=ADORA3 PE=1 SV=1	0.258252	0.483108	1
P13598	ICAM2_HUMAN Intercellular adhesion molecule 2 OS=Homo sapiens OX=9606 GN=ICAM2 PE=1 SV=2	0.0576274	0.928894	1
P51828	ADCY7_HUMAN Adenylate cyclase type 7 OS=Homo sapiens OX=9606 GN=ADCY7 PE=1 SV=1	0.333054	0.618774	1
P13591	NCAM1_HUMAN Neural cell adhesion molecule 1 OS=Homo sapiens OX=9606 GN=NCAM1 PE=1 SV=3	0.0106656	0.962344	1
P51826	AFF3_HUMAN AF4/FMR2 family member 3 OS=Homo sapiens OX=9606 GN=AFF3 PE=1 SV=3	0.0288779	0.977702	1
P51825	AFF1_HUMAN AF4/FMR2 family member 1 OS=Homo sapiens OX=9606 GN=AFF1 PE=1 SV=1	0.034163	0.829309	1
Q96HZ7	URAS1_HUMAN Putative uncharacterized protein URB1-AS1 OS=Homo sapiens OX=9606 GN=URB1-AS1 PE=5 SV=1	0.385412	0.96491	0.6
Q2M3T9	HYAL4_HUMAN Hyaluronidase-4 OS=Homo sapiens OX=9606 GN=HYAL4 PE=1 SV=2	0.743438	0.275922	0.2
Q96HZ4	HES6_HUMAN Transcription cofactor HES-6 OS=Homo sapiens OX=9606 GN=HES6 PE=1 SV=1	0.263878	0.9772	1
Q53GS9	UBP39_HUMAN Ubiquitin carboxyl-terminal hydrolase 39 OS=Homo sapiens OX=9606 GN=USP39 PE=1 SV=2	0.103673	0.975945	1
Q53H47	SETMR_HUMAN Histone-lysine N-methyltransferase SETMAR OS=Homo sapiens OX=9606 GN=SETMAR PE=1 SV=2	0.144748	0.791637	1
P0DN37	PAL4G_HUMAN Peptidyl-prolyl cis-trans isomerase A-like 4G OS=Homo sapiens OX=9606 GN=PPIAL4G PE=1 SV=1	0.964657	0.297494	0
Q14168	MPP2_HUMAN MAGUK p55 subfamily member 2 OS=Homo sapiens OX=9606 GN=MPP2 PE=1 SV=3	0.065636	0.966335	1
Q14166	TTL12_HUMAN Tubulin--tyrosine ligase-like protein 12 OS=Homo sapiens OX=9606 GN=TTLL12 PE=1 SV=2	0.115476	0.807135	1
Q8IVY1	CA210_HUMAN Type III endosome membrane protein TEMP OS=Homo sapiens OX=9606 GN=C1orf210 PE=1 SV=1	0.0405065	0.841451	1
Q14165	MLEC_HUMAN Malectin OS=Homo sapiens OX=9606 GN=MLEC PE=1 SV=1	0.0183665	0.915564	1
Q5TGP6	MROH9_HUMAN Maestro heat-like repeat-containing protein family member 9 OS=Homo sapiens OX=9606 GN=MROH9 PE=1 SV=1	0.19462	0.845777	1
P0DMR3	AT8OS_HUMAN Putative protein ATXN8OS OS=Homo sapiens OX=9606 GN=ATXN8OS PE=5 SV=1	0.0858611	0.491977	1
Q14164	IKKE_HUMAN Inhibitor of nuclear factor kappa-B kinase subunit epsilon OS=Homo sapiens OX=9606 GN=IKBKE PE=1 SV=1	0.0290021	0.946396	1
P0DMR2	SG1C2_HUMAN Secretoglobin family 1C member 2 OS=Homo sapiens OX=9606 GN=SCGB1C2 PE=1 SV=1	0.481759	0.475025	0.7
G3V0H7	SO1B7_HUMAN Putative solute carrier organic anion transporter family member 1B7 OS=Homo sapiens OX=9606 GN=SLCO1B7 PE=5 SV=1	0.258078	0.336044	0.2
P0DMR1	HNRC4_HUMAN Heterogeneous nuclear ribonucleoprotein C-like 4 OS=Homo sapiens OX=9606 GN=HNRNPCL4 PE=3 SV=1	0.0167309	0.973286	1
Q14162	SREC_HUMAN Scavenger receptor class F member 1 OS=Homo sapiens OX=9606 GN=SCARF1 PE=1 SV=3	0.112896	0.936385	1
P13584	CP4B1_HUMAN Cytochrome P450 4B1 OS=Homo sapiens OX=9606 GN=CYP4B1 PE=1 SV=2	0.38276	0.318426	0.2
Q14161	GIT2_HUMAN ARF GTPase-activating protein GIT2 OS=Homo sapiens OX=9606 GN=GIT2 PE=1 SV=2	0.0176958	0.973596	1
Q14160	SCRIB_HUMAN Protein scribble homolog OS=Homo sapiens OX=9606 GN=SCRIB PE=1 SV=6	0.0116029	0.935954	1
P51817	PRKX_HUMAN cAMP-dependent protein kinase catalytic subunit PRKX OS=Homo sapiens OX=9606 GN=PRKX PE=1 SV=1	0.194329	0.731504	0.9
P51816	AFF2_HUMAN AF4/FMR2 family member 2 OS=Homo sapiens OX=9606 GN=AFF2 PE=1 SV=4	0.344497	0.882937	1
P51815	ZN75D_HUMAN Zinc finger protein 75D OS=Homo sapiens OX=9606 GN=ZNF75D PE=2 SV=2	0.0933702	0.838796	1
P51814	ZNF41_HUMAN Zinc finger protein 41 OS=Homo sapiens OX=9606 GN=ZNF41 PE=1 SV=2	0.313193	0.768732	1
P51813	BMX_HUMAN Cytoplasmic tyrosine-protein kinase BMX OS=Homo sapiens OX=9606 GN=BMX PE=1 SV=1	0.0317043	0.960202	1
P51812	KS6A3_HUMAN Ribosomal protein S6 kinase alpha-3 OS=Homo sapiens OX=9606 GN=RPS6KA3 PE=1 SV=1	0.258281	0.972583	1
Q96HY7	DHTK1_HUMAN 2-oxoadipate dehydrogenase complex component E1 OS=Homo sapiens OX=9606 GN=DHTKD1 PE=1 SV=2	0.175465	0.825297	0.9
P51811	XK_HUMAN Endoplasmic reticulum membrane adapter protein XK OS=Homo sapiens OX=9606 GN=XK PE=1 SV=5	0.29781	0.822949	1
Q96HY6	DDRGK_HUMAN DDRGK domain-containing protein 1 OS=Homo sapiens OX=9606 GN=DDRGK1 PE=1 SV=2	0.108663	0.913254	1
P51810	GP143_HUMAN G-protein coupled receptor 143 OS=Homo sapiens OX=9606 GN=GPR143 PE=1 SV=2	0.151955	0.95821	1
A0A0U1RRI6	CENL3_HUMAN Centromere protein V-like protein 3 OS=Homo sapiens OX=9606 GN=CENPVL3 PE=1 SV=2	0.207749	0.916133	1
A0A096LP01	SIM26_HUMAN Small integral membrane protein 26 OS=Homo sapiens OX=9606 GN=SMIM26 PE=1 SV=1	0.369693	0.500196	0.4
P0DMQ9	CH089_HUMAN Putative uncharacterized protein C8orf89 OS=Homo sapiens OX=9606 GN=C8orf89 PE=2 SV=1	0.207031	0.905377	1
Q14159	SPIDR_HUMAN DNA repair-scaffolding protein OS=Homo sapiens OX=9606 GN=SPIDR PE=1 SV=2	0.334798	0.972119	1
Q8IW93	ARHGJ_HUMAN Rho guanine nucleotide exchange factor 19 OS=Homo sapiens OX=9606 GN=ARHGEF19 PE=1 SV=1	0.329025	0.35797	1
P0DN26	PAL4F_HUMAN Peptidyl-prolyl cis-trans isomerase A-like 4F OS=Homo sapiens OX=9606 GN=PPIAL4F PE=3 SV=1	0.967281	0.208179	0
Q8IW92	GLBL2_HUMAN Beta-galactosidase-1-like protein 2 OS=Homo sapiens OX=9606 GN=GLB1L2 PE=1 SV=1	0.921273	0.244769	0
P0DN25	C1C1L_HUMAN C1GALT1-specific chaperone 1-like protein OS=Homo sapiens OX=9606 GN=C1GALT1C1L PE=1 SV=1	0.533758	0.331504	0.4
P0DMQ5	INAM2_HUMAN Putative transmembrane protein INAFM2 OS=Homo sapiens OX=9606 GN=INAFM2 PE=1 SV=1	0.0456203	0.886848	1
Q14156	EFR3A_HUMAN Protein EFR3 homolog A OS=Homo sapiens OX=9606 GN=EFR3A PE=1 SV=2	0.0361048	0.953609	1
Q14155	ARHG7_HUMAN Rho guanine nucleotide exchange factor 7 OS=Homo sapiens OX=9606 GN=ARHGEF7 PE=1 SV=2	0.0379387	0.942445	1
Q14154	DELE1_HUMAN DAP3-binding cell death enhancer 1 OS=Homo sapiens OX=9606 GN=DELE1 PE=1 SV=3	0.0225447	0.931629	1
Q14153	FA53B_HUMAN Protein FAM53B OS=Homo sapiens OX=9606 GN=FAM53B PE=1 SV=2	0.209118	0.88593	1
P51809	VAMP7_HUMAN Vesicle-associated membrane protein 7 OS=Homo sapiens OX=9606 GN=VAMP7 PE=1 SV=3	0.789183	0.124002	0
P51808	DYLT3_HUMAN Dynein light chain Tctex-type 3 OS=Homo sapiens OX=9606 GN=DYNLT3 PE=1 SV=1	0.728244	0.0498769	0.2
P51805	PLXA3_HUMAN Plexin-A3 OS=Homo sapiens OX=9606 GN=PLXNA3 PE=1 SV=3	0.560746	0.448941	1
Q96I99	SUCB2_HUMAN Succinate--CoA ligase [GDP-forming] subunit beta, mitochondrial OS=Homo sapiens OX=9606 GN=SUCLG2 PE=1 SV=2	0.301637	0.45322	0
P51801	CLCKB_HUMAN Chloride channel protein ClC-Kb OS=Homo sapiens OX=9606 GN=CLCNKB PE=1 SV=3	0.499803	0.315193	0.9
Q70SY1	CR3L2_HUMAN Cyclic AMP-responsive element-binding protein 3-like protein 2 OS=Homo sapiens OX=9606 GN=CREB3L2 PE=1 SV=3	0.311035	0.958099	1
P51800	CLCKA_HUMAN Chloride channel protein ClC-Ka OS=Homo sapiens OX=9606 GN=CLCNKA PE=1 SV=1	0.443919	0.362478	0.7
Q2M3R5	S35G1_HUMAN Solute carrier family 35 member G1 OS=Homo sapiens OX=9606 GN=SLC35G1 PE=1 SV=1	0.124313	0.732907	0.7
P01599	KV117_HUMAN Immunoglobulin kappa variable 1-17 OS=Homo sapiens OX=9606 GN=IGKV1-17 PE=1 SV=2	0.562912	0.588389	0.2
P01597	KV139_HUMAN Immunoglobulin kappa variable 1-39 OS=Homo sapiens OX=9606 GN=IGKV1-39 PE=1 SV=2	0.499866	0.523855	0.4
Q8IVW8	SPNS2_HUMAN Sphingosine-1-phosphate transporter SPNS2 OS=Homo sapiens OX=9606 GN=SPNS2 PE=1 SV=2	0.19258	0.77135	0.9
P01594	KV133_HUMAN Immunoglobulin kappa variable 1-33 OS=Homo sapiens OX=9606 GN=IGKV1-33 PE=1 SV=2	0.737724	0.433202	0.4
Q8IVW6	ARI3B_HUMAN AT-rich interactive domain-containing protein 3B OS=Homo sapiens OX=9606 GN=ARID3B PE=1 SV=2	0.0510745	0.973237	1
P01593	KVD33_HUMAN Immunoglobulin kappa variable 1D-33 OS=Homo sapiens OX=9606 GN=IGKV1D-33 PE=1 SV=2	0.692419	0.415849	0.4
Q53GQ0	DHB12_HUMAN Very-long-chain 3-oxoacyl-CoA reductase OS=Homo sapiens OX=9606 GN=HSD17B12 PE=1 SV=2	0.764328	0.243611	0.6
Q8IVW4	CDKL3_HUMAN Cyclin-dependent kinase-like 3 OS=Homo sapiens OX=9606 GN=CDKL3 PE=1 SV=1	0.0204005	0.830311	1
P01591	IGJ_HUMAN Immunoglobulin J chain OS=Homo sapiens OX=9606 GN=JCHAIN PE=1 SV=4	0.39577	0.338194	0
Q14147	DHX34_HUMAN Probable ATP-dependent RNA helicase DHX34 OS=Homo sapiens OX=9606 GN=DHX34 PE=1 SV=2	0.150004	0.96422	1
H3BQL2	GOG8T_HUMAN Golgin subfamily A member 8T OS=Homo sapiens OX=9606 GN=GOLGA8T PE=3 SV=1	0.0825841	0.961983	1
P13569	CFTR_HUMAN Cystic fibrosis transmembrane conductance regulator OS=Homo sapiens OX=9606 GN=CFTR PE=1 SV=3	0.106408	0.715799	1
Q14146	URB2_HUMAN Unhealthy ribosome biogenesis protein 2 homolog OS=Homo sapiens OX=9606 GN=URB2 PE=1 SV=2	0.0337907	0.801477	1
Q8IVW1	ARL17_HUMAN ADP-ribosylation factor-like protein 17 OS=Homo sapiens OX=9606 GN=ARL17A PE=1 SV=2	0.0559076	0.919754	1
P0DMP2	SRG2B_HUMAN SLIT-ROBO Rho GTPase-activating protein 2B OS=Homo sapiens OX=9606 GN=SRGAP2B PE=1 SV=1	0.151356	0.961856	1
P0DMP1	HMN12_HUMAN Humanin-like 12 OS=Homo sapiens OX=9606 GN=MTRNR2L12 PE=3 SV=2	0.440942	0.854546	0.6
Q14142	TRI14_HUMAN Tripartite motif-containing protein 14 OS=Homo sapiens OX=9606 GN=TRIM14 PE=1 SV=2	0.134205	0.858001	1
Q14141	SEPT6_HUMAN Septin-6 OS=Homo sapiens OX=9606 GN=SEPTIN6 PE=1 SV=4	0.0988509	0.931207	1
Q14140	SRTD2_HUMAN SERTA domain-containing protein 2 OS=Homo sapiens OX=9606 GN=SERTAD2 PE=1 SV=1	0.0645077	0.978826	1
Q6P597	KLC3_HUMAN Kinesin light chain 3 OS=Homo sapiens OX=9606 GN=KLC3 PE=1 SV=2	0.0623043	0.898913	1
Q96I82	KAZD1_HUMAN Kazal-type serine protease inhibitor domain-containing protein 1 OS=Homo sapiens OX=9606 GN=KAZALD1 PE=1 SV=1	0.0134707	0.975427	1
P01589	IL2RA_HUMAN Interleukin-2 receptor subunit alpha OS=Homo sapiens OX=9606 GN=IL2RA PE=1 SV=1	0.0192584	0.853986	1
P82987	ATL3_HUMAN ADAMTS-like protein 3 OS=Homo sapiens OX=9606 GN=ADAMTSL3 PE=1 SV=4	0.334429	0.975867	1
P01588	EPO_HUMAN Erythropoietin OS=Homo sapiens OX=9606 GN=EPO PE=1 SV=1	0.285799	0.676223	1
O76100	OR7AA_HUMAN Olfactory receptor 7A10 OS=Homo sapiens OX=9606 GN=OR7A10 PE=3 SV=1	0.817734	0.0764062	0.3
Q8IVV8	NKAI4_HUMAN Sodium/potassium-transporting ATPase subunit beta-1-interacting protein 4 OS=Homo sapiens OX=9606 GN=NKAIN4 PE=1 SV=2	0.431785	0.216465	1
Q8IVV7	GID4_HUMAN Glucose-induced degradation protein 4 homolog OS=Homo sapiens OX=9606 GN=GID4 PE=1 SV=1	0.0895994	0.966494	1
P01584	IL1B_HUMAN Interleukin-1 beta OS=Homo sapiens OX=9606 GN=IL1B PE=1 SV=2	0.393565	0.778925	1
Q02161	RHD_HUMAN Blood group Rh(D) polypeptide OS=Homo sapiens OX=9606 GN=RHD PE=1 SV=3	0.650368	0.0598682	0
Q53H12	AGK_HUMAN Acylglycerol kinase, mitochondrial OS=Homo sapiens OX=9606 GN=AGK PE=1 SV=2	0.0502497	0.879775	0.9
P01583	IL1A_HUMAN Interleukin-1 alpha OS=Homo sapiens OX=9606 GN=IL1A PE=1 SV=1	0.0145174	0.95718	1
Q8IW75	SPA12_HUMAN Serpin A12 OS=Homo sapiens OX=9606 GN=SERPINA12 PE=1 SV=1	0.409566	0.328319	0.8
P82980	RET5_HUMAN Retinol-binding protein 5 OS=Homo sapiens OX=9606 GN=RBP5 PE=1 SV=3	0.958804	0.0560946	0
Q14139	UBE4A_HUMAN Ubiquitin conjugation factor E4 A OS=Homo sapiens OX=9606 GN=UBE4A PE=1 SV=2	0.116413	0.758991	1
Q14137	BOP1_HUMAN Ribosome biogenesis protein BOP1 OS=Homo sapiens OX=9606 GN=BOP1 PE=1 SV=2	0.0367675	0.956833	1
Q8IVV2	LOXH1_HUMAN Lipoxygenase homology domain-containing protein 1 OS=Homo sapiens OX=9606 GN=LOXHD1 PE=2 SV=4	0.311893	0.885551	0.9
Q14135	VGLL4_HUMAN Transcription cofactor vestigial-like protein 4 OS=Homo sapiens OX=9606 GN=VGLL4 PE=1 SV=5	0.0714547	0.999761	1
Q8IW70	T151B_HUMAN Transmembrane protein 151B OS=Homo sapiens OX=9606 GN=TMEM151B PE=1 SV=2	0.27398	0.898668	1
Q14134	TRI29_HUMAN Tripartite motif-containing protein 29 OS=Homo sapiens OX=9606 GN=TRIM29 PE=1 SV=2	0.028809	0.838103	1
Q6P589	TP8L2_HUMAN Tumor necrosis factor alpha-induced protein 8-like protein 2 OS=Homo sapiens OX=9606 GN=TNFAIP8L2 PE=1 SV=1	0.927748	0.0532998	0
Q6P587	FAHD1_HUMAN Oxaloacetate tautomerase FAHD1, mitochondrial OS=Homo sapiens OX=9606 GN=FAHD1 PE=1 SV=3	0.61365	0.0554327	0
Q6P582	MZT2A_HUMAN Mitotic-spindle organizing protein 2A OS=Homo sapiens OX=9606 GN=MZT2A PE=1 SV=2	0.079209	0.959294	1
Q96I76	GPTC3_HUMAN G patch domain-containing protein 3 OS=Homo sapiens OX=9606 GN=GPATCH3 PE=1 SV=1	0.330642	0.842351	1
Q96HV5	TM41A_HUMAN Transmembrane protein 41A OS=Homo sapiens OX=9606 GN=TMEM41A PE=1 SV=1	0.195366	0.589005	0.9
P82979	SARNP_HUMAN SAP domain-containing ribonucleoprotein OS=Homo sapiens OX=9606 GN=SARNP PE=1 SV=3	0.0341015	0.92845	1
P01579	IFNG_HUMAN Interferon gamma OS=Homo sapiens OX=9606 GN=IFNG PE=1 SV=1	0.865077	0.309141	0.3
Q02156	KPCE_HUMAN Protein kinase C epsilon type OS=Homo sapiens OX=9606 GN=PRKCE PE=1 SV=1	0.0471854	0.9717	1
Q8IVU9	CBCO1_HUMAN Ciliary-associated calcium-binding coiled-coil protein 1 OS=Homo sapiens OX=9606 GN=CABCOCO1 PE=1 SV=1	0.546581	0.396789	0.9
Q02153	GCYB1_HUMAN Guanylate cyclase soluble subunit beta-1 OS=Homo sapiens OX=9606 GN=GUCY1B1 PE=1 SV=1	0.627572	0.247458	1
H3BQJ8	LY6L_HUMAN Lymphocyte antigen 6L OS=Homo sapiens OX=9606 GN=LY6L PE=1 SV=1	0.0846228	0.881008	1
P01574	IFNB_HUMAN Interferon beta OS=Homo sapiens OX=9606 GN=IFNB1 PE=1 SV=1	0.296	0.762257	1
P82970	HMGN5_HUMAN High mobility group nucleosome-binding domain-containing protein 5 OS=Homo sapiens OX=9606 GN=HMGN5 PE=1 SV=1	0.0119582	0.928481	1
Q14129	DGCR6_HUMAN Protein DGCR6 OS=Homo sapiens OX=9606 GN=DGCR6 PE=1 SV=3	0.0434657	0.944661	1
P01571	IFN17_HUMAN Interferon alpha-17 OS=Homo sapiens OX=9606 GN=IFNA17 PE=1 SV=2	0.2354	0.599284	1
Q8IVU3	HERC6_HUMAN Probable E3 ubiquitin-protein ligase HERC6 OS=Homo sapiens OX=9606 GN=HERC6 PE=1 SV=2	0.244087	0.794898	1
P01570	IFN14_HUMAN Interferon alpha-14 OS=Homo sapiens OX=9606 GN=IFNA14 PE=1 SV=3	0.2649	0.884804	1
Q5TGL8	PXDC1_HUMAN PX domain-containing protein 1 OS=Homo sapiens OX=9606 GN=PXDC1 PE=1 SV=3	0.0212939	0.944359	1
Q14126	DSG2_HUMAN Desmoglein-2 OS=Homo sapiens OX=9606 GN=DSG2 PE=1 SV=2	0.0142503	0.957473	1
Q8IVU1	IGDC3_HUMAN Immunoglobulin superfamily DCC subclass member 3 OS=Homo sapiens OX=9606 GN=IGDCC3 PE=1 SV=2	0.317753	0.964854	1
Q14123	PDE1C_HUMAN Dual specificity calcium/calmodulin-dependent 3',5'-cyclic nucleotide phosphodiesterase 1C OS=Homo sapiens OX=9606 GN=PDE1C PE=1 SV=1	0.32774	0.667901	1
A0A087X1G2	TBC3K_HUMAN TBC1 domain family member 3K OS=Homo sapiens OX=9606 GN=TBC1D3K PE=3 SV=1	0.248937	0.87448	1
P0DMN0	ST1A4_HUMAN Sulfotransferase 1A4 OS=Homo sapiens OX=9606 GN=SULT1A4 PE=1 SV=1	0.823173	0.277807	0
Q6P575	BGP11_HUMAN Putative inactive beta-glucuronidase protein GUSBP11 OS=Homo sapiens OX=9606 GN=GUSBP11 PE=5 SV=2	0.426998	0.362238	1
Q96HU8	DIRA2_HUMAN GTP-binding protein Di-Ras2 OS=Homo sapiens OX=9606 GN=DIRAS2 PE=1 SV=1	0.0999106	0.917423	1
A0A7I2V3R4	RN228_HUMAN RING finger protein 228 OS=Homo sapiens OX=9606 GN=RNF228 PE=1 SV=1	0.0413307	0.790159	1
A0A0U1RRE5	NBDY_HUMAN Negative regulator of P-body association OS=Homo sapiens OX=9606 GN=NBDY PE=1 SV=1	0.513481	0.895968	0.8
Q96HU1	SGSM3_HUMAN Small G protein signaling modulator 3 OS=Homo sapiens OX=9606 GN=SGSM3 PE=1 SV=1	0.0851608	0.872998	1
P01569	IFNA5_HUMAN Interferon alpha-5 OS=Homo sapiens OX=9606 GN=IFNA5 PE=1 SV=1	0.177184	0.868152	1
P01568	IFN21_HUMAN Interferon alpha-21 OS=Homo sapiens OX=9606 GN=IFNA21 PE=1 SV=2	0.327208	0.750218	1
P01567	IFNA7_HUMAN Interferon alpha-7 OS=Homo sapiens OX=9606 GN=IFNA7 PE=1 SV=1	0.213185	0.909791	1
P01566	IFN10_HUMAN Interferon alpha-10 OS=Homo sapiens OX=9606 GN=IFNA10 PE=1 SV=1	0.201636	0.896672	1
P01563	IFNA2_HUMAN Interferon alpha-2 OS=Homo sapiens OX=9606 GN=IFNA2 PE=1 SV=2	0.391299	0.783051	1
P0DMM9	ST1A3_HUMAN Sulfotransferase 1A3 OS=Homo sapiens OX=9606 GN=SULT1A3 PE=1 SV=1	0.958704	0.0363033	0
Q8IVT5	KSR1_HUMAN Kinase suppressor of Ras 1 OS=Homo sapiens OX=9606 GN=KSR1 PE=1 SV=3	0.310025	0.704007	1
P01562	IFNA1_HUMAN Interferon alpha-1/13 OS=Homo sapiens OX=9606 GN=IFNA1 PE=1 SV=1	0.291799	0.713836	1
Q14119	VEZF1_HUMAN Vascular endothelial zinc finger 1 OS=Homo sapiens OX=9606 GN=VEZF1 PE=1 SV=2	0.0447013	0.799695	1
Q14118	DAG1_HUMAN Dystroglycan 1 OS=Homo sapiens OX=9606 GN=DAG1 PE=1 SV=2	0.0267705	0.974386	1
Q14117	DPYS_HUMAN Dihydropyrimidinase OS=Homo sapiens OX=9606 GN=DPYS PE=1 SV=1	0.658926	0.269924	0
Q8IVT2	MISP_HUMAN Mitotic interactor and substrate of PLK1 OS=Homo sapiens OX=9606 GN=MISP PE=1 SV=1	0.0250843	0.936817	1
Q8IW52	SLIK4_HUMAN SLIT and NTRK-like protein 4 OS=Homo sapiens OX=9606 GN=SLITRK4 PE=1 SV=1	0.174387	0.858581	1
Q14116	IL18_HUMAN Interleukin-18 OS=Homo sapiens OX=9606 GN=IL18 PE=1 SV=1	0.673838	0.456018	0.9
Q8IW50	F219A_HUMAN Protein FAM219A OS=Homo sapiens OX=9606 GN=FAM219A PE=1 SV=3	0.212838	0.982927	1
Q14114	LRP8_HUMAN Low-density lipoprotein receptor-related protein 8 OS=Homo sapiens OX=9606 GN=LRP8 PE=1 SV=4	0.0337014	0.57848	1
P13535	MYH8_HUMAN Myosin-8 OS=Homo sapiens OX=9606 GN=MYH8 PE=1 SV=3	0.134318	0.797911	1
Q14112	NID2_HUMAN Nidogen-2 OS=Homo sapiens OX=9606 GN=NID2 PE=1 SV=3	0.0702772	0.878462	1
P13533	MYH6_HUMAN Myosin-6 OS=Homo sapiens OX=9606 GN=MYH6 PE=1 SV=5	0.1624	0.581243	1
Q96I59	SYNM_HUMAN Asparaginyl-tRNA synthetase OS=Homo sapiens OX=9606 GN=NARS2 PE=1 SV=3	0.163201	0.853958	0.9
Q96HT8	MR1L1_HUMAN MORF4 family-associated protein 1-like 1 OS=Homo sapiens OX=9606 GN=MRFAP1L1 PE=1 SV=1	0.77878	0.398552	0
O95299	NDUAA_HUMAN NADH dehydrogenase [ubiquinone] 1 alpha subcomplex subunit 10, mitochondrial OS=Homo sapiens OX=9606 GN=NDUFA10 PE=1 SV=1	0.0883191	0.850003	1
O95297	MPZL1_HUMAN Myelin protein zero-like protein 1 OS=Homo sapiens OX=9606 GN=MPZL1 PE=1 SV=1	0.0591441	0.95785	1
Q96I51	RCC1L_HUMAN RCC1-like G exchanging factor-like protein OS=Homo sapiens OX=9606 GN=RCC1L PE=1 SV=3	0.221899	0.653643	1
O95295	SNAPN_HUMAN SNARE-associated protein Snapin OS=Homo sapiens OX=9606 GN=SNAPIN PE=1 SV=1	0.0408007	0.889667	1
O95294	RASL1_HUMAN RasGAP-activating-like protein 1 OS=Homo sapiens OX=9606 GN=RASAL1 PE=1 SV=3	0.0630001	0.922422	1
O95292	VAPB_HUMAN Vesicle-associated membrane protein-associated protein B/C OS=Homo sapiens OX=9606 GN=VAPB PE=1 SV=3	0.024413	0.945841	1
Q8IVS8	GLCTK_HUMAN Glycerate kinase OS=Homo sapiens OX=9606 GN=GLYCTK PE=1 SV=1	0.186505	0.750228	0.8
P56696	KCNQ4_HUMAN Potassium voltage-gated channel subfamily KQT member 4 OS=Homo sapiens OX=9606 GN=KCNQ4 PE=1 SV=2	0.323831	0.97535	1
Q8IW45	NNRD_HUMAN ATP-dependent (S)-NAD(P)H-hydrate dehydratase OS=Homo sapiens OX=9606 GN=NAXD PE=1 SV=1	0.35387	0.789921	0.4
P56693	SOX10_HUMAN Transcription factor SOX-10 OS=Homo sapiens OX=9606 GN=SOX10 PE=1 SV=1	0.0628318	0.975175	1
Q14108	SCRB2_HUMAN Lysosome membrane protein 2 OS=Homo sapiens OX=9606 GN=SCARB2 PE=1 SV=2	0.946868	0.140455	0
Q8IVS2	FABD_HUMAN Malonyl-CoA-acyl carrier protein transacylase, mitochondrial OS=Homo sapiens OX=9606 GN=MCAT PE=1 SV=2	0.125828	0.785659	1
Q14106	TOB2_HUMAN Protein Tob2 OS=Homo sapiens OX=9606 GN=TOB2 PE=1 SV=2	0.0131378	0.909178	1
Q8IW41	MAPK5_HUMAN MAP kinase-activated protein kinase 5 OS=Homo sapiens OX=9606 GN=MAPKAPK5 PE=1 SV=2	0.0814818	0.869272	1
Q5TGJ6	HDGL1_HUMAN Hepatoma-derived growth factor-like protein 1 OS=Homo sapiens OX=9606 GN=HDGFL1 PE=1 SV=1	0.0346081	0.776563	1
Q8IW40	DAA19_HUMAN Dynein axonemal assembly factor 19 OS=Homo sapiens OX=9606 GN=DNAAF19 PE=1 SV=1	0.227504	0.766084	1
P0DML3	CSH2_HUMAN Chorionic somatomammotropin hormone 2 OS=Homo sapiens OX=9606 GN=CSH2 PE=1 SV=1	0.319525	0.884764	1
P0DML2	CSH1_HUMAN Chorionic somatomammotropin hormone 1 OS=Homo sapiens OX=9606 GN=CSH1 PE=1 SV=1	0.30454	0.849604	1
P13521	SCG2_HUMAN Secretogranin-2 OS=Homo sapiens OX=9606 GN=SCG2 PE=1 SV=2	0.0199276	0.92511	1
Q96HS1	PGAM5_HUMAN Serine/threonine-protein phosphatase PGAM5, mitochondrial OS=Homo sapiens OX=9606 GN=PGAM5 PE=1 SV=2	0.113627	0.878024	1
Q02127	PYRD_HUMAN Dihydroorotate dehydrogenase (quinone), mitochondrial OS=Homo sapiens OX=9606 GN=DHODH PE=1 SV=3	0.367754	0.671236	0
Q2M3M2	SC5A9_HUMAN Sodium/glucose cotransporter 4 OS=Homo sapiens OX=9606 GN=SLC5A9 PE=1 SV=2	0.266772	0.385062	0
Q53GL7	PAR10_HUMAN Protein mono-ADP-ribosyltransferase PARP10 OS=Homo sapiens OX=9606 GN=PARP10 PE=1 SV=2	0.0283665	0.930793	1
Q8IW36	ZN695_HUMAN Zinc finger protein 695 OS=Homo sapiens OX=9606 GN=ZNF695 PE=1 SV=4	0.139216	0.855877	1
Q8IW35	CEP97_HUMAN Centrosomal protein of 97 kDa OS=Homo sapiens OX=9606 GN=CEP97 PE=1 SV=1	0.0109472	0.979569	1
Q53GL0	PKHO1_HUMAN Pleckstrin homology domain-containing family O member 1 OS=Homo sapiens OX=9606 GN=PLEKHO1 PE=1 SV=2	0.017606	0.92662	1
Q5TGI4	SAMD5_HUMAN Sterile alpha motif domain-containing protein 5 OS=Homo sapiens OX=9606 GN=SAMD5 PE=1 SV=1	0.027016	0.944403	1
Q6IAA8	LTOR1_HUMAN Ragulator complex protein LAMTOR1 OS=Homo sapiens OX=9606 GN=LAMTOR1 PE=1 SV=2	0.336877	0.738182	1
Q5TGI0	FAXC_HUMAN Failed axon connections homolog OS=Homo sapiens OX=9606 GN=FAXC PE=1 SV=2	0.107253	0.633846	1
Q96HR9	REEP6_HUMAN Receptor expression-enhancing protein 6 OS=Homo sapiens OX=9606 GN=REEP6 PE=1 SV=2	0.357465	0.846885	1
Q96HR8	NAF1_HUMAN H/ACA ribonucleoprotein complex non-core subunit NAF1 OS=Homo sapiens OX=9606 GN=NAF1 PE=1 SV=2	0.0920727	0.961986	1
Q96I36	COX14_HUMAN Cytochrome c oxidase assembly protein COX14 OS=Homo sapiens OX=9606 GN=COX14 PE=1 SV=1	0.24102	0.637486	0
Q96I34	PP16A_HUMAN Protein phosphatase 1 regulatory subunit 16A OS=Homo sapiens OX=9606 GN=PPP1R16A PE=1 SV=1	0.0332907	0.923346	1
O95279	KCNK5_HUMAN Potassium channel subfamily K member 5 OS=Homo sapiens OX=9606 GN=KCNK5 PE=1 SV=1	0.0395111	0.964018	1
Q96HR3	MED30_HUMAN Mediator of RNA polymerase II transcription subunit 30 OS=Homo sapiens OX=9606 GN=MED30 PE=1 SV=1	0.0232263	0.846328	1
O95278	EPM2A_HUMAN Laforin OS=Homo sapiens OX=9606 GN=EPM2A PE=1 SV=2	0.532869	0.374182	1
O95274	LYPD3_HUMAN Ly6/PLAUR domain-containing protein 3 OS=Homo sapiens OX=9606 GN=LYPD3 PE=1 SV=2	0.123812	0.926892	1
O95273	CCDB1_HUMAN Cyclin-D1-binding protein 1 OS=Homo sapiens OX=9606 GN=CCNDBP1 PE=1 SV=2	0.080555	0.947036	1
O95271	TNKS1_HUMAN Poly [ADP-ribose] polymerase tankyrase-1 OS=Homo sapiens OX=9606 GN=TNKS PE=1 SV=2	0.291527	0.967264	1
P82933	RT09_HUMAN Small ribosomal subunit protein uS9m OS=Homo sapiens OX=9606 GN=MRPS9 PE=1 SV=2	0.215977	0.853849	1
P82932	RT06_HUMAN Small ribosomal subunit protein bS6m OS=Homo sapiens OX=9606 GN=MRPS6 PE=1 SV=3	0.902469	0.182386	0
Q8IVQ6	ZDH21_HUMAN Palmitoyltransferase ZDHHC21 OS=Homo sapiens OX=9606 GN=ZDHHC21 PE=1 SV=1	0.629373	0.300257	0.3
P82930	RT34_HUMAN Small ribosomal subunit protein mS34 OS=Homo sapiens OX=9606 GN=MRPS34 PE=1 SV=2	0.611477	0.152866	0
A0A087X1C5	CP2D7_HUMAN Putative cytochrome P450 2D7 OS=Homo sapiens OX=9606 GN=CYP2D7 PE=5 SV=1	0.622469	0.162125	1
Q58EX7	PKHG4_HUMAN Puratrophin-1 OS=Homo sapiens OX=9606 GN=PLEKHG4 PE=1 SV=1	0.633829	0.887701	1
Q6P4R8	NFRKB_HUMAN Nuclear factor related to kappa-B-binding protein OS=Homo sapiens OX=9606 GN=NFRKB PE=1 SV=2	0.0164296	0.636239	1
P13501	CCL5_HUMAN C-C motif chemokine 5 OS=Homo sapiens OX=9606 GN=CCL5 PE=1 SV=3	0.432597	0.659241	0.9
P13500	CCL2_HUMAN C-C motif chemokine 2 OS=Homo sapiens OX=9606 GN=CCL2 PE=1 SV=1	0.394066	0.71292	0.8
Q58EX2	SDK2_HUMAN Protein sidekick-2 OS=Homo sapiens OX=9606 GN=SDK2 PE=1 SV=3	0.0547949	0.87224	1
B2RN74	O11HC_HUMAN Olfactory receptor 11H12 OS=Homo sapiens OX=9606 GN=OR11H12 PE=2 SV=1	0.740821	0.09281	0.4
Q96I27	ZN625_HUMAN Zinc finger protein 625 OS=Homo sapiens OX=9606 GN=ZNF625 PE=1 SV=1	0.200104	0.904682	1
Q6P531	GGT6_HUMAN Glutathione hydrolase 6 OS=Homo sapiens OX=9606 GN=GGT6 PE=1 SV=2	0.543649	0.693387	1
Q96I25	SPF45_HUMAN Splicing factor 45 OS=Homo sapiens OX=9606 GN=RBM17 PE=1 SV=1	0.202935	0.921076	1
Q96I24	FUBP3_HUMAN Far upstream element-binding protein 3 OS=Homo sapiens OX=9606 GN=FUBP3 PE=1 SV=2	0.0201125	0.711965	1
Q96I23	PREY_HUMAN Protein preY, mitochondrial OS=Homo sapiens OX=9606 GN=PYURF PE=1 SV=1	0.178109	0.872259	0.8
Q96HQ2	C2AIL_HUMAN CDKN2AIP N-terminal-like protein OS=Homo sapiens OX=9606 GN=CDKN2AIPNL PE=1 SV=1	0.820487	0.322546	1
O95267	GRP1_HUMAN RAS guanyl-releasing protein 1 OS=Homo sapiens OX=9606 GN=RASGRP1 PE=1 SV=2	0.0278129	0.935436	1
Q02108	GCYA1_HUMAN Guanylate cyclase soluble subunit alpha-1 OS=Homo sapiens OX=9606 GN=GUCY1A1 PE=1 SV=2	0.309231	0.52104	1
Q96HQ0	ZN419_HUMAN Zinc finger protein 419 OS=Homo sapiens OX=9606 GN=ZNF419 PE=1 SV=2	0.0137053	0.845285	1
O95264	5HT3B_HUMAN 5-hydroxytryptamine receptor 3B OS=Homo sapiens OX=9606 GN=HTR3B PE=1 SV=1	0.154965	0.630452	1
O95263	PDE8B_HUMAN High affinity cAMP-specific and IBMX-insensitive 3',5'-cyclic phosphodiesterase 8B OS=Homo sapiens OX=9606 GN=PDE8B PE=1 SV=2	0.0280461	0.693288	1
Q8IVP9	ZN547_HUMAN Zinc finger protein 547 OS=Homo sapiens OX=9606 GN=ZNF547 PE=1 SV=2	0.371596	0.865974	1
Q8IW19	APLF_HUMAN Aprataxin and PNK-like factor OS=Homo sapiens OX=9606 GN=APLF PE=1 SV=1	0.354564	0.954259	1
A0A0U1RRA0	ZNOS_HUMAN Putative transmembrane protein ZNF593OS OS=Homo sapiens OX=9606 GN=ZNF593OS PE=5 SV=1	0.880466	0.252578	0
O95260	ATE1_HUMAN Arginyl-tRNA--protein transferase 1 OS=Homo sapiens OX=9606 GN=ATE1 PE=1 SV=2	0.0736668	0.759544	1
P82921	RT21_HUMAN Small ribosomal subunit protein bS21m OS=Homo sapiens OX=9606 GN=MRPS21 PE=1 SV=3	0.641876	0.19671	0.1
Q8IVP5	FUND1_HUMAN FUN14 domain-containing protein 1 OS=Homo sapiens OX=9606 GN=FUNDC1 PE=1 SV=1	0.0222595	0.838036	1
Q6P4Q7	CNNM4_HUMAN Metal transporter CNNM4 OS=Homo sapiens OX=9606 GN=CNNM4 PE=1 SV=3	0.0572187	0.952234	1
A5D8W1	CFA69_HUMAN Cilia- and flagella-associated protein 69 OS=Homo sapiens OX=9606 GN=CFAP69 PE=1 SV=3	0.0928149	0.907646	1
Q96HP8	T176A_HUMAN Transmembrane protein 176A OS=Homo sapiens OX=9606 GN=TMEM176A PE=1 SV=1	0.111775	0.960009	1
Q96I15	SCLY_HUMAN Selenocysteine lyase OS=Homo sapiens OX=9606 GN=SCLY PE=1 SV=4	0.321433	0.675038	0
Q96HP4	OXND1_HUMAN Oxidoreductase NAD-binding domain-containing protein 1 OS=Homo sapiens OX=9606 GN=OXNAD1 PE=1 SV=1	0.240124	0.477645	0.9
O95259	KCNH1_HUMAN Voltage-gated delayed rectifier potassium channel KCNH1 OS=Homo sapiens OX=9606 GN=KCNH1 PE=1 SV=1	0.0725407	0.921749	1
Q96I13	ABHD8_HUMAN Protein ABHD8 OS=Homo sapiens OX=9606 GN=ABHD8 PE=1 SV=1	0.0547604	0.797234	1
O95258	UCP5_HUMAN Brain mitochondrial carrier protein 1 OS=Homo sapiens OX=9606 GN=SLC25A14 PE=1 SV=1	0.196651	0.524247	0.4
O95257	GA45G_HUMAN Growth arrest and DNA damage-inducible protein GADD45 gamma OS=Homo sapiens OX=9606 GN=GADD45G PE=1 SV=1	0.634367	0.221721	0.6
O95256	I18RA_HUMAN Interleukin-18 receptor accessory protein OS=Homo sapiens OX=9606 GN=IL18RAP PE=1 SV=1	0.159828	0.723754	1
Q96HP0	DOCK6_HUMAN Dedicator of cytokinesis protein 6 OS=Homo sapiens OX=9606 GN=DOCK6 PE=1 SV=3	0.251769	0.954906	1
O95255	MRP6_HUMAN ATP-binding cassette sub-family C member 6 OS=Homo sapiens OX=9606 GN=ABCC6 PE=1 SV=2	0.45204	0.364487	1
P82914	RT15_HUMAN Small ribosomal subunit protein uS15m OS=Homo sapiens OX=9606 GN=MRPS15 PE=1 SV=1	0.341591	0.935968	1
O95251	KAT7_HUMAN Histone acetyltransferase KAT7 OS=Homo sapiens OX=9606 GN=KAT7 PE=1 SV=1	0.0388459	0.693603	1
Q53GI3	ZN394_HUMAN Zinc finger protein 394 OS=Homo sapiens OX=9606 GN=ZNF394 PE=1 SV=2	0.11141	0.887483	1
P82912	RT11_HUMAN Small ribosomal subunit protein uS11m OS=Homo sapiens OX=9606 GN=MRPS11 PE=1 SV=2	0.0394603	0.898704	0.8
Q8IW03	SIAH3_HUMAN Seven in absentia homolog 3 OS=Homo sapiens OX=9606 GN=SIAH3 PE=1 SV=3	0.0889755	0.948436	1
Q8IW00	VSTM4_HUMAN V-set and transmembrane domain-containing protein 4 OS=Homo sapiens OX=9606 GN=VSTM4 PE=1 SV=3	0.0932729	0.818747	1
A5D8V7	ODAD3_HUMAN Outer dynein arm-docking complex subunit 3 OS=Homo sapiens OX=9606 GN=ODAD3 PE=1 SV=1	0.0220423	0.884725	1
A5D8V6	VP37C_HUMAN Vacuolar protein sorting-associated protein 37C OS=Homo sapiens OX=9606 GN=VPS37C PE=1 SV=2	0.328449	0.950337	1
O95249	GOSR1_HUMAN Golgi SNAP receptor complex member 1 OS=Homo sapiens OX=9606 GN=GOSR1 PE=1 SV=1	0.108803	0.855778	1
O95248	MTMR5_HUMAN Myotubularin-related protein 5 OS=Homo sapiens OX=9606 GN=SBF1 PE=1 SV=4	0.0516474	0.899605	1
P82909	KGD4_HUMAN Alpha-ketoglutarate dehydrogenase component 4 OS=Homo sapiens OX=9606 GN=KGD4 PE=1 SV=2	0.214938	0.915831	1
O95243	MBD4_HUMAN Methyl-CpG-binding domain protein 4 OS=Homo sapiens OX=9606 GN=MBD4 PE=1 SV=1	0.0120044	0.981369	1
Q8IVN8	SBSPO_HUMAN Somatomedin-B and thrombospondin type-1 domain-containing protein OS=Homo sapiens OX=9606 GN=SBSPON PE=1 SV=2	0.275478	0.80603	1
P56645	PER3_HUMAN Period circadian protein homolog 3 OS=Homo sapiens OX=9606 GN=PER3 PE=1 SV=4	0.058583	0.960921	1
Q8IVN3	MSTN1_HUMAN Musculoskeletal embryonic nuclear protein 1 OS=Homo sapiens OX=9606 GN=MUSTN1 PE=1 SV=2	0.144847	0.862967	1
O95239	KIF4A_HUMAN Chromosome-associated kinesin KIF4A OS=Homo sapiens OX=9606 GN=KIF4A PE=1 SV=3	0.0308763	0.847716	1
O95238	SPDEF_HUMAN SAM pointed domain-containing Ets transcription factor OS=Homo sapiens OX=9606 GN=SPDEF PE=1 SV=1	0.204082	0.962932	1
Q96HN2	SAHH3_HUMAN Adenosylhomocysteinase 3 OS=Homo sapiens OX=9606 GN=AHCYL2 PE=1 SV=1	0.278553	0.888088	1
O95237	LRAT_HUMAN Lecithin retinol acyltransferase OS=Homo sapiens OX=9606 GN=LRAT PE=1 SV=2	0.421253	0.613082	1
O95236	APOL3_HUMAN Apolipoprotein L3 OS=Homo sapiens OX=9606 GN=APOL3 PE=1 SV=3	0.0907826	0.927906	1
O95235	KI20A_HUMAN Kinesin-like protein KIF20A OS=Homo sapiens OX=9606 GN=KIF20A PE=1 SV=1	0.32611	0.777593	1
Q53GG5	PDLI3_HUMAN PDZ and LIM domain protein 3 OS=Homo sapiens OX=9606 GN=PDLIM3 PE=1 SV=1	0.364211	0.522154	1
O95232	LC7L3_HUMAN Luc7-like protein 3 OS=Homo sapiens OX=9606 GN=LUC7L3 PE=1 SV=2	0.0477227	0.952918	1
Q8IVM8	S22A9_HUMAN Organic anion transporter 7 OS=Homo sapiens OX=9606 GN=SLC22A9 PE=1 SV=1	0.357002	0.232404	1
A7KAX9	RHG32_HUMAN Rho GTPase-activating protein 32 OS=Homo sapiens OX=9606 GN=ARHGAP32 PE=1 SV=1	0.0413879	0.946658	1
O95231	VENTX_HUMAN Homeobox protein VENTX OS=Homo sapiens OX=9606 GN=VENTX PE=1 SV=1	0.0918631	0.980268	1
H3BQB6	STMD1_HUMAN Stathmin domain-containing protein 1 OS=Homo sapiens OX=9606 GN=STMND1 PE=1 SV=1	0.294418	0.955969	1
Q5D862	FILA2_HUMAN Filaggrin-2 OS=Homo sapiens OX=9606 GN=FLG2 PE=1 SV=1	0.0270567	0.884814	1
Q8IVM0	CCD50_HUMAN Coiled-coil domain-containing protein 50 OS=Homo sapiens OX=9606 GN=CCDC50 PE=1 SV=1	0.041715	0.955661	1
A5D8T8	CL18A_HUMAN C-type lectin domain family 18 member A OS=Homo sapiens OX=9606 GN=CLEC18A PE=1 SV=3	0.157393	0.77831	1
Q96HM7	PED1B_HUMAN PC-esterase domain-containing protein 1B OS=Homo sapiens OX=9606 GN=PCED1B PE=1 SV=1	0.0084912	0.835299	1
O95229	ZWINT_HUMAN Outer kinetochore KNL1 complex subunit ZWINT OS=Homo sapiens OX=9606 GN=ZWINT PE=1 SV=2	0.0698814	0.946657	1
Q2M3G4	SHRM1_HUMAN Protein Shroom1 OS=Homo sapiens OX=9606 GN=SHROOM1 PE=1 SV=1	0.142361	0.942457	1
Q2M3G0	ABCB5_HUMAN ATP-binding cassette sub-family B member 5 OS=Homo sapiens OX=9606 GN=ABCB5 PE=1 SV=4	0.562089	0.335116	0.2
O95222	OR6A2_HUMAN Olfactory receptor 6A2 OS=Homo sapiens OX=9606 GN=OR6A2 PE=2 SV=2	0.639206	0.114678	0.4
Q8IVL8	CBPO_HUMAN Carboxypeptidase O OS=Homo sapiens OX=9606 GN=CPO PE=1 SV=1	0.50398	0.23196	0
O95221	OR5F1_HUMAN Olfactory receptor 5F1 OS=Homo sapiens OX=9606 GN=OR5F1 PE=2 SV=2	0.498887	0.0617689	0.4
Q8IVL6	P3H3_HUMAN Prolyl 3-hydroxylase 3 OS=Homo sapiens OX=9606 GN=P3H3 PE=1 SV=1	0.124741	0.872427	1
Q8IVL5	P3H2_HUMAN Prolyl 3-hydroxylase 2 OS=Homo sapiens OX=9606 GN=P3H2 PE=1 SV=1	0.12619	0.844407	1
Q8IVL1	NAV2_HUMAN Neuron navigator 2 OS=Homo sapiens OX=9606 GN=NAV2 PE=1 SV=3	0.0194111	0.980784	1
Q8IVL0	NAV3_HUMAN Neuron navigator 3 OS=Homo sapiens OX=9606 GN=NAV3 PE=1 SV=3	0.283201	0.971549	1
P0DME0	SETLP_HUMAN Protein SETSIP OS=Homo sapiens OX=9606 GN=SETSIP PE=1 SV=2	0.0563368	0.912592	1
Q96HL8	SH3Y1_HUMAN SH3 domain-containing YSC84-like protein 1 OS=Homo sapiens OX=9606 GN=SH3YL1 PE=1 SV=1	0.101219	0.824785	0.6
O95219	SNX4_HUMAN Sorting nexin-4 OS=Homo sapiens OX=9606 GN=SNX4 PE=1 SV=1	0.0698094	0.930948	1
O95218	ZRAB2_HUMAN Zinc finger Ran-binding domain-containing protein 2 OS=Homo sapiens OX=9606 GN=ZRANB2 PE=1 SV=2	0.328299	0.958453	1
O95214	LERL1_HUMAN Leptin receptor overlapping transcript-like 1 OS=Homo sapiens OX=9606 GN=LEPROTL1 PE=1 SV=2	0.904341	0.12346	0
O95210	STBD1_HUMAN Starch-binding domain-containing protein 1 OS=Homo sapiens OX=9606 GN=STBD1 PE=1 SV=1	0.268001	0.949631	1
Q8IVK1	GLCM1_HUMAN Putative glycosylation-dependent cell adhesion molecule 1 OS=Homo sapiens OX=9606 GN=GLYCAM1 PE=5 SV=1	0.44866	0.824868	0.2
O95208	EPN2_HUMAN Epsin-2 OS=Homo sapiens OX=9606 GN=EPN2 PE=1 SV=3	0.327038	0.962793	1
O95206	PCDH8_HUMAN Protocadherin-8 OS=Homo sapiens OX=9606 GN=PCDH8 PE=1 SV=2	0.0298607	0.749315	1
O95202	LETM1_HUMAN Mitochondrial proton/calcium exchanger protein OS=Homo sapiens OX=9606 GN=LETM1 PE=1 SV=1	0.0238665	0.947245	1
Q8IVJ8	APRG1_HUMAN APRG1 tumor suppressor candidate OS=Homo sapiens OX=9606 GN=APRG1 PE=2 SV=2	0.597096	0.851684	0.4
O95201	RHIT_HUMAN Transcriptional repressor RHIT OS=Homo sapiens OX=9606 GN=ZNF205 PE=1 SV=2	0.0080389	0.761319	1
Q53GD3	CTL4_HUMAN Choline transporter-like protein 4 OS=Homo sapiens OX=9606 GN=SLC44A4 PE=1 SV=2	0.599281	0.163888	0.3
Q8IVJ1	S41A1_HUMAN Solute carrier family 41 member 1 OS=Homo sapiens OX=9606 GN=SLC41A1 PE=1 SV=2	0.560975	0.552408	0.5
P0DMC3	ELA_HUMAN Apelin receptor early endogenous ligand OS=Homo sapiens OX=9606 GN=APELA PE=1 SV=1	0.0345772	0.954049	1
P06396	GELS_HUMAN Gelsolin OS=Homo sapiens OX=9606 GN=GSN PE=1 SV=1	0.151328	0.806023	0.2
Q96HJ9	FMC1_HUMAN Protein FMC1 homolog OS=Homo sapiens OX=9606 GN=FMC1 PE=1 SV=2	0.170602	0.637222	1
Q58F21	BRDT_HUMAN Bromodomain testis-specific protein OS=Homo sapiens OX=9606 GN=BRDT PE=1 SV=4	0.0337969	0.568695	1
Q96HJ5	MS4A3_HUMAN Membrane-spanning 4-domains subfamily A member 3 OS=Homo sapiens OX=9606 GN=MS4A3 PE=1 SV=1	0.317559	0.750934	0.9
Q96HJ3	CCD34_HUMAN Coiled-coil domain-containing protein 34 OS=Homo sapiens OX=9606 GN=CCDC34 PE=1 SV=2	0.0198971	0.950402	1
Q2M3D2	EX3L2_HUMAN Exocyst complex component 3-like protein 2 OS=Homo sapiens OX=9606 GN=EXOC3L2 PE=1 SV=2	0.213432	0.821697	1
Q8IVI9	NOSTN_HUMAN Nostrin OS=Homo sapiens OX=9606 GN=NOSTRIN PE=1 SV=2	0.0645116	0.896779	1
P20674	COX5A_HUMAN Cytochrome c oxidase subunit 5A, mitochondrial OS=Homo sapiens OX=9606 GN=COX5A PE=1 SV=2	0.0637317	0.850845	0.2
P20671	H2A1D_HUMAN Histone H2A type 1-D OS=Homo sapiens OX=9606 GN=H2AC7 PE=1 SV=2	0.0711617	0.624593	0.9
P0DMB2	CH088_HUMAN Uncharacterized protein C8orf88 OS=Homo sapiens OX=9606 GN=C8orf88 PE=1 SV=1	0.0181303	0.96398	1
P0DMB1	P23D2_HUMAN Proline-rich protein 23D2 OS=Homo sapiens OX=9606 GN=PRR23D2 PE=3 SV=1	0.0274727	0.856436	1
Q6IA86	ELP2_HUMAN Elongator complex protein 2 OS=Homo sapiens OX=9606 GN=ELP2 PE=1 SV=2	0.390625	0.776746	0.9
Q60I27	AL2CL_HUMAN ALS2 C-terminal-like protein OS=Homo sapiens OX=9606 GN=ALS2CL PE=1 SV=1	0.142565	0.72013	1
Q2M3C7	SPKAP_HUMAN A-kinase anchor protein SPHKAP OS=Homo sapiens OX=9606 GN=SPHKAP PE=1 SV=1	0.0830727	0.966182	1
Q2M3C6	TM266_HUMAN Transmembrane protein 266 OS=Homo sapiens OX=9606 GN=TMEM266 PE=1 SV=2	0.0559074	0.851259	1
Q96HI0	SENP5_HUMAN Sentrin-specific protease 5 OS=Homo sapiens OX=9606 GN=SENP5 PE=1 SV=3	0.0855538	0.973953	1
Q8IVH8	M4K3_HUMAN Mitogen-activated protein kinase kinase kinase kinase 3 OS=Homo sapiens OX=9606 GN=MAP4K3 PE=1 SV=1	0.0431755	0.690751	1
Q8IVH4	MMAA_HUMAN Methylmalonic aciduria type A protein, mitochondrial OS=Homo sapiens OX=9606 GN=MMAA PE=1 SV=1	0.334396	0.937918	0.8
Q8IVH2	FOXP4_HUMAN Forkhead box protein P4 OS=Homo sapiens OX=9606 GN=FOXP4 PE=1 SV=1	0.119496	0.966744	1
Q96HH9	GRM2B_HUMAN GRAM domain-containing protein 2B OS=Homo sapiens OX=9606 GN=GRAMD2B PE=1 SV=1	0.180185	0.90568	1
Q6P4I2	WDR73_HUMAN Integrator complex assembly factor WDR73 OS=Homo sapiens OX=9606 GN=WDR73 PE=1 SV=1	0.620092	0.635038	1
Q96HH6	TMM19_HUMAN Transmembrane protein 19 OS=Homo sapiens OX=9606 GN=TMEM19 PE=1 SV=1	0.923459	0.0455479	0
Q96HH4	TM169_HUMAN Transmembrane protein 169 OS=Homo sapiens OX=9606 GN=TMEM169 PE=1 SV=1	0.223772	0.961328	1
Q8IVG9	HUNIN_HUMAN Humanin OS=Homo sapiens OX=9606 GN=MT-RNR2 PE=1 SV=1	0.486874	0.809699	0.3
Q53GA4	PHLA2_HUMAN Pleckstrin homology-like domain family A member 2 OS=Homo sapiens OX=9606 GN=PHLDA2 PE=1 SV=2	0.267895	0.971736	1
Q8IVG5	SAM9L_HUMAN Sterile alpha motif domain-containing protein 9-like OS=Homo sapiens OX=9606 GN=SAMD9L PE=1 SV=2	0.0304299	0.842574	1
Q6IA69	NADE_HUMAN Glutamine-dependent NAD(+) synthetase OS=Homo sapiens OX=9606 GN=NADSYN1 PE=1 SV=3	0.499919	0.642587	0.6
Q6P4H8	ACKMT_HUMAN ATP synthase subunit C lysine N-methyltransferase OS=Homo sapiens OX=9606 GN=ATPSCKMT PE=1 SV=2	0.393644	0.819663	0.9
Q2M3A8	MRAS1_HUMAN Putative uncharacterized protein MRGPRG-AS1 OS=Homo sapiens OX=9606 GN=MRGPRG-AS1 PE=5 SV=1	0.0144783	0.929425	1
Q96HG1	SIM10_HUMAN Small integral membrane protein 10 OS=Homo sapiens OX=9606 GN=SMIM10 PE=1 SV=4	0.493754	0.78652	0.2
P20648	ATP4A_HUMAN Potassium-transporting ATPase alpha chain 1 OS=Homo sapiens OX=9606 GN=ATP4A PE=1 SV=5	0.354473	0.606199	1
Q8IVF7	FMNL3_HUMAN Formin-like protein 3 OS=Homo sapiens OX=9606 GN=FMNL3 PE=1 SV=3	0.3189	0.971973	1
Q8IVF6	AN18A_HUMAN Ankyrin repeat domain-containing protein 18A OS=Homo sapiens OX=9606 GN=ANKRD18A PE=2 SV=3	0.35781	0.9479	1
Q8IVF5	TIAM2_HUMAN Rho guanine nucleotide exchange factor TIAM2 OS=Homo sapiens OX=9606 GN=TIAM2 PE=1 SV=4	0.181622	0.876965	1
P20645	MPRD_HUMAN Cation-dependent mannose-6-phosphate receptor OS=Homo sapiens OX=9606 GN=M6PR PE=1 SV=1	0.0609387	0.826064	1
Q8IVF4	DYH10_HUMAN Dynein axonemal heavy chain 10 OS=Homo sapiens OX=9606 GN=DNAH10 PE=1 SV=4	0.038074	0.796173	1
Q8IVF2	AHNK2_HUMAN Protein AHNAK2 OS=Homo sapiens OX=9606 GN=AHNAK2 PE=1 SV=2	0.0761	0.913603	1
Q8IVF1	NTM2A_HUMAN NUT family member 2A OS=Homo sapiens OX=9606 GN=NUTM2A PE=2 SV=4	0.310868	0.653987	1
Q96HF1	SFRP2_HUMAN Secreted frizzled-related protein 2 OS=Homo sapiens OX=9606 GN=SFRP2 PE=1 SV=2	0.21161	0.431134	1
Q6QHK4	FIGLA_HUMAN Factor in the germline alpha OS=Homo sapiens OX=9606 GN=FIGLA PE=1 SV=2	0.0115119	0.979587	1
A0A087X179	TBC3E_HUMAN TBC1 domain family member 3E OS=Homo sapiens OX=9606 GN=TBC1D3E PE=2 SV=1	0.106972	0.508249	1
Q8IVE3	PKHH2_HUMAN Pleckstrin homology domain-containing family H member 2 OS=Homo sapiens OX=9606 GN=PLEKHH2 PE=1 SV=2	0.0550088	0.955807	1
Q8IVE0	CROL2_HUMAN Putative ciliary rootlet coiled-coil protein-like 2 protein OS=Homo sapiens OX=9606 GN=CROCCP3 PE=5 SV=1	0.0203955	0.798343	1
Q6P4F7	RHGBA_HUMAN Rho GTPase-activating protein 11A OS=Homo sapiens OX=9606 GN=ARHGAP11A PE=1 SV=2	0.406542	0.968524	1
Q96HE9	PRR11_HUMAN Proline-rich protein 11 OS=Homo sapiens OX=9606 GN=PRR11 PE=1 SV=1	0.0148446	0.92547	1
Q96HE8	TMM80_HUMAN Transmembrane protein 80 OS=Homo sapiens OX=9606 GN=TMEM80 PE=1 SV=5	0.60649	0.0493942	0.7
Q6P4F2	FDX2_HUMAN Ferredoxin-2, mitochondrial OS=Homo sapiens OX=9606 GN=FDX2 PE=1 SV=3	0.0610511	0.916786	1
Q96HE7	ERO1A_HUMAN ERO1-like protein alpha OS=Homo sapiens OX=9606 GN=ERO1A PE=1 SV=2	0.628696	0.292094	0.8
Q6P4F1	OFUT3_HUMAN GDP-fucose protein O-fucosyltransferase 3 OS=Homo sapiens OX=9606 GN=FUT10 PE=1 SV=2	0.323847	0.394779	1
P06340	DOA_HUMAN HLA class II histocompatibility antigen, DO alpha chain OS=Homo sapiens OX=9606 GN=HLA-DOA PE=1 SV=1	0.802575	0.277506	1
Q8IVD9	NUDC3_HUMAN NudC domain-containing protein 3 OS=Homo sapiens OX=9606 GN=NUDCD3 PE=1 SV=3	0.0269522	0.953216	1
Q96HD9	ACY3_HUMAN N-acyl-aromatic-L-amino acid amidohydrolase (carboxylate-forming) OS=Homo sapiens OX=9606 GN=ACY3 PE=1 SV=1	0.884414	0.389515	0
Q6P4E1	GOLM2_HUMAN Protein GOLM2 OS=Homo sapiens OX=9606 GN=GOLM2 PE=1 SV=2	0.0461802	0.930588	1
P06331	HV434_HUMAN Immunoglobulin heavy variable 4-34 OS=Homo sapiens OX=9606 GN=IGHV4-34 PE=1 SV=2	0.667518	0.44547	0.2
A0A0U1RQS6	TM275_HUMAN Transmembrane protein 275 OS=Homo sapiens OX=9606 GN=TMEM275 PE=1 SV=1	0.0216656	0.887186	1
Q96HD1	CREL1_HUMAN Protein disulfide isomerase CRELD1 OS=Homo sapiens OX=9606 GN=CRELD1 PE=1 SV=3	0.482074	0.536393	1
P20618	PSB1_HUMAN Proteasome subunit beta type-1 OS=Homo sapiens OX=9606 GN=PSMB1 PE=1 SV=2	0.427528	0.509527	0
Q8IVC4	ZN584_HUMAN Zinc finger protein 584 OS=Homo sapiens OX=9606 GN=ZNF584 PE=1 SV=1	0.06299	0.94989	1
Q6P4D5	PBIR3_HUMAN PABIR family member 1 OS=Homo sapiens OX=9606 GN=PABIR3 PE=1 SV=1	0.0142625	0.88213	1
Q96HC4	PDLI5_HUMAN PDZ and LIM domain protein 5 OS=Homo sapiens OX=9606 GN=PDLIM5 PE=1 SV=5	0.0132565	0.970466	1
A0A0U1RR37	CA232_HUMAN Uncharacterized protein C1orf232 OS=Homo sapiens OX=9606 GN=C1orf232 PE=4 SV=1	0.0224764	0.944738	1
Q8IVB5	LIX1L_HUMAN LIX1-like protein OS=Homo sapiens OX=9606 GN=LIX1L PE=1 SV=1	0.0513155	0.888983	1
Q8IVB4	SL9A9_HUMAN Sodium/hydrogen exchanger 9 OS=Homo sapiens OX=9606 GN=SLC9A9 PE=1 SV=1	0.234205	0.527822	1
Q6IA17	SIGIR_HUMAN Single Ig IL-1-related receptor OS=Homo sapiens OX=9606 GN=SIGIRR PE=1 SV=3	0.0167938	0.985356	1
P51798	CLCN7_HUMAN H(+)/Cl(-) exchange transporter 7 OS=Homo sapiens OX=9606 GN=CLCN7 PE=1 SV=2	0.177502	0.736601	0.8
P51797	CLCN6_HUMAN H(+)/Cl(-) exchange transporter 6 OS=Homo sapiens OX=9606 GN=CLCN6 PE=1 SV=2	0.205004	0.778438	1
P51795	CLCN5_HUMAN H(+)/Cl(-) exchange transporter 5 OS=Homo sapiens OX=9606 GN=CLCN5 PE=1 SV=2	0.0915285	0.861607	1
P06315	KV502_HUMAN Immunoglobulin kappa variable 5-2 OS=Homo sapiens OX=9606 GN=IGKV5-2 PE=1 SV=1	0.822707	0.173065	0.1
P51793	CLCN4_HUMAN H(+)/Cl(-) exchange transporter 4 OS=Homo sapiens OX=9606 GN=CLCN4 PE=1 SV=2	0.307418	0.504424	0.5
P06312	KV401_HUMAN Immunoglobulin kappa variable 4-1 OS=Homo sapiens OX=9606 GN=IGKV4-1 PE=1 SV=1	0.628316	0.312032	0.1
P51790	CLCN3_HUMAN H(+)/Cl(-) exchange transporter 3 OS=Homo sapiens OX=9606 GN=CLCN3 PE=1 SV=2	0.230121	0.700145	0.9
Q96HB5	CC120_HUMAN Coiled-coil domain-containing protein 120 OS=Homo sapiens OX=9606 GN=CCDC120 PE=1 SV=1	0.0839174	0.870599	1
A0A096LNW5	NT2NR_HUMAN Notch homolog 2 N-terminal-like protein R OS=Homo sapiens OX=9606 GN=NOTCH2NLR PE=2 SV=2	0.200618	0.864954	1
P06310	KV230_HUMAN Immunoglobulin kappa variable 2-30 OS=Homo sapiens OX=9606 GN=IGKV2-30 PE=1 SV=2	0.528548	0.491109	0.2
Q53FZ2	ACSM3_HUMAN Acyl-coenzyme A synthetase ACSM3, mitochondrial OS=Homo sapiens OX=9606 GN=ACSM3 PE=1 SV=2	0.647158	0.347075	0.1
Q8IVA1	PCP2_HUMAN Purkinje cell protein 2 homolog OS=Homo sapiens OX=9606 GN=PCP2 PE=1 SV=2	0.0281273	0.840748	1
P51788	CLCN2_HUMAN Chloride channel protein 2 OS=Homo sapiens OX=9606 GN=CLCN2 PE=1 SV=2	0.336225	0.934479	1
P51787	KCNQ1_HUMAN Potassium voltage-gated channel subfamily KQT member 1 OS=Homo sapiens OX=9606 GN=KCNQ1 PE=1 SV=3	0.323847	0.986692	1
P06307	CCKN_HUMAN Cholecystokinin OS=Homo sapiens OX=9606 GN=CCK PE=1 SV=1	0.00961347	0.903834	1
P51786	ZN157_HUMAN Zinc finger protein 157 OS=Homo sapiens OX=9606 GN=ZNF157 PE=1 SV=2	0.0211412	0.877467	1
P51784	UBP11_HUMAN Ubiquitin carboxyl-terminal hydrolase 11 OS=Homo sapiens OX=9606 GN=USP11 PE=1 SV=3	0.0518976	0.809453	1
Q96HA9	PX11C_HUMAN Peroxisomal membrane protein 11C OS=Homo sapiens OX=9606 GN=PEX11G PE=1 SV=1	0.900947	0.238741	0.5
Q96HA8	NTAQ1_HUMAN Protein N-terminal glutamine amidohydrolase OS=Homo sapiens OX=9606 GN=NTAQ1 PE=1 SV=2	0.888305	0.353778	0.2
Q96HA7	TONSL_HUMAN Tonsoku-like protein OS=Homo sapiens OX=9606 GN=TONSL PE=1 SV=2	0.037668	0.964816	1
O76099	OR7C1_HUMAN Olfactory receptor 7C1 OS=Homo sapiens OX=9606 GN=OR7C1 PE=1 SV=1	0.626387	0.107337	0.3
Q96HA4	CA159_HUMAN Uncharacterized protein C1orf159 OS=Homo sapiens OX=9606 GN=C1orf159 PE=1 SV=2	0.0321305	0.667485	1
O76096	CYTF_HUMAN Cystatin-F OS=Homo sapiens OX=9606 GN=CST7 PE=1 SV=1	0.329632	0.35479	0.8
Q3ZCX4	ZN568_HUMAN Zinc finger protein 568 OS=Homo sapiens OX=9606 GN=ZNF568 PE=1 SV=2	0.0563086	0.905045	1
O76095	JTB_HUMAN Protein JTB OS=Homo sapiens OX=9606 GN=JTB PE=1 SV=1	0.0861871	0.690234	1
Q2M2Z5	KIZ_HUMAN Centrosomal protein kizuna OS=Homo sapiens OX=9606 GN=KIZ PE=1 SV=2	0.0236317	0.923947	1
O76094	SRP72_HUMAN Signal recognition particle subunit SRP72 OS=Homo sapiens OX=9606 GN=SRP72 PE=1 SV=3	0.0370736	0.956162	1
Q96HA1	P121A_HUMAN Nuclear envelope pore membrane protein POM 121 OS=Homo sapiens OX=9606 GN=POM121 PE=1 SV=2	0.443086	0.95633	1
O76093	FGF18_HUMAN Fibroblast growth factor 18 OS=Homo sapiens OX=9606 GN=FGF18 PE=1 SV=1	0.0592159	0.878255	1
Q6QHF9	PAOX_HUMAN Peroxisomal N(1)-acetyl-spermine/spermidine oxidase OS=Homo sapiens OX=9606 GN=PAOX PE=1 SV=4	0.385952	0.482008	1
A0A0U1RR11	CENL1_HUMAN Centromere protein V-like protein 1 OS=Homo sapiens OX=9606 GN=CENPVL1 PE=2 SV=1	0.172431	0.702822	1
Q6P4A8	PLBL1_HUMAN Phospholipase B-like 1 OS=Homo sapiens OX=9606 GN=PLBD1 PE=1 SV=2	0.816256	0.0711273	0
Q6P4A7	SFXN4_HUMAN Sideroflexin-4 OS=Homo sapiens OX=9606 GN=SFXN4 PE=1 SV=1	0.19951	0.872604	1
O76087	GAGE7_HUMAN G antigen 7 OS=Homo sapiens OX=9606 GN=GAGE7 PE=2 SV=1	0.1101	0.96418	1
Q3ZCW2	LEGL_HUMAN Galectin-related protein OS=Homo sapiens OX=9606 GN=LGALSL PE=1 SV=2	0.766706	0.361288	0.9
O76083	PDE9A_HUMAN High affinity cGMP-specific 3',5'-cyclic phosphodiesterase 9A OS=Homo sapiens OX=9606 GN=PDE9A PE=1 SV=1	0.0407419	0.921144	1
O76082	S22A5_HUMAN Organic cation/carnitine transporter 2 OS=Homo sapiens OX=9606 GN=SLC22A5 PE=1 SV=1	0.215628	0.562753	1
O76081	RGS20_HUMAN Regulator of G-protein signaling 20 OS=Homo sapiens OX=9606 GN=RGS20 PE=1 SV=4	0.0152197	0.699144	1
O76080	ZFAN5_HUMAN AN1-type zinc finger protein 5 OS=Homo sapiens OX=9606 GN=ZFAND5 PE=1 SV=1	0.0433466	0.837605	1
P49459	UBE2A_HUMAN Ubiquitin-conjugating enzyme E2 A OS=Homo sapiens OX=9606 GN=UBE2A PE=1 SV=2	0.730223	0.12211	0.1
Q75QN2	INT8_HUMAN Integrator complex subunit 8 OS=Homo sapiens OX=9606 GN=INTS8 PE=1 SV=1	0.117057	0.641965	1
P49458	SRP09_HUMAN Signal recognition particle 9 kDa protein OS=Homo sapiens OX=9606 GN=SRP9 PE=1 SV=2	0.94821	0.334588	0
P49454	CENPF_HUMAN Centromere protein F OS=Homo sapiens OX=9606 GN=CENPF PE=1 SV=3	0.031824	0.919235	1
P49450	CENPA_HUMAN Histone H3-like centromeric protein A OS=Homo sapiens OX=9606 GN=CENPA PE=1 SV=1	0.0544668	0.962834	1
D6RGX4	F90AP_HUMAN Putative protein FAM90A26 OS=Homo sapiens OX=9606 GN=FAM90A26 PE=5 SV=1	0.0170873	0.956658	1
O76076	CCN5_HUMAN CCN family member 5 OS=Homo sapiens OX=9606 GN=CCN5 PE=1 SV=1	0.176536	0.943033	1
O76075	DFFB_HUMAN DNA fragmentation factor subunit beta OS=Homo sapiens OX=9606 GN=DFFB PE=1 SV=1	0.268058	0.898602	1
O76074	PDE5A_HUMAN cGMP-specific 3',5'-cyclic phosphodiesterase OS=Homo sapiens OX=9606 GN=PDE5A PE=1 SV=2	0.0945982	0.943705	1
Q3ZCV2	CMAP2_HUMAN Ciliary microtubule-associated protein 2 OS=Homo sapiens OX=9606 GN=CIMAP2 PE=1 SV=4	0.0113208	0.931046	1
O76071	CIAO1_HUMAN Probable cytosolic iron-sulfur protein assembly protein CIAO1 OS=Homo sapiens OX=9606 GN=CIAO1 PE=1 SV=1	0.638697	0.311306	0.3
O76070	SYUG_HUMAN Gamma-synuclein OS=Homo sapiens OX=9606 GN=SNCG PE=1 SV=2	0.308139	0.557771	0.7
P49448	DHE4_HUMAN Glutamate dehydrogenase 2, mitochondrial OS=Homo sapiens OX=9606 GN=GLUD2 PE=1 SV=2	0.366105	0.594037	0
P49447	CY561_HUMAN Transmembrane ascorbate-dependent reductase CYB561 OS=Homo sapiens OX=9606 GN=CYB561 PE=1 SV=2	0.657053	0.273403	0.6
Q5TG53	SEAS1_HUMAN Putative uncharacterized protein SERTAD4-AS1 OS=Homo sapiens OX=9606 GN=SERTAD4-AS1 PE=5 SV=2	0.333029	0.958304	1
P49441	INPP_HUMAN Inositol polyphosphate 1-phosphatase OS=Homo sapiens OX=9606 GN=INPP1 PE=1 SV=1	0.864466	0.164097	0
Q2M389	WASC4_HUMAN WASH complex subunit 4 OS=Homo sapiens OX=9606 GN=WASHC4 PE=1 SV=2	0.150622	0.651062	1
Q2M2W7	CQ058_HUMAN UPF0450 protein C17orf58 OS=Homo sapiens OX=9606 GN=C17orf58 PE=1 SV=3	0.0155329	0.967309	1
Q2M385	MPEG1_HUMAN Macrophage-expressed gene 1 protein OS=Homo sapiens OX=9606 GN=MPEG1 PE=1 SV=1	0.355796	0.754791	1
O76062	ERG24_HUMAN Delta(14)-sterol reductase TM7SF2 OS=Homo sapiens OX=9606 GN=TM7SF2 PE=1 SV=3	0.926988	0.349736	0.7
Q3ZCU0	GVQW3_HUMAN Protein GVQW3 OS=Homo sapiens OX=9606 GN=GVQW3 PE=2 SV=1	0.0605778	0.914914	0.8
O76061	STC2_HUMAN Stanniocalcin-2 OS=Homo sapiens OX=9606 GN=STC2 PE=1 SV=1	0.0308903	0.978209	1
Q6QHC5	DEGS2_HUMAN Sphingolipid delta(4)-desaturase/C4-monooxygenase DES2 OS=Homo sapiens OX=9606 GN=DEGS2 PE=1 SV=2	0.928578	0.0262081	0
Q53FV1	ORML2_HUMAN ORM1-like protein 2 OS=Homo sapiens OX=9606 GN=ORMDL2 PE=1 SV=2	0.616246	0.0613334	0
P0DM63	NPIA8_HUMAN Nuclear pore complex-interacting protein family member A8 OS=Homo sapiens OX=9606 GN=NPIPA8 PE=3 SV=1	0.0557091	0.795638	1
Q14094	CCNI_HUMAN Cyclin-I OS=Homo sapiens OX=9606 GN=CCNI PE=1 SV=1	0.0557522	0.921702	1
Q14093	CYLC2_HUMAN Cylicin-2 OS=Homo sapiens OX=9606 GN=CYLC2 PE=1 SV=1	0.0560926	0.956811	1
Q3ZCT8	KBTBC_HUMAN Kelch repeat and BTB domain-containing protein 12 OS=Homo sapiens OX=9606 GN=KBTBD12 PE=1 SV=2	0.127897	0.816433	1
O76054	S14L2_HUMAN SEC14-like protein 2 OS=Homo sapiens OX=9606 GN=SEC14L2 PE=1 SV=1	0.434737	0.329559	0.9
Q3ZCT1	ZN260_HUMAN Zinc finger protein 260 OS=Homo sapiens OX=9606 GN=ZNF260 PE=1 SV=3	0.0384886	0.891543	0.7
O76050	NEUL1_HUMAN E3 ubiquitin-protein ligase NEURL1 OS=Homo sapiens OX=9606 GN=NEURL1 PE=1 SV=1	0.0318576	0.897552	1
Q14088	RB33A_HUMAN Ras-related protein Rab-33A OS=Homo sapiens OX=9606 GN=RAB33A PE=1 SV=2	0.0548431	0.961903	1
A0A087X0M5	TVB18_HUMAN T cell receptor beta variable 18 OS=Homo sapiens OX=9606 GN=TRBV18 PE=1 SV=6	0.552536	0.226674	0.8
P49427	UB2R1_HUMAN Ubiquitin-conjugating enzyme E2 R1 OS=Homo sapiens OX=9606 GN=CDC34 PE=1 SV=2	0.248942	0.562358	1
Q5TG30	RHG40_HUMAN Rho GTPase-activating protein 40 OS=Homo sapiens OX=9606 GN=ARHGAP40 PE=1 SV=4	0.0422446	0.602301	1
Q53G59	KLH12_HUMAN Kelch-like protein 12 OS=Homo sapiens OX=9606 GN=KLHL12 PE=1 SV=2	0.177638	0.837798	1
O76042	ERIT1_HUMAN Putative uncharacterized protein encoded by ERC2-IT1 OS=Homo sapiens OX=9606 GN=ERC2-IT1 PE=5 SV=2	0.385886	0.920926	1
O76041	NEBL_HUMAN Nebulette OS=Homo sapiens OX=9606 GN=NEBL PE=1 SV=1	0.0655386	0.776784	1
Q53FT3	HIKES_HUMAN Protein Hikeshi OS=Homo sapiens OX=9606 GN=HIKESHI PE=1 SV=2	0.924922	0.282686	0
Q8IUZ5	AT2L2_HUMAN 5-phosphohydroxy-L-lysine phospho-lyase OS=Homo sapiens OX=9606 GN=PHYKPL PE=1 SV=1	0.8397	0.0205496	0
P49419	AL7A1_HUMAN Alpha-aminoadipic semialdehyde dehydrogenase OS=Homo sapiens OX=9606 GN=ALDH7A1 PE=1 SV=5	0.481764	0.280153	0
Q5TFQ8	SIRBL_HUMAN Signal-regulatory protein beta-1 isoform 3 OS=Homo sapiens OX=9606 GN=SIRPB1 PE=1 SV=1	0.0955263	0.920773	1
P49418	AMPH_HUMAN Amphiphysin OS=Homo sapiens OX=9606 GN=AMPH PE=1 SV=1	0.0150424	0.890749	1
P13498	CY24A_HUMAN Cytochrome b-245 light chain OS=Homo sapiens OX=9606 GN=CYBA PE=1 SV=3	0.0350157	0.961928	0
Q8IUZ0	LRC49_HUMAN Leucine-rich repeat-containing protein 49 OS=Homo sapiens OX=9606 GN=LRRC49 PE=1 SV=2	0.0380894	0.944202	1
P13497	BMP1_HUMAN Bone morphogenetic protein 1 OS=Homo sapiens OX=9606 GN=BMP1 PE=1 SV=2	0.0862719	0.869629	1
P49411	EFTU_HUMAN Elongation factor Tu, mitochondrial OS=Homo sapiens OX=9606 GN=TUFM PE=1 SV=3	0.27744	0.641869	0.1
O76039	CDKL5_HUMAN Cyclin-dependent kinase-like 5 OS=Homo sapiens OX=9606 GN=CDKL5 PE=1 SV=2	0.0280671	0.93952	1
Q96GZ6	S41A3_HUMAN Solute carrier family 41 member 3 OS=Homo sapiens OX=9606 GN=SLC41A3 PE=1 SV=2	0.575605	0.301194	1
O76038	SEGN_HUMAN Secretagogin OS=Homo sapiens OX=9606 GN=SCGN PE=1 SV=2	0.641895	0.359519	1
O76036	NCTR1_HUMAN Natural cytotoxicity triggering receptor 1 OS=Homo sapiens OX=9606 GN=NCR1 PE=1 SV=2	0.164456	0.650365	0.9
A0A096LNP1	D131B_HUMAN Beta-defensin 131B OS=Homo sapiens OX=9606 GN=DEFB131B PE=3 SV=1	0.0860249	0.640446	0
O76031	CLPX_HUMAN ATP-dependent clpX-like chaperone, mitochondrial OS=Homo sapiens OX=9606 GN=CLPX PE=1 SV=2	0.232794	0.939879	1
Q02094	RHAG_HUMAN Ammonium transporter Rh type A OS=Homo sapiens OX=9606 GN=RHAG PE=1 SV=2	0.681459	0.0322551	0
Q53G44	IF44L_HUMAN Interferon-induced protein 44-like OS=Homo sapiens OX=9606 GN=IFI44L PE=1 SV=3	0.350839	0.667947	1
Q8IUY3	GRM2A_HUMAN GRAM domain-containing protein 2A OS=Homo sapiens OX=9606 GN=GRAMD2A PE=1 SV=2	0.0113017	0.922155	1
A0A087X0K7	TVB17_HUMAN Probable non-functional T cell receptor beta variable 17 OS=Homo sapiens OX=9606 GN=TRBV17 PE=1 SV=6	0.815208	0.285884	0.4
P0DM35	M1BL1_HUMAN Metallothionein 1H-like protein 1 OS=Homo sapiens OX=9606 GN=MT1HL1 PE=3 SV=1	0.482256	0.689669	1
P13489	RINI_HUMAN Ribonuclease inhibitor OS=Homo sapiens OX=9606 GN=RNH1 PE=1 SV=2	0.674473	0.488132	0.2
P49407	ARRB1_HUMAN Beta-arrestin-1 OS=Homo sapiens OX=9606 GN=ARRB1 PE=1 SV=2	0.346585	0.938133	1
P49406	RM19_HUMAN Large ribosomal subunit protein bL19m OS=Homo sapiens OX=9606 GN=MRPL19 PE=1 SV=2	0.215941	0.900635	1
Q95460	HMR1_HUMAN Major histocompatibility complex class I-related gene protein OS=Homo sapiens OX=9606 GN=MR1 PE=1 SV=1	0.809907	0.188236	0.9
Q3ZCQ8	TIM50_HUMAN Mitochondrial import inner membrane translocase subunit TIM50 OS=Homo sapiens OX=9606 GN=TIMM50 PE=1 SV=2	0.224036	0.955604	1
O76027	ANXA9_HUMAN Annexin A9 OS=Homo sapiens OX=9606 GN=ANXA9 PE=1 SV=3	0.108457	0.698477	1
A0A0U1RQI7	KLF18_HUMAN Kruppel-like factor 18 OS=Homo sapiens OX=9606 GN=KLF18 PE=3 SV=1	0.018886	0.959113	1
Q96GY3	LIN37_HUMAN Protein lin-37 homolog OS=Homo sapiens OX=9606 GN=LIN37 PE=1 SV=1	0.0358432	0.774098	1
Q3ZCQ3	F174B_HUMAN Membrane protein FAM174B OS=Homo sapiens OX=9606 GN=FAM174B PE=1 SV=2	0.0514107	0.975358	1
O76024	WFS1_HUMAN Wolframin OS=Homo sapiens OX=9606 GN=WFS1 PE=1 SV=2	0.0322167	0.874687	1
Q3ZCQ2	AX2R_HUMAN Annexin-2 receptor OS=Homo sapiens OX=9606 GN=ANXA2R PE=1 SV=2	0.041435	0.929581	1
Q96GY0	ZC21A_HUMAN Zinc finger C2HC domain-containing protein 1A OS=Homo sapiens OX=9606 GN=ZC2HC1A PE=1 SV=2	0.053328	0.962899	1
Q02086	SP2_HUMAN Transcription factor Sp2 OS=Homo sapiens OX=9606 GN=SP2 PE=1 SV=3	0.0156968	0.951444	1
O76021	RL1D1_HUMAN Ribosomal L1 domain-containing protein 1 OS=Homo sapiens OX=9606 GN=RSL1D1 PE=1 SV=3	0.0577452	0.920615	1
Q02083	NAAA_HUMAN N-acylethanolamine-hydrolyzing acid amidase OS=Homo sapiens OX=9606 GN=NAAA PE=1 SV=3	0.663245	0.423059	0
Q8IUX8	EGFL6_HUMAN Epidermal growth factor-like protein 6 OS=Homo sapiens OX=9606 GN=EGFL6 PE=1 SV=1	0.0511522	0.95564	1
Q8IUX7	AEBP1_HUMAN Adipocyte enhancer-binding protein 1 OS=Homo sapiens OX=9606 GN=AEBP1 PE=1 SV=1	0.284596	0.925775	1
H3BPM6	MKROS_HUMAN MKRN2 opposite strand protein OS=Homo sapiens OX=9606 GN=MKRN2OS PE=1 SV=1	0.237067	0.555003	0.8
Q02080	MEF2B_HUMAN Myocyte-specific enhancer factor 2B OS=Homo sapiens OX=9606 GN=MEF2B PE=1 SV=2	0.0373768	0.965221	1
Q8IUX4	ABC3F_HUMAN DNA dC-dU-editing enzyme APOBEC-3F OS=Homo sapiens OX=9606 GN=APOBEC3F PE=1 SV=3	0.525152	0.183788	1
Q8IUX1	T126B_HUMAN Complex I assembly factor TMEM126B, mitochondrial OS=Homo sapiens OX=9606 GN=TMEM126B PE=1 SV=2	0.429266	0.719863	0.4
Q14055	CO9A2_HUMAN Collagen alpha-2(IX) chain OS=Homo sapiens OX=9606 GN=COL9A2 PE=1 SV=2	0.0227985	0.899858	1
P13473	LAMP2_HUMAN Lysosome-associated membrane glycoprotein 2 OS=Homo sapiens OX=9606 GN=LAMP2 PE=1 SV=2	0.465242	0.455902	0.4
Q14050	CO9A3_HUMAN Collagen alpha-3(IX) chain OS=Homo sapiens OX=9606 GN=COL9A3 PE=1 SV=2	0.0746514	0.88297	1
Q96GX9	MTNB_HUMAN Methylthioribulose-1-phosphate dehydratase OS=Homo sapiens OX=9606 GN=APIP PE=1 SV=1	0.65525	0.100664	0
Q96GX8	CP074_HUMAN Uncharacterized protein C16orf74 OS=Homo sapiens OX=9606 GN=C16orf74 PE=1 SV=2	0.0549877	0.907994	1
P25445	TNR6_HUMAN Tumor necrosis factor receptor superfamily member 6 OS=Homo sapiens OX=9606 GN=FAS PE=1 SV=1	0.197626	0.623883	1
Q96H96	COQ2_HUMAN 4-hydroxybenzoate polyprenyltransferase, mitochondrial OS=Homo sapiens OX=9606 GN=COQ2 PE=1 SV=2	0.634143	0.467528	0.4
Q96GX5	GWL_HUMAN Serine/threonine-protein kinase greatwall OS=Homo sapiens OX=9606 GN=MASTL PE=1 SV=1	0.0128287	0.967917	1
O76015	KRT38_HUMAN Keratin, type I cuticular Ha8 OS=Homo sapiens OX=9606 GN=KRT38 PE=1 SV=3	0.0330273	0.959152	1
Q96GX2	A7L3B_HUMAN Ataxin-7-like protein 3B OS=Homo sapiens OX=9606 GN=ATXN7L3B PE=1 SV=2	0.896776	0.171392	0.3
O76014	KRT37_HUMAN Keratin, type I cuticular Ha7 OS=Homo sapiens OX=9606 GN=KRT37 PE=1 SV=3	0.0690635	0.870291	1
P25440	BRD2_HUMAN Bromodomain-containing protein 2 OS=Homo sapiens OX=9606 GN=BRD2 PE=1 SV=2	0.02573	0.951619	1
Q02078	MEF2A_HUMAN Myocyte-specific enhancer factor 2A OS=Homo sapiens OX=9606 GN=MEF2A PE=1 SV=1	0.265932	0.732897	1
Q96GX1	TECT2_HUMAN Tectonic-2 OS=Homo sapiens OX=9606 GN=TCTN2 PE=1 SV=1	0.315052	0.725612	0.9
O76013	KRT36_HUMAN Keratin, type I cuticular Ha6 OS=Homo sapiens OX=9606 GN=KRT36 PE=1 SV=1	0.144134	0.944495	1
O76011	KRT34_HUMAN Keratin, type I cuticular Ha4 OS=Homo sapiens OX=9606 GN=KRT34 PE=1 SV=3	0.0764783	0.94354	1
Q8IUW5	RELL1_HUMAN RELT-like protein 1 OS=Homo sapiens OX=9606 GN=RELL1 PE=1 SV=1	0.0638036	0.68741	1
Q8IUW3	SPA2L_HUMAN Spermatogenesis-associated protein 2-like protein OS=Homo sapiens OX=9606 GN=SPATA2L PE=1 SV=1	0.0333828	0.969439	1
Q1A5X7	WHAL1_HUMAN Putative WASP homolog-associated protein with actin, membranes and microtubules-like protein 1 OS=Homo sapiens OX=9606 GN=WHAMMP3 PE=5 SV=1	0.855809	0.152434	0.9
Q1A5X6	IQCJ_HUMAN IQ domain-containing protein J OS=Homo sapiens OX=9606 GN=IQCJ PE=2 SV=1	0.0183451	0.976061	1
Q6P499	NPAL3_HUMAN NIPA-like protein 3 OS=Homo sapiens OX=9606 GN=NIPAL3 PE=1 SV=1	0.511358	0.608712	1
Q6P3X8	PGBD2_HUMAN PiggyBac transposable element-derived protein 2 OS=Homo sapiens OX=9606 GN=PGBD2 PE=1 SV=1	0.0785722	0.955023	1
Q96GW9	SYMM_HUMAN Methionine--tRNA ligase, mitochondrial OS=Homo sapiens OX=9606 GN=MARS2 PE=1 SV=2	0.830904	0.281904	0.3
Q6P3X3	TTC27_HUMAN Tetratricopeptide repeat protein 27 OS=Homo sapiens OX=9606 GN=TTC27 PE=1 SV=1	0.357163	0.524856	1
Q96GW7	PGCB_HUMAN Brevican core protein OS=Homo sapiens OX=9606 GN=BCAN PE=1 SV=2	0.328362	0.851011	1
O76009	KT33A_HUMAN Keratin, type I cuticular Ha3-I OS=Homo sapiens OX=9606 GN=KRT33A PE=1 SV=2	0.0571756	0.811643	1
Q2M329	CF184_HUMAN Cilia- and flagella-associated protein 184 OS=Homo sapiens OX=9606 GN=CFAP184 PE=1 SV=2	0.0113208	0.796202	1
Q96H86	ZN764_HUMAN Zinc finger protein 764 OS=Homo sapiens OX=9606 GN=ZNF764 PE=1 SV=2	0.0274679	0.948967	1
A0A0U1RQG5	CT47C_HUMAN Cancer/testis antigen family 47 member C1 OS=Homo sapiens OX=9606 GN=CT47C1 PE=1 SV=1	0.0225718	0.821711	1
O76003	GLRX3_HUMAN Glutaredoxin-3 OS=Homo sapiens OX=9606 GN=GLRX3 PE=1 SV=2	0.399267	0.704545	0.2
O76002	OR2J2_HUMAN Olfactory receptor 2J2 OS=Homo sapiens OX=9606 GN=OR2J2 PE=2 SV=1	0.947365	0.157586	0.4
O76001	OR2J3_HUMAN Olfactory receptor 2J3 OS=Homo sapiens OX=9606 GN=OR2J3 PE=1 SV=1	0.923931	0.151583	0.4
O76000	OR2B3_HUMAN Putative olfactory receptor 2B3 OS=Homo sapiens OX=9606 GN=OR2B3 PE=3 SV=1	0.948454	0.155714	0.2
Q8IV77	CNGA4_HUMAN Cyclic nucleotide-gated channel alpha-4 OS=Homo sapiens OX=9606 GN=CNGA4 PE=1 SV=3	0.17666	0.863605	1
Q53FP2	NACHO_HUMAN Novel acetylcholine receptor chaperone OS=Homo sapiens OX=9606 GN=TMEM35A PE=1 SV=2	0.412238	0.444558	0
Q8IV76	PASD1_HUMAN Circadian clock protein PASD1 OS=Homo sapiens OX=9606 GN=PASD1 PE=1 SV=1	0.102087	0.974771	1
Q14032	BAAT_HUMAN Bile acid-CoA:amino acid N-acyltransferase OS=Homo sapiens OX=9606 GN=BAAT PE=1 SV=1	0.697196	0.34496	0
Q14031	CO4A6_HUMAN Collagen alpha-6(IV) chain OS=Homo sapiens OX=9606 GN=COL4A6 PE=1 SV=3	0.0107308	0.860422	1
Q6P3W7	SCYL2_HUMAN SCY1-like protein 2 OS=Homo sapiens OX=9606 GN=SCYL2 PE=1 SV=1	0.063403	0.843257	1
Q6P3W6	NBPFA_HUMAN NBPF family member NBPF10 OS=Homo sapiens OX=9606 GN=NBPF10 PE=3 SV=3	0.324087	0.902726	1
Q96GV9	MACIR_HUMAN Macrophage immunometabolism regulator OS=Homo sapiens OX=9606 GN=MACIR PE=1 SV=1	0.068313	0.962783	1
Q96H79	ZCCHL_HUMAN Zinc finger CCCH-type antiviral protein 1-like OS=Homo sapiens OX=9606 GN=ZC3HAV1L PE=1 SV=2	0.018962	0.977565	1
Q96H78	S2544_HUMAN Solute carrier family 25 member 44 OS=Homo sapiens OX=9606 GN=SLC25A44 PE=1 SV=1	0.35055	0.389186	0.7
Q3ZCN5	OTOGL_HUMAN Otogelin-like protein OS=Homo sapiens OX=9606 GN=OTOGL PE=1 SV=6	0.116093	0.681056	1
A0A0U1RQF7	DP2NB_HUMAN DPEP2 neighbor protein OS=Homo sapiens OX=9606 GN=DPEP2NB PE=1 SV=1	0.63523	0.60943	0.1
Q96H72	S39AD_HUMAN Zinc transporter ZIP13 OS=Homo sapiens OX=9606 GN=SLC39A13 PE=1 SV=3	0.799213	0.556985	1
Q14028	CNGB1_HUMAN Cyclic nucleotide-gated channel beta-1 OS=Homo sapiens OX=9606 GN=CNGB1 PE=1 SV=2	0.0828636	0.534968	1
Q8IV63	VRK3_HUMAN Serine/threonine-protein kinase VRK3 OS=Homo sapiens OX=9606 GN=VRK3 PE=1 SV=2	0.0435127	0.926255	1
Q8IV61	GRP3_HUMAN Ras guanyl-releasing protein 3 OS=Homo sapiens OX=9606 GN=RASGRP3 PE=1 SV=1	0.314535	0.948279	1
Q6P474	PDXD2_HUMAN Putative pyridoxal-dependent decarboxylase domain-containing protein 2 OS=Homo sapiens OX=9606 GN=PDXDC2P PE=5 SV=3	0.953227	0.195685	0.2
Q6P3V2	Z585A_HUMAN Zinc finger protein 585A OS=Homo sapiens OX=9606 GN=ZNF585A PE=1 SV=2	0.0396562	0.928324	1
Q29983	MICA_HUMAN MHC class I polypeptide-related sequence A OS=Homo sapiens OX=9606 GN=MICA PE=1 SV=1	0.398348	0.663818	1
Q3ZCM7	TBB8_HUMAN Tubulin beta-8 chain OS=Homo sapiens OX=9606 GN=TUBB8 PE=1 SV=2	0.193254	0.529679	1
A0A0U1RQE8	GLYLB_HUMAN Putative glycine N-acyltransferase-like protein 1B OS=Homo sapiens OX=9606 GN=GLYATL1B PE=1 SV=1	0.918545	0.0980906	0
Q29980	MICB_HUMAN MHC class I polypeptide-related sequence B OS=Homo sapiens OX=9606 GN=MICB PE=1 SV=2	0.454346	0.570898	1
Q96GU1	PAGE5_HUMAN P antigen family member 5 OS=Homo sapiens OX=9606 GN=PAGE5 PE=1 SV=2	0.0401074	0.921622	1
Q02045	MYL5_HUMAN Myosin light chain 5 OS=Homo sapiens OX=9606 GN=MYL5 PE=1 SV=1	0.246138	0.582945	1
Q8IV56	PRR15_HUMAN Proline-rich protein 15 OS=Homo sapiens OX=9606 GN=PRR15 PE=1 SV=1	0.0787064	0.971387	1
Q02040	AK17A_HUMAN A-kinase anchor protein 17A OS=Homo sapiens OX=9606 GN=AKAP17A PE=1 SV=2	0.0122672	0.816844	1
Q14019	COTL1_HUMAN Coactosin-like protein OS=Homo sapiens OX=9606 GN=COTL1 PE=1 SV=3	0.855562	0.0821603	0
Q8IV53	DEN1C_HUMAN DENN domain-containing protein 1C OS=Homo sapiens OX=9606 GN=DENND1C PE=1 SV=1	0.0157159	0.963038	1
Q8IV50	LYSM2_HUMAN LysM and putative peptidoglycan-binding domain-containing protein 2 OS=Homo sapiens OX=9606 GN=LYSMD2 PE=1 SV=1	0.0149391	0.958297	1
Q14012	KCC1A_HUMAN Calcium/calmodulin-dependent protein kinase type 1 OS=Homo sapiens OX=9606 GN=CAMK1 PE=1 SV=1	0.0800907	0.929421	1
Q96GT9	XAGE2_HUMAN X antigen family member 2 OS=Homo sapiens OX=9606 GN=XAGE2 PE=1 SV=1	0.0256161	0.768357	1
Q6P461	ACSM6_HUMAN Acyl-coenzyme A synthetase ACSM6, mitochondrial OS=Homo sapiens OX=9606 GN=ACSM6 PE=1 SV=3	0.758653	0.389722	0.5
Q96H55	MYO19_HUMAN Unconventional myosin-XIX OS=Homo sapiens OX=9606 GN=MYO19 PE=1 SV=2	0.144119	0.911721	1
O95199	RCBT2_HUMAN RCC1 and BTB domain-containing protein 2 OS=Homo sapiens OX=9606 GN=RCBTB2 PE=1 SV=1	0.362893	0.649804	1
Q6YP21	KAT3_HUMAN Kynurenine--oxoglutarate transaminase 3 OS=Homo sapiens OX=9606 GN=KYAT3 PE=1 SV=1	0.682444	0.35535	0
O95198	KLHL2_HUMAN Kelch-like protein 2 OS=Homo sapiens OX=9606 GN=KLHL2 PE=1 SV=2	0.0828695	0.713055	1
O95197	RTN3_HUMAN Reticulon-3 OS=Homo sapiens OX=9606 GN=RTN3 PE=1 SV=2	0.355081	0.955528	1
O95196	CSPG5_HUMAN Chondroitin sulfate proteoglycan 5 OS=Homo sapiens OX=9606 GN=CSPG5 PE=1 SV=3	0.11596	0.985375	1
Q8IV48	ERI1_HUMAN 3'-5' exoribonuclease 1 OS=Homo sapiens OX=9606 GN=ERI1 PE=1 SV=3	0.333926	0.837052	1
P56597	NDK5_HUMAN Nucleoside diphosphate kinase homolog 5 OS=Homo sapiens OX=9606 GN=NME5 PE=1 SV=1	0.190048	0.823635	1
O95190	OAZ2_HUMAN Ornithine decarboxylase antizyme 2 OS=Homo sapiens OX=9606 GN=OAZ2 PE=1 SV=1	0.290003	0.903576	1
Q8IV45	UN5CL_HUMAN UNC5C-like protein OS=Homo sapiens OX=9606 GN=UNC5CL PE=1 SV=2	0.0139402	0.912895	1
Q8IUS5	EPHX4_HUMAN Epoxide hydrolase 4 OS=Homo sapiens OX=9606 GN=EPHX4 PE=1 SV=2	0.826583	0.12879	1
Q8IV42	PSTK_HUMAN L-seryl-tRNA(Sec) kinase OS=Homo sapiens OX=9606 GN=PSTK PE=1 SV=2	0.0727834	0.934717	1
Q14005	IL16_HUMAN Pro-interleukin-16 OS=Homo sapiens OX=9606 GN=IL16 PE=1 SV=4	0.0325016	0.933451	1
Q14004	CDK13_HUMAN Cyclin-dependent kinase 13 OS=Homo sapiens OX=9606 GN=CDK13 PE=1 SV=2	0.0200879	0.951308	1
Q14003	KCNC3_HUMAN Voltage-gated potassium channel KCNC3 OS=Homo sapiens OX=9606 GN=KCNC3 PE=1 SV=3	0.0498021	0.64837	1
Q14002	CEAM7_HUMAN Cell adhesion molecule CEACAM7 OS=Homo sapiens OX=9606 GN=CEACAM7 PE=1 SV=2	0.526008	0.528133	0.9
Q96GS6	AB17A_HUMAN Alpha/beta hydrolase domain-containing protein 17A OS=Homo sapiens OX=9606 GN=ABHD17A PE=1 SV=1	0.602876	0.506298	1
Q96GS4	BORC6_HUMAN BLOC-1-related complex subunit 6 OS=Homo sapiens OX=9606 GN=BORCS6 PE=1 SV=2	0.0371663	0.957342	1
Q96H40	ZN486_HUMAN Zinc finger protein 486 OS=Homo sapiens OX=9606 GN=ZNF486 PE=1 SV=4	0.137623	0.916192	1
O95185	UNC5C_HUMAN Netrin receptor UNC5C OS=Homo sapiens OX=9606 GN=UNC5C PE=1 SV=2	0.0460686	0.936243	1
O95183	VAMP5_HUMAN Vesicle-associated membrane protein 5 OS=Homo sapiens OX=9606 GN=VAMP5 PE=1 SV=1	0.279803	0.488776	1
P56589	PEX3_HUMAN Peroxisomal biogenesis factor 3 OS=Homo sapiens OX=9606 GN=PEX3 PE=1 SV=1	0.113778	0.896233	1
O95182	NDUA7_HUMAN NADH dehydrogenase [ubiquinone] 1 alpha subcomplex subunit 7 OS=Homo sapiens OX=9606 GN=NDUFA7 PE=1 SV=3	0.0578685	0.954666	1
Q8IV38	ANKY2_HUMAN Ankyrin repeat and MYND domain-containing protein 2 OS=Homo sapiens OX=9606 GN=ANKMY2 PE=1 SV=1	0.629662	0.933356	1
Q8IUR7	ARMC8_HUMAN Armadillo repeat-containing protein 8 OS=Homo sapiens OX=9606 GN=ARMC8 PE=1 SV=2	0.137245	0.878402	1
O95180	CAC1H_HUMAN Voltage-dependent T-type calcium channel subunit alpha-1H OS=Homo sapiens OX=9606 GN=CACNA1H PE=1 SV=4	0.361992	0.689248	1
Q8IV36	HID1_HUMAN Protein HID1 OS=Homo sapiens OX=9606 GN=HID1 PE=1 SV=1	0.0215659	0.944058	1
Q8IUR6	CRERF_HUMAN CREB3 regulatory factor OS=Homo sapiens OX=9606 GN=CREBRF PE=1 SV=2	0.114243	0.979354	1
Q8IUR5	TMTC1_HUMAN Protein O-mannosyl-transferase TMTC1 OS=Homo sapiens OX=9606 GN=TMTC1 PE=1 SV=3	0.33166	0.558187	1
Q8IV35	CF337_HUMAN Cilia- and flagella-associated protein 337 OS=Homo sapiens OX=9606 GN=CFAP337 PE=1 SV=2	0.159497	0.774527	1
Q8IV33	K0825_HUMAN Uncharacterized protein KIAA0825 OS=Homo sapiens OX=9606 GN=KIAA0825 PE=1 SV=3	0.0234639	0.579186	1
Q8IV32	CCD71_HUMAN Coiled-coil domain-containing protein 71 OS=Homo sapiens OX=9606 GN=CCDC71 PE=1 SV=3	0.0746978	0.658472	1
Q8IV31	TM139_HUMAN Transmembrane protein 139 OS=Homo sapiens OX=9606 GN=TMEM139 PE=1 SV=1	0.0544327	0.823542	1
Q8IUR0	TPPC5_HUMAN Trafficking protein particle complex subunit 5 OS=Homo sapiens OX=9606 GN=TRAPPC5 PE=1 SV=1	0.910325	0.232628	0.2
Q6P3S6	FBX42_HUMAN F-box only protein 42 OS=Homo sapiens OX=9606 GN=FBXO42 PE=1 SV=1	0.0205597	0.885936	1
Q6P444	MTFR2_HUMAN Mitochondrial fission regulator 2 OS=Homo sapiens OX=9606 GN=MTFR2 PE=1 SV=2	0.0135784	0.933234	1
Q6P3S1	DEN1B_HUMAN DENN domain-containing protein 1B OS=Homo sapiens OX=9606 GN=DENND1B PE=1 SV=2	0.366959	0.666842	1
Q96H35	RBM18_HUMAN Probable RNA-binding protein 18 OS=Homo sapiens OX=9606 GN=RBM18 PE=1 SV=1	0.0158047	0.961235	1
Q96GR4	ZDH12_HUMAN Palmitoyltransferase ZDHHC12 OS=Homo sapiens OX=9606 GN=ZDHHC12 PE=1 SV=2	0.511499	0.706666	1
O95178	NDUB2_HUMAN NADH dehydrogenase [ubiquinone] 1 beta subcomplex subunit 2, mitochondrial OS=Homo sapiens OX=9606 GN=NDUFB2 PE=1 SV=1	0.0615155	0.653664	0.3
Q96GR2	ACBG1_HUMAN Long-chain-fatty-acid--CoA ligase ACSBG1 OS=Homo sapiens OX=9606 GN=ACSBG1 PE=1 SV=2	0.312654	0.503907	0.1
O95177	GAAS1_HUMAN Uncharacterized protein GAS8-AS1 OS=Homo sapiens OX=9606 GN=GAS8-AS1 PE=5 SV=1	0.04812	0.918126	1
P0C8F1	PATE4_HUMAN Prostate and testis expressed protein 4 OS=Homo sapiens OX=9606 GN=PATE4 PE=1 SV=2	0.23085	0.44521	0.4
H3BPF8	GOG8S_HUMAN Golgin subfamily A member 8S OS=Homo sapiens OX=9606 GN=GOLGA8S PE=3 SV=2	0.0426625	0.929895	1
O95171	SCEL_HUMAN Sciellin OS=Homo sapiens OX=9606 GN=SCEL PE=1 SV=2	0.329	0.931758	1
O95170	CDRT1_HUMAN F-box and WD repeat domain containing protein 10B OS=Homo sapiens OX=9606 GN=FBXW10B PE=2 SV=3	0.284391	0.816243	1
Q8IUQ4	SIAH1_HUMAN E3 ubiquitin-protein ligase SIAH1 OS=Homo sapiens OX=9606 GN=SIAH1 PE=1 SV=2	0.351686	0.864063	1
Q8IV20	LACC1_HUMAN Purine nucleoside phosphorylase LACC1 OS=Homo sapiens OX=9606 GN=LACC1 PE=1 SV=1	0.608759	0.343856	0
Q8IUQ0	CLVS1_HUMAN Clavesin-1 OS=Homo sapiens OX=9606 GN=CLVS1 PE=1 SV=1	0.41039	0.751158	1
Q6P3R8	NEK5_HUMAN Serine/threonine-protein kinase Nek5 OS=Homo sapiens OX=9606 GN=NEK5 PE=1 SV=1	0.0566881	0.973381	1
P68543	UBX2A_HUMAN UBX domain-containing protein 2A OS=Homo sapiens OX=9606 GN=UBXN2A PE=1 SV=1	0.141584	0.728756	1
Q58DX5	NADL2_HUMAN Inactive N-acetylated-alpha-linked acidic dipeptidase-like protein 2 OS=Homo sapiens OX=9606 GN=NAALADL2 PE=1 SV=3	0.385704	0.840694	1
Q6P435	SMG1L_HUMAN Putative uncharacterized SMG1-like protein OS=Homo sapiens OX=9606 PE=5 SV=1	0.0148684	0.881812	1
Q96GQ7	DDX27_HUMAN Probable ATP-dependent RNA helicase DDX27 OS=Homo sapiens OX=9606 GN=DDX27 PE=1 SV=2	0.0156578	0.975427	1
Q96GQ5	RUSF1_HUMAN RUS family member 1 OS=Homo sapiens OX=9606 GN=RUSF1 PE=1 SV=2	0.524825	0.448246	1
O95169	NDUB8_HUMAN NADH dehydrogenase [ubiquinone] 1 beta subcomplex subunit 8, mitochondrial OS=Homo sapiens OX=9606 GN=NDUFB8 PE=1 SV=1	0.105949	0.598149	0.3
O95168	NDUB4_HUMAN NADH dehydrogenase [ubiquinone] 1 beta subcomplex subunit 4 OS=Homo sapiens OX=9606 GN=NDUFB4 PE=1 SV=3	0.0978706	0.787572	0.3
Q96H22	CENPN_HUMAN Centromere protein N OS=Homo sapiens OX=9606 GN=CENPN PE=1 SV=2	0.10298	0.869627	1
O95167	NDUA3_HUMAN NADH dehydrogenase [ubiquinone] 1 alpha subcomplex subunit 3 OS=Homo sapiens OX=9606 GN=NDUFA3 PE=1 SV=1	0.509614	0.186952	0
Q96H20	SNF8_HUMAN Vacuolar-sorting protein SNF8 OS=Homo sapiens OX=9606 GN=SNF8 PE=1 SV=1	0.176145	0.81306	1
O95164	UBL3_HUMAN Ubiquitin-like protein 3 OS=Homo sapiens OX=9606 GN=UBL3 PE=1 SV=1	0.1663	0.903649	1
Q05996	ZP2_HUMAN Zona pellucida sperm-binding protein 2 OS=Homo sapiens OX=9606 GN=ZP2 PE=1 SV=1	0.265371	0.716161	1
O95163	ELP1_HUMAN Elongator complex protein 1 OS=Homo sapiens OX=9606 GN=ELP1 PE=1 SV=3	0.609891	0.389712	1
Q8IV16	HDBP1_HUMAN Glycosylphosphatidylinositol-anchored high density lipoprotein-binding protein 1 OS=Homo sapiens OX=9606 GN=GPIHBP1 PE=1 SV=3	0.0137446	0.939997	1
Q56P42	PYDC2_HUMAN Pyrin domain-containing protein 2 OS=Homo sapiens OX=9606 GN=PYDC2 PE=1 SV=1	0.898597	0.216506	0.6
Q8IV13	CCNJL_HUMAN Cyclin-J-like protein OS=Homo sapiens OX=9606 GN=CCNJL PE=1 SV=3	0.216305	0.654032	1
Q5TFG8	ZC21B_HUMAN Zinc finger C2HC domain-containing protein 1B OS=Homo sapiens OX=9606 GN=ZC2HC1B PE=1 SV=2	0.0457608	0.48857	1
Q96GP6	SREC2_HUMAN Scavenger receptor class F member 2 OS=Homo sapiens OX=9606 GN=SCARF2 PE=1 SV=5	0.0292072	0.949574	1
Q96H15	TIMD4_HUMAN T-cell immunoglobulin and mucin domain-containing protein 4 OS=Homo sapiens OX=9606 GN=TIMD4 PE=1 SV=2	0.0367849	0.646439	1
O95159	ZFPL1_HUMAN Zinc finger protein-like 1 OS=Homo sapiens OX=9606 GN=ZFPL1 PE=1 SV=2	0.0165607	0.939049	1
O95158	NXPH4_HUMAN Neurexophilin-4 OS=Homo sapiens OX=9606 GN=NXPH4 PE=1 SV=3	0.109175	0.919188	1
Q96H12	MSD3_HUMAN Myb/SANT-like DNA-binding domain-containing protein 3 OS=Homo sapiens OX=9606 GN=MSANTD3 PE=1 SV=1	0.0260487	0.952534	1
H0UI37	TSTD3_HUMAN Thiosulfate sulfurtransferase/rhodanese-like domain-containing protein 3 OS=Homo sapiens OX=9606 GN=TSTD3 PE=3 SV=1	0.78092	0.0435554	0
O95157	NXPH3_HUMAN Neurexophilin-3 OS=Homo sapiens OX=9606 GN=NXPH3 PE=1 SV=3	0.332433	0.784756	1
O95156	NXPH2_HUMAN Neurexophilin-2 OS=Homo sapiens OX=9606 GN=NXPH2 PE=1 SV=2	0.248379	0.702413	1
O95155	UBE4B_HUMAN Ubiquitin conjugation factor E4 B OS=Homo sapiens OX=9606 GN=UBE4B PE=1 SV=1	0.0137357	0.84617	1
O95154	ARK73_HUMAN Aflatoxin B1 aldehyde reductase member 3 OS=Homo sapiens OX=9606 GN=AKR7A3 PE=1 SV=2	0.877509	0.160843	0
O95153	RIMB1_HUMAN Peripheral-type benzodiazepine receptor-associated protein 1 OS=Homo sapiens OX=9606 GN=TSPOAP1 PE=1 SV=2	0.0806148	0.958845	1
P56559	ARL4C_HUMAN ADP-ribosylation factor-like protein 4C OS=Homo sapiens OX=9606 GN=ARL4C PE=1 SV=1	0.0834485	0.630063	0.7
Q8IV08	PLD3_HUMAN 5'-3' exonuclease PLD3 OS=Homo sapiens OX=9606 GN=PLD3 PE=1 SV=1	0.768943	0.231215	0.2
P56557	TM50B_HUMAN Transmembrane protein 50B OS=Homo sapiens OX=9606 GN=TMEM50B PE=1 SV=2	0.617871	0.0357789	0
O95150	TNF15_HUMAN Tumor necrosis factor ligand superfamily member 15 OS=Homo sapiens OX=9606 GN=TNFSF15 PE=1 SV=2	0.0903872	0.89196	1
P56556	NDUA6_HUMAN NADH dehydrogenase [ubiquinone] 1 alpha subcomplex subunit 6 OS=Homo sapiens OX=9606 GN=NDUFA6 PE=1 SV=4	0.185863	0.742011	0.6
P56555	DSCR4_HUMAN Down syndrome critical region protein 4 OS=Homo sapiens OX=9606 GN=DSCR4 PE=2 SV=1	0.0624823	0.96343	1
Q8IV04	TB10C_HUMAN Carabin OS=Homo sapiens OX=9606 GN=TBC1D10C PE=1 SV=1	0.148981	0.827515	1
Q8IV03	LUR1L_HUMAN Leucine rich adaptor protein 1-like OS=Homo sapiens OX=9606 GN=LURAP1L PE=1 SV=3	0.308792	0.905323	1
Q8IV01	SYT12_HUMAN Synaptotagmin-12 OS=Homo sapiens OX=9606 GN=SYT12 PE=1 SV=1	0.0302188	0.954897	1
Q2M2I8	AAK1_HUMAN AP2-associated protein kinase 1 OS=Homo sapiens OX=9606 GN=AAK1 PE=1 SV=3	0.0187075	0.957641	1
O95149	SPN1_HUMAN Snurportin-1 OS=Homo sapiens OX=9606 GN=SNUPN PE=1 SV=1	0.0327026	0.866522	1
Q2M2I5	K1C24_HUMAN Keratin, type I cytoskeletal 24 OS=Homo sapiens OX=9606 GN=KRT24 PE=1 SV=1	0.272794	0.942385	1
O95147	DUS14_HUMAN Dual specificity protein phosphatase 14 OS=Homo sapiens OX=9606 GN=DUSP14 PE=1 SV=1	0.786733	0.170574	0.6
Q2M2I3	FA83E_HUMAN Protein FAM83E OS=Homo sapiens OX=9606 GN=FAM83E PE=1 SV=2	0.015125	0.940625	1
Q8IUN9	CLC10_HUMAN C-type lectin domain family 10 member A OS=Homo sapiens OX=9606 GN=CLEC10A PE=1 SV=1	0.0414628	0.795578	1
O95140	MFN2_HUMAN Mitofusin-2 OS=Homo sapiens OX=9606 GN=MFN2 PE=1 SV=3	0.1271	0.83068	1
P56545	CTBP2_HUMAN C-terminal-binding protein 2 OS=Homo sapiens OX=9606 GN=CTBP2 PE=1 SV=1	0.934856	0.104712	0
Q5TFE4	NT5D1_HUMAN 5'-nucleotidase domain-containing protein 1 OS=Homo sapiens OX=9606 GN=NT5DC1 PE=1 SV=1	0.912879	0.0551815	0.3
D6RGH6	MCIN_HUMAN Multicilin OS=Homo sapiens OX=9606 GN=MCIDAS PE=1 SV=1	0.0844893	0.853018	1
Q2M2H8	MGAL_HUMAN Probable maltase-glucoamylase 2 OS=Homo sapiens OX=9606 GN=MGAM2 PE=1 SV=3	0.909576	0.0751801	0.2
Q96GN5	CDA7L_HUMAN Cell division cycle-associated 7-like protein OS=Homo sapiens OX=9606 GN=CDCA7L PE=1 SV=2	0.0863462	0.931662	1
O95139	NDUB6_HUMAN NADH dehydrogenase [ubiquinone] 1 beta subcomplex subunit 6 OS=Homo sapiens OX=9606 GN=NDUFB6 PE=1 SV=3	0.127707	0.505663	0.5
O95136	S1PR2_HUMAN Sphingosine 1-phosphate receptor 2 OS=Homo sapiens OX=9606 GN=S1PR2 PE=1 SV=2	0.0807084	0.600352	1
P56539	CAV3_HUMAN Caveolin-3 OS=Homo sapiens OX=9606 GN=CAV3 PE=1 SV=1	0.16792	0.774963	0.9
P56537	IF6_HUMAN Eukaryotic translation initiation factor 6 OS=Homo sapiens OX=9606 GN=EIF6 PE=1 SV=1	0.934934	0.0204527	0
Q8IUM7	NPAS4_HUMAN Neuronal PAS domain-containing protein 4 OS=Homo sapiens OX=9606 GN=NPAS4 PE=1 SV=1	0.0366204	0.982712	1
Q96GM5	SMRD1_HUMAN SWI/SNF-related matrix-associated actin-dependent regulator of chromatin subfamily D member 1 OS=Homo sapiens OX=9606 GN=SMARCD1 PE=1 SV=2	0.289471	0.955721	1
Q96GM1	PLPR2_HUMAN Phospholipid phosphatase-related protein type 2 OS=Homo sapiens OX=9606 GN=PLPPR2 PE=1 SV=1	0.246438	0.70737	1
O95125	ZN202_HUMAN Zinc finger protein 202 OS=Homo sapiens OX=9606 GN=ZNF202 PE=1 SV=4	0.025613	0.754266	1
Q8IUL8	CILP2_HUMAN Cartilage intermediate layer protein 2 OS=Homo sapiens OX=9606 GN=CILP2 PE=1 SV=2	0.325949	0.837684	1
Q05952	STP2_HUMAN Nuclear transition protein 2 OS=Homo sapiens OX=9606 GN=TNP2 PE=1 SV=1	0.0372355	0.94193	1
Q56P03	EAPP_HUMAN E2F-associated phosphoprotein OS=Homo sapiens OX=9606 GN=EAPP PE=1 SV=4	0.251158	0.992187	1
P56524	HDAC4_HUMAN Histone deacetylase 4 OS=Homo sapiens OX=9606 GN=HDAC4 PE=1 SV=3	0.147082	0.59509	1
Q96GL9	F163A_HUMAN Protein FAM163A OS=Homo sapiens OX=9606 GN=FAM163A PE=1 SV=1	0.104143	0.842533	1
P18283	GPX2_HUMAN Glutathione peroxidase 2 OS=Homo sapiens OX=9606 GN=GPX2 PE=1 SV=3	0.656838	0.0358126	0
Q53FE4	CD017_HUMAN Uncharacterized protein C4orf17 OS=Homo sapiens OX=9606 GN=C4orf17 PE=1 SV=3	0.336723	0.959223	1
Q8IUK8	CBLN2_HUMAN Cerebellin-2 OS=Homo sapiens OX=9606 GN=CBLN2 PE=1 SV=1	0.060641	0.893106	1
Q8IUK5	PLDX1_HUMAN Plexin domain-containing protein 1 OS=Homo sapiens OX=9606 GN=PLXDC1 PE=1 SV=2	0.0164874	0.917966	1
Q05940	VMAT2_HUMAN Synaptic vesicular amine transporter OS=Homo sapiens OX=9606 GN=SLC18A2 PE=1 SV=2	0.420568	0.39547	0.5
P20594	ANPRB_HUMAN Atrial natriuretic peptide receptor 2 OS=Homo sapiens OX=9606 GN=NPR2 PE=1 SV=1	0.229602	0.647715	1
P20592	MX2_HUMAN Interferon-induced GTP-binding protein Mx2 OS=Homo sapiens OX=9606 GN=MX2 PE=1 SV=1	0.102202	0.849158	1
Q32P44	EMAL3_HUMAN Echinoderm microtubule-associated protein-like 3 OS=Homo sapiens OX=9606 GN=EML3 PE=1 SV=1	0.023182	0.837994	1
Q32P41	TRM5_HUMAN tRNA (guanine(37)-N(1))-methyltransferase OS=Homo sapiens OX=9606 GN=TRMT5 PE=1 SV=3	0.132619	0.900225	1
Q96GK7	FAH2A_HUMAN Oxaloacetate tautomerase FAHD2A, mitochondrial OS=Homo sapiens OX=9606 GN=FAHD2A PE=1 SV=1	0.381081	0.628147	0
Q2M2E5	CE064_HUMAN Uncharacterized protein encoded by LINC03122 OS=Homo sapiens OX=9606 GN=LINC03122 PE=5 SV=2	0.271603	0.862515	1
Q2M2E3	ODFP4_HUMAN Outer dense fiber protein 4 OS=Homo sapiens OX=9606 GN=ODF4 PE=1 SV=2	0.0750888	0.946728	1
Q05932	FOLC_HUMAN Folylpolyglutamate synthase, mitochondrial OS=Homo sapiens OX=9606 GN=FPGS PE=1 SV=3	0.259194	0.612016	1
P20585	MSH3_HUMAN DNA mismatch repair protein Msh3 OS=Homo sapiens OX=9606 GN=MSH3 PE=1 SV=4	0.0598766	0.952448	1
Q53FD0	ZC21C_HUMAN Zinc finger C2HC domain-containing protein 1C OS=Homo sapiens OX=9606 GN=ZC2HC1C PE=1 SV=3	0.0219899	0.984928	1
Q2M2D7	TBC28_HUMAN TBC1 domain family member 28 OS=Homo sapiens OX=9606 GN=TBC1D28 PE=2 SV=1	0.798534	0.202773	1
Q96GJ1	TRM2B_HUMAN tRNA (uracil-5-)-methyltransferase homolog B OS=Homo sapiens OX=9606 GN=TRMT2B PE=1 SV=1	0.0744002	0.862103	1
Q05925	HME1_HUMAN Homeobox protein engrailed-1 OS=Homo sapiens OX=9606 GN=EN1 PE=1 SV=3	0.0926003	0.930558	1
Q8IUI8	CRLF3_HUMAN Cytokine receptor-like factor 3 OS=Homo sapiens OX=9606 GN=CRLF3 PE=1 SV=2	0.134777	0.877857	1
Q05923	DUSP2_HUMAN Dual specificity protein phosphatase 2 OS=Homo sapiens OX=9606 GN=DUSP2 PE=1 SV=1	0.758554	0.358077	1
Q8IUI4	S29P2_HUMAN Putative protein SNX29P2 OS=Homo sapiens OX=9606 GN=SNX29P2 PE=5 SV=2	0.0242315	0.981037	1
Q32P28	P3H1_HUMAN Prolyl 3-hydroxylase 1 OS=Homo sapiens OX=9606 GN=P3H1 PE=1 SV=2	0.121722	0.764035	1
Q96GI7	FA89A_HUMAN Protein FAM89A OS=Homo sapiens OX=9606 GN=FAM89A PE=1 SV=1	0.329559	0.97015	1
P06280	AGAL_HUMAN Alpha-galactosidase A OS=Homo sapiens OX=9606 GN=GLA PE=1 SV=1	0.637616	0.120456	0
O43934	MFS11_HUMAN UNC93-like protein MFSD11 OS=Homo sapiens OX=9606 GN=MFSD11 PE=1 SV=2	0.905968	0.116257	0
O43933	PEX1_HUMAN Peroxisomal ATPase PEX1 OS=Homo sapiens OX=9606 GN=PEX1 PE=1 SV=1	0.046261	0.965026	1
H0Y354	FA72C_HUMAN Protein FAM72C OS=Homo sapiens OX=9606 GN=FAM72C PE=3 SV=2	0.50721	0.385259	0.9
Q8IUH8	SPP2C_HUMAN Signal peptide peptidase-like 2C OS=Homo sapiens OX=9606 GN=SPPL2C PE=1 SV=3	0.0597188	0.987376	1
O43930	PRKY_HUMAN Putative serine/threonine-protein kinase PRKY OS=Homo sapiens OX=9606 GN=PRKY PE=5 SV=1	0.249884	0.589956	1
Q8IUH5	ZDH17_HUMAN Palmitoyltransferase ZDHHC17 OS=Homo sapiens OX=9606 GN=ZDHHC17 PE=1 SV=2	0.27838	0.703846	1
Q8IUH4	ZDH13_HUMAN Palmitoyltransferase ZDHHC13 OS=Homo sapiens OX=9606 GN=ZDHHC13 PE=1 SV=3	0.289954	0.7778	1
Q8IUH3	RBM45_HUMAN RNA-binding protein 45 OS=Homo sapiens OX=9606 GN=RBM45 PE=1 SV=1	0.197589	0.902581	1
Q8IUH2	CREG2_HUMAN Protein CREG2 OS=Homo sapiens OX=9606 GN=CREG2 PE=1 SV=1	0.215031	0.630328	1
B4DH59	NBPFP_HUMAN NBPF family member NBPF26 OS=Homo sapiens OX=9606 GN=NBPF26 PE=1 SV=2	0.323772	0.941245	1
P06276	CHLE_HUMAN Cholinesterase OS=Homo sapiens OX=9606 GN=BCHE PE=1 SV=1	0.917041	0.0453652	0
O43929	ORC4_HUMAN Origin recognition complex subunit 4 OS=Homo sapiens OX=9606 GN=ORC4 PE=1 SV=2	0.14091	0.825865	1
O43927	CXL13_HUMAN C-X-C motif chemokine 13 OS=Homo sapiens OX=9606 GN=CXCL13 PE=1 SV=1	0.168747	0.936177	1
Q53FA7	QORX_HUMAN Quinone oxidoreductase PIG3 OS=Homo sapiens OX=9606 GN=TP53I3 PE=1 SV=2	0.958866	0.0187471	0
O43921	EFNA2_HUMAN Ephrin-A2 OS=Homo sapiens OX=9606 GN=EFNA2 PE=1 SV=1	0.272846	0.838681	1
O43920	NDUS5_HUMAN NADH dehydrogenase [ubiquinone] iron-sulfur protein 5 OS=Homo sapiens OX=9606 GN=NDUFS5 PE=1 SV=3	0.274936	0.312171	0
Q05901	ACHB3_HUMAN Neuronal acetylcholine receptor subunit beta-3 OS=Homo sapiens OX=9606 GN=CHRNB3 PE=1 SV=2	0.135714	0.726908	1
Q8IUG5	MY18B_HUMAN Unconventional myosin-XVIIIb OS=Homo sapiens OX=9606 GN=MYO18B PE=1 SV=2	0.0265603	0.927942	1
Q8IUG1	KRA13_HUMAN Keratin-associated protein 1-3 OS=Homo sapiens OX=9606 GN=KRTAP1-3 PE=1 SV=2	0.0797009	0.965723	1
Q96GG9	DCNL1_HUMAN DCN1-like protein 1 OS=Homo sapiens OX=9606 GN=DCUN1D1 PE=1 SV=1	0.812914	0.212826	0.7
O43918	AIRE_HUMAN Autoimmune regulator OS=Homo sapiens OX=9606 GN=AIRE PE=1 SV=1	0.0499244	0.958091	1
O43916	CHST1_HUMAN Carbohydrate sulfotransferase 1 OS=Homo sapiens OX=9606 GN=CHST1 PE=1 SV=1	0.36598	0.615445	0.1
O43915	VEGFD_HUMAN Vascular endothelial growth factor D OS=Homo sapiens OX=9606 GN=VEGFD PE=1 SV=1	0.023283	0.854926	1
O43914	TYOBP_HUMAN TYRO protein tyrosine kinase-binding protein OS=Homo sapiens OX=9606 GN=TYROBP PE=1 SV=1	0.0337959	0.972468	1
O43913	ORC5_HUMAN Origin recognition complex subunit 5 OS=Homo sapiens OX=9606 GN=ORC5 PE=1 SV=1	0.256671	0.785899	1
Q8IUF8	RIOX2_HUMAN Ribosomal oxygenase 2 OS=Homo sapiens OX=9606 GN=RIOX2 PE=1 SV=1	0.193725	0.752023	1
Q8IUF1	ZNG1B_HUMAN Zinc-regulated GTPase metalloprotein activator 1B OS=Homo sapiens OX=9606 GN=ZNG1B PE=1 SV=1	0.11956	0.578272	1
P32519	ELF1_HUMAN ETS-related transcription factor Elf-1 OS=Homo sapiens OX=9606 GN=ELF1 PE=1 SV=2	0.0196519	0.744929	1
O43909	EXTL3_HUMAN Exostosin-like 3 OS=Homo sapiens OX=9606 GN=EXTL3 PE=1 SV=1	0.237865	0.799254	1
O43908	NKG2F_HUMAN NKG2-F type II integral membrane protein OS=Homo sapiens OX=9606 GN=KLRC4 PE=2 SV=2	0.32991	0.915355	1
Q96GF1	RN185_HUMAN E3 ubiquitin-protein ligase RNF185 OS=Homo sapiens OX=9606 GN=RNF185 PE=1 SV=1	0.00971968	0.671317	1
O43903	GAS2_HUMAN Growth arrest-specific protein 2 OS=Homo sapiens OX=9606 GN=GAS2 PE=1 SV=1	0.0767711	0.690883	1
O43900	PRIC3_HUMAN Prickle planar cell polarity protein 3 OS=Homo sapiens OX=9606 GN=PRICKLE3 PE=1 SV=2	0.186777	0.913961	1
Q8IUE6	H2A2B_HUMAN Histone H2A type 2-B OS=Homo sapiens OX=9606 GN=H2AC21 PE=1 SV=3	0.0908512	0.709841	0.9
Q8IUE1	TF2LX_HUMAN Homeobox protein TGIF2LX OS=Homo sapiens OX=9606 GN=TGIF2LX PE=1 SV=1	0.0218553	0.934113	1
Q8IUE0	TF2LY_HUMAN Homeobox protein TGIF2LY OS=Homo sapiens OX=9606 GN=TGIF2LY PE=1 SV=1	0.172948	0.987091	1
Q96GE9	DMAC1_HUMAN Distal membrane-arm assembly complex protein 1 OS=Homo sapiens OX=9606 GN=DMAC1 PE=1 SV=1	0.543827	0.504944	0.1
Q96GE6	CALL4_HUMAN Calmodulin-like protein 4 OS=Homo sapiens OX=9606 GN=CALML4 PE=1 SV=3	0.0482542	0.923365	1
C9JE40	PATL2_HUMAN Protein PAT1 homolog 2 OS=Homo sapiens OX=9606 GN=PATL2 PE=1 SV=1	0.0347769	0.884687	1
Q96GE5	ZN799_HUMAN Zinc finger protein 799 OS=Homo sapiens OX=9606 GN=ZNF799 PE=1 SV=4	0.200482	0.925638	1
P0C7X4	FHL19_HUMAN Putative ferritin heavy polypeptide-like 19 OS=Homo sapiens OX=9606 GN=FTH1P19 PE=5 SV=1	0.889915	0.0650875	0.1
Q96GE4	CEP95_HUMAN Centrosomal protein of 95 kDa OS=Homo sapiens OX=9606 GN=CEP95 PE=1 SV=1	0.0153557	0.935954	1
P0C7X3	CCYL3_HUMAN Putative cyclin-Y-like protein 3 OS=Homo sapiens OX=9606 GN=CCNYL3 PE=3 SV=1	0.0744581	0.952934	1
P0C7X2	ZN688_HUMAN Zinc finger protein 688 OS=Homo sapiens OX=9606 GN=ZNF688 PE=1 SV=1	0.013582	0.965595	1
P0C7X1	TBC3H_HUMAN TBC1 domain family member 3H OS=Homo sapiens OX=9606 GN=TBC1D3H PE=2 SV=3	0.130405	0.873141	1
P0C7X0	F90AO_HUMAN Protein FAM90A24 OS=Homo sapiens OX=9606 GN=FAM90A24 PE=1 SV=1	0.029884	0.960715	1
Q8IUD6	RN135_HUMAN E3 ubiquitin-protein ligase RNF135 OS=Homo sapiens OX=9606 GN=RNF135 PE=1 SV=2	0.0402209	0.909166	1
Q5TEZ5	CF163_HUMAN Uncharacterized protein C6orf163 OS=Homo sapiens OX=9606 GN=C6orf163 PE=1 SV=2	0.0318757	0.961965	1
Q5TEZ4	CF164_HUMAN Putative uncharacterized protein encoded by LINC01590 OS=Homo sapiens OX=9606 GN=LINC01590 PE=5 SV=2	0.128952	0.882005	0.8
P06239	LCK_HUMAN Tyrosine-protein kinase Lck OS=Homo sapiens OX=9606 GN=LCK PE=1 SV=6	0.0997219	0.916364	1
P0C7W9	F90AE_HUMAN Putative protein FAM90A14 OS=Homo sapiens OX=9606 GN=FAM90A14 PE=5 SV=1	0.0649975	0.969446	1
P0C7W8	F90AD_HUMAN Protein FAM90A13 OS=Homo sapiens OX=9606 GN=FAM90A13 PE=1 SV=1	0.0778408	0.847572	1
P0C7W6	CC172_HUMAN Coiled-coil domain-containing protein 172 OS=Homo sapiens OX=9606 GN=CCDC172 PE=1 SV=1	0.424528	0.778645	1
Q96GD3	SCMH1_HUMAN Polycomb protein SCMH1 OS=Homo sapiens OX=9606 GN=SCMH1 PE=1 SV=1	0.0208022	0.978787	1
P0C881	R10B1_HUMAN Radial spoke head 10 homolog B OS=Homo sapiens OX=9606 GN=RSPH10B PE=2 SV=1	0.0543766	0.649417	1
P0C880	YT014_HUMAN Putative uncharacterized protein FLJ40606 OS=Homo sapiens OX=9606 PE=5 SV=1	0.0426752	0.986068	1
P0C7W0	PRR29_HUMAN Proline-rich protein 29 OS=Homo sapiens OX=9606 GN=PRR29 PE=1 SV=2	0.0189063	0.89662	1
P18206	VINC_HUMAN Vinculin OS=Homo sapiens OX=9606 GN=VCL PE=1 SV=4	0.0351673	0.671881	1
Q96GD0	PLPP_HUMAN Chronophin OS=Homo sapiens OX=9606 GN=PDXP PE=1 SV=2	0.583043	0.761187	0.4
Q8IUC8	GLT13_HUMAN Polypeptide N-acetylgalactosaminyltransferase 13 OS=Homo sapiens OX=9606 GN=GALNT13 PE=1 SV=2	0.847013	0.156409	0.1
Q8IUC6	TCAM1_HUMAN TIR domain-containing adapter molecule 1 OS=Homo sapiens OX=9606 GN=TICAM1 PE=1 SV=1	0.0127218	0.811598	1
Q8IUC4	RHPN2_HUMAN Rhophilin-2 OS=Homo sapiens OX=9606 GN=RHPN2 PE=1 SV=1	0.0391009	0.944123	1
Q8IUC3	KRA71_HUMAN Keratin-associated protein 7-1 OS=Homo sapiens OX=9606 GN=KRTAP7-1 PE=1 SV=2	0.249124	0.927411	1
Q8IUC2	KRA81_HUMAN Keratin-associated protein 8-1 OS=Homo sapiens OX=9606 GN=KRTAP8-1 PE=1 SV=1	0.187647	0.795391	1
Q8IUC1	KR111_HUMAN Keratin-associated protein 11-1 OS=Homo sapiens OX=9606 GN=KRTAP11-1 PE=1 SV=1	0.0253275	0.956268	1
Q8IUC0	KR131_HUMAN Keratin-associated protein 13-1 OS=Homo sapiens OX=9606 GN=KRTAP13-1 PE=1 SV=2	0.19468	0.957187	1
Q330K2	NDUF6_HUMAN NADH dehydrogenase (ubiquinone) complex I, assembly factor 6 OS=Homo sapiens OX=9606 GN=NDUFAF6 PE=1 SV=2	0.70169	0.344015	1
P0C879	YJ018_HUMAN Putative uncharacterized protein FLJ43185 OS=Homo sapiens OX=9606 PE=5 SV=1	0.0310919	0.846542	1
P0C7V9	ME15P_HUMAN Putative methyltransferase-like protein 15P1 OS=Homo sapiens OX=9606 GN=METTL15P1 PE=5 SV=1	0.05699	0.659077	1
Q96GC9	VMP1_HUMAN Vacuole membrane protein 1 OS=Homo sapiens OX=9606 GN=VMP1 PE=1 SV=1	0.525581	0.314498	1
P0C7V8	DC8L2_HUMAN DDB1- and CUL4-associated factor 8-like protein 2 OS=Homo sapiens OX=9606 GN=DCAF8L2 PE=1 SV=2	0.195412	0.951071	1
P0C7V7	SC11B_HUMAN Putative signal peptidase complex catalytic subunit SEC11B OS=Homo sapiens OX=9606 GN=SEC11B PE=5 SV=1	0.634535	0.46703	0
P0C7V6	SP202_HUMAN Transcription factor SPT20 homolog-like 2 OS=Homo sapiens OX=9606 GN=SUPT20HL2 PE=1 SV=1	0.295624	0.956413	1
Q96GC6	ZN274_HUMAN Neurotrophin receptor-interacting factor homolog OS=Homo sapiens OX=9606 GN=ZNF274 PE=1 SV=2	0.0441414	0.957998	1
P0C875	F228B_HUMAN Protein FAM228B OS=Homo sapiens OX=9606 GN=FAM228B PE=1 SV=2	0.0456282	0.830903	1
Q96GC5	RM48_HUMAN Large ribosomal subunit protein mL48 OS=Homo sapiens OX=9606 GN=MRPL48 PE=1 SV=2	0.034499	0.861289	1
P0C874	S31D3_HUMAN Spermatogenesis-associated protein 31D3 OS=Homo sapiens OX=9606 GN=SPATA31D3 PE=2 SV=1	0.0141422	0.859655	1
P0C7V4	F90AF_HUMAN Protein FAM90A15 OS=Homo sapiens OX=9606 GN=FAM90A15 PE=1 SV=1	0.0161117	0.964554	1
P0C7V0	CF217_HUMAN Putative uncharacterized protein encoded by LINC00271 OS=Homo sapiens OX=9606 GN=AHI1-DT PE=5 SV=1	0.0823299	0.923333	1
P0C870	JMJD7_HUMAN Bifunctional peptidase and (3S)-lysyl hydroxylase JMJD7 OS=Homo sapiens OX=9606 GN=JMJD7 PE=1 SV=1	0.452937	0.409563	1
Q8IUB9	KR191_HUMAN Keratin-associated protein 19-1 OS=Homo sapiens OX=9606 GN=KRTAP19-1 PE=1 SV=2	0.0595306	0.95034	1
Q8IUB5	WFD13_HUMAN WAP four-disulfide core domain protein 13 OS=Homo sapiens OX=9606 GN=WFDC13 PE=1 SV=1	0.0319457	0.605497	0.9
Q8IUB3	WF10B_HUMAN Protein WFDC10B OS=Homo sapiens OX=9606 GN=WFDC10B PE=1 SV=2	0.149076	0.785238	1
Q8IUB2	WFDC3_HUMAN WAP four-disulfide core domain protein 3 OS=Homo sapiens OX=9606 GN=WFDC3 PE=1 SV=1	0.0470716	0.771889	1
C9JDP6	CLD25_HUMAN Putative claudin-25 OS=Homo sapiens OX=9606 GN=CLDN25 PE=5 SV=1	0.574874	0.592939	1
Q1X8D7	LRC36_HUMAN Leucine-rich repeat-containing protein 36 OS=Homo sapiens OX=9606 GN=LRRC36 PE=1 SV=2	0.00432862	0.882363	1
P0C7U9	FA87A_HUMAN Protein FAM87A OS=Homo sapiens OX=9606 GN=FAM87A PE=2 SV=1	0.333145	0.787503	1
P0C869	PA24B_HUMAN Cytosolic phospholipase A2 beta OS=Homo sapiens OX=9606 GN=PLA2G4B PE=1 SV=2	0.330173	0.766132	1
P51693	APLP1_HUMAN Amyloid beta precursor like protein 1 OS=Homo sapiens OX=9606 GN=APLP1 PE=1 SV=3	0.111835	0.908159	1
P06213	INSR_HUMAN Insulin receptor OS=Homo sapiens OX=9606 GN=INSR PE=1 SV=4	0.10036	0.938703	1
P51692	STA5B_HUMAN Signal transducer and activator of transcription 5B OS=Homo sapiens OX=9606 GN=STAT5B PE=1 SV=2	0.0551431	0.904744	1
P0C866	F91A2_HUMAN Putative uncharacterized protein encoded by LINC00869 OS=Homo sapiens OX=9606 GN=LINC00869 PE=5 SV=1	0.151731	0.855615	1
P51690	ARSL_HUMAN Arylsulfatase L OS=Homo sapiens OX=9606 GN=ARSL PE=1 SV=2	0.580827	0.179089	0.9
P0C864	DANCR_HUMAN Putative uncharacterized protein DANCR OS=Homo sapiens OX=9606 GN=DANCR PE=5 SV=1	0.0162831	0.965648	1
P0C7U3	ZH11B_HUMAN Probable palmitoyltransferase ZDHHC11B OS=Homo sapiens OX=9606 GN=ZDHHC11B PE=3 SV=1	0.059081	0.828396	1
P0C862	C1T9A_HUMAN Complement C1q and tumor necrosis factor-related protein 9A OS=Homo sapiens OX=9606 GN=C1QTNF9 PE=1 SV=1	0.320662	0.631539	1
P0C7U1	ASA2B_HUMAN Putative inactive neutral ceramidase B OS=Homo sapiens OX=9606 GN=ASAH2B PE=2 SV=1	0.936802	0.108529	0
P0C7U0	ELFN1_HUMAN Protein ELFN1 OS=Homo sapiens OX=9606 GN=ELFN1 PE=1 SV=2	0.0205028	0.952169	1
P0C860	MS3L2_HUMAN MSL complex subunit 3B OS=Homo sapiens OX=9606 GN=MSL3B PE=1 SV=2	0.0956811	0.905728	1
Q53EZ4	CEP55_HUMAN Centrosomal protein of 55 kDa OS=Homo sapiens OX=9606 GN=CEP55 PE=1 SV=3	0.0224122	0.970212	1
Q8IUA7	ABCA9_HUMAN ATP-binding cassette sub-family A member 9 OS=Homo sapiens OX=9606 GN=ABCA9 PE=1 SV=1	0.393089	0.513213	1
Q8IUA0	WFDC8_HUMAN WAP four-disulfide core domain protein 8 OS=Homo sapiens OX=9606 GN=WFDC8 PE=1 SV=2	0.0745881	0.87045	0.9
P51689	ARSD_HUMAN Arylsulfatase D OS=Homo sapiens OX=9606 GN=ARSD PE=1 SV=2	0.666807	0.183338	0.5
P51688	SPHM_HUMAN N-sulphoglucosamine sulphohydrolase OS=Homo sapiens OX=9606 GN=SGSH PE=1 SV=1	0.757486	0.0723828	0.1
P51687	SUOX_HUMAN Sulfite oxidase, mitochondrial OS=Homo sapiens OX=9606 GN=SUOX PE=1 SV=2	0.801261	0.261227	0.2
P51686	CCR9_HUMAN C-C chemokine receptor type 9 OS=Homo sapiens OX=9606 GN=CCR9 PE=1 SV=2	0.165672	0.826391	1
P51685	CCR8_HUMAN C-C chemokine receptor type 8 OS=Homo sapiens OX=9606 GN=CCR8 PE=1 SV=1	0.123366	0.770725	1
P51684	CCR6_HUMAN C-C chemokine receptor type 6 OS=Homo sapiens OX=9606 GN=CCR6 PE=1 SV=2	0.117762	0.862931	1
P0C7T8	TM253_HUMAN Transmembrane protein 253 OS=Homo sapiens OX=9606 GN=TMEM253 PE=1 SV=1	0.0569478	0.917381	1
P0C7T7	FMAS1_HUMAN Putative uncharacterized protein FRMD6-AS1 OS=Homo sapiens OX=9606 GN=FRMD6-AS1 PE=5 SV=1	0.100793	0.961768	1
Q96GA7	SDSL_HUMAN Serine dehydratase-like OS=Homo sapiens OX=9606 GN=SDSL PE=1 SV=1	0.607094	0.647826	0.2
P51681	CCR5_HUMAN C-C chemokine receptor type 5 OS=Homo sapiens OX=9606 GN=CCR5 PE=1 SV=1	0.365384	0.915512	1
P0C7T5	ATX1L_HUMAN Ataxin-1-like OS=Homo sapiens OX=9606 GN=ATXN1L PE=1 SV=1	0.0295944	0.955998	1
P0C854	CECR9_HUMAN Putative cat eye syndrome critical region protein 9 OS=Homo sapiens OX=9606 GN=CECR9 PE=5 SV=1	0.0201475	0.965201	1
P0C7T4	HMSDV_HUMAN Minor histocompatibility protein HMSD variant form OS=Homo sapiens OX=9606 GN=HMSD PE=1 SV=1	0.845727	0.478729	0.4
P0C853	BAAS2_HUMAN Putative uncharacterized protein BAALC-AS2 OS=Homo sapiens OX=9606 GN=BAALC-AS2 PE=5 SV=1	0.0606114	0.936449	0.9
P0C7T3	O56A5_HUMAN Olfactory receptor 56A5 OS=Homo sapiens OX=9606 GN=OR56A5 PE=3 SV=1	0.6419	0.242748	0.4
Q96GA3	LTV1_HUMAN Protein LTV1 homolog OS=Homo sapiens OX=9606 GN=LTV1 PE=1 SV=1	0.0169152	0.800304	1
P0C7T2	OR2T7_HUMAN Olfactory receptor 2T7 OS=Homo sapiens OX=9606 GN=OR2T7 PE=3 SV=1	0.638014	0.106631	0.2
P0C851	PIRT_HUMAN Phosphoinositide-interacting protein OS=Homo sapiens OX=9606 GN=PIRT PE=1 SV=2	0.0624105	0.902198	1
Q2M1Z3	RHG31_HUMAN Rho GTPase-activating protein 31 OS=Homo sapiens OX=9606 GN=ARHGAP31 PE=1 SV=2	0.03042	0.796107	1
P49368	TCPG_HUMAN T-complex protein 1 subunit gamma OS=Homo sapiens OX=9606 GN=CCT3 PE=1 SV=4	0.589813	0.452454	0.1
P0DKX4	SIM18_HUMAN Small integral membrane protein 18 OS=Homo sapiens OX=9606 GN=SMIM18 PE=4 SV=1	0.0211387	0.946505	1
P49366	DHYS_HUMAN Deoxyhypusine synthase OS=Homo sapiens OX=9606 GN=DHPS PE=1 SV=1	0.637605	0.330811	0
P0DKX0	ZN728_HUMAN Zinc finger protein 728 OS=Homo sapiens OX=9606 GN=ZNF728 PE=4 SV=1	0.0457123	0.84588	1
P51679	CCR4_HUMAN C-C chemokine receptor type 4 OS=Homo sapiens OX=9606 GN=CCR4 PE=1 SV=1	0.555234	0.850859	1
P51677	CCR3_HUMAN C-C chemokine receptor type 3 OS=Homo sapiens OX=9606 GN=CCR3 PE=1 SV=1	0.114328	0.923369	1
P51674	GPM6A_HUMAN Neuronal membrane glycoprotein M6-a OS=Homo sapiens OX=9606 GN=GPM6A PE=1 SV=2	0.246461	0.492128	0.4
B7ZW38	HNRC3_HUMAN Heterogeneous nuclear ribonucleoprotein C-like 3 OS=Homo sapiens OX=9606 GN=HNRNPCL3 PE=2 SV=1	0.0786408	0.979958	1
P51671	CCL11_HUMAN Eotaxin OS=Homo sapiens OX=9606 GN=CCL11 PE=1 SV=1	0.192481	0.645175	0.8
P0C841	FA66E_HUMAN Putative protein FAM66E OS=Homo sapiens OX=9606 GN=FAM66E PE=5 SV=1	0.878026	0.313716	0
Q641Q3	METRL_HUMAN Meteorin-like protein OS=Homo sapiens OX=9606 GN=METRNL PE=1 SV=1	0.0807829	0.931897	1
Q641Q2	WAC2A_HUMAN WASH complex subunit 2A OS=Homo sapiens OX=9606 GN=WASHC2A PE=1 SV=3	0.0435195	0.96201	1
P49356	FNTB_HUMAN Protein farnesyltransferase subunit beta OS=Homo sapiens OX=9606 GN=FNTB PE=1 SV=1	0.510117	0.524731	1
Q5TEU4	NDUF5_HUMAN Arginine-hydroxylase NDUFAF5, mitochondrial OS=Homo sapiens OX=9606 GN=NDUFAF5 PE=1 SV=1	0.265932	0.619913	0.8
P49354	FNTA_HUMAN Protein farnesyltransferase/geranylgeranyltransferase type-1 subunit alpha OS=Homo sapiens OX=9606 GN=FNTA PE=1 SV=1	0.107957	0.699226	1
P51668	UB2D1_HUMAN Ubiquitin-conjugating enzyme E2 D1 OS=Homo sapiens OX=9606 GN=UBE2D1 PE=1 SV=1	0.855632	0.244605	0.4
P51665	PSMD7_HUMAN 26S proteasome non-ATPase regulatory subunit 7 OS=Homo sapiens OX=9606 GN=PSMD7 PE=1 SV=2	0.11729	0.749793	1
Q2M296	MTHSD_HUMAN Methenyltetrahydrofolate synthase domain-containing protein OS=Homo sapiens OX=9606 GN=MTHFSD PE=1 SV=2	0.047659	0.965199	1
Q5TF58	IFFO2_HUMAN Intermediate filament family orphan 2 OS=Homo sapiens OX=9606 GN=IFFO2 PE=1 SV=3	0.0184241	0.760462	1
P0DKV0	S31C1_HUMAN Spermatogenesis-associated protein 31C1 OS=Homo sapiens OX=9606 GN=SPATA31C1 PE=1 SV=1	0.346279	0.922527	1
P51659	DHB4_HUMAN Peroxisomal multifunctional enzyme type 2 OS=Homo sapiens OX=9606 GN=HSD17B4 PE=1 SV=3	0.540302	0.257718	0
Q9UQV4	LAMP3_HUMAN Lysosome-associated membrane glycoprotein 3 OS=Homo sapiens OX=9606 GN=LAMP3 PE=1 SV=3	0.0176022	0.949085	1
A4FU69	EFCB5_HUMAN EF-hand calcium-binding domain-containing protein 5 OS=Homo sapiens OX=9606 GN=EFCAB5 PE=1 SV=3	0.0193463	0.934816	1
P25398	RS12_HUMAN Small ribosomal subunit protein eS12 OS=Homo sapiens OX=9606 GN=RPS12 PE=1 SV=3	0.877962	0.190942	0.8
P51654	GPC3_HUMAN Glypican-3 OS=Homo sapiens OX=9606 GN=GPC3 PE=1 SV=1	0.265267	0.778824	1
Q6VEQ5	WASH2_HUMAN WAS protein family homolog 2 OS=Homo sapiens OX=9606 GN=WASH2P PE=2 SV=2	0.36248	0.959099	1
P0C7Q6	S35G6_HUMAN Solute carrier family 35 member G6 OS=Homo sapiens OX=9606 GN=SLC35G6 PE=2 SV=1	0.361728	0.623633	0.8
P0C7Q5	S35G4_HUMAN Putative solute carrier family 35 member G4 OS=Homo sapiens OX=9606 GN=SLC35G4 PE=5 SV=1	0.149683	0.698139	0.8
P0C7Q2	ARMS2_HUMAN Age-related maculopathy susceptibility protein 2 OS=Homo sapiens OX=9606 GN=ARMS2 PE=1 SV=1	0.106537	0.967126	1
P25391	LAMA1_HUMAN Laminin subunit alpha-1 OS=Homo sapiens OX=9606 GN=LAMA1 PE=1 SV=2	0.33011	0.388308	0.9
Q53EV4	LRC23_HUMAN Leucine-rich repeat-containing protein 23 OS=Homo sapiens OX=9606 GN=LRRC23 PE=1 SV=2	0.102943	0.862641	1
Q08AN1	ZN616_HUMAN Zinc finger protein 616 OS=Homo sapiens OX=9606 GN=ZNF616 PE=1 SV=2	0.182383	0.673599	1
P49336	CDK8_HUMAN Cyclin-dependent kinase 8 OS=Homo sapiens OX=9606 GN=CDK8 PE=1 SV=1	0.0662576	0.841535	1
P49335	PO3F4_HUMAN POU domain, class 3, transcription factor 4 OS=Homo sapiens OX=9606 GN=POU3F4 PE=1 SV=2	0.272909	0.967659	1
P51649	SSDH_HUMAN Succinate-semialdehyde dehydrogenase, mitochondrial OS=Homo sapiens OX=9606 GN=ALDH5A1 PE=1 SV=2	0.432892	0.607561	0.2
P51648	AL3A2_HUMAN Aldehyde dehydrogenase family 3 member A2 OS=Homo sapiens OX=9606 GN=ALDH3A2 PE=1 SV=1	0.649439	0.143599	0
P0C7P4	UCRIL_HUMAN Putative cytochrome b-c1 complex subunit Rieske-like protein 1 OS=Homo sapiens OX=9606 GN=UQCRFS1P1 PE=5 SV=1	0.363188	0.60065	0.2
P0C7P3	SLN14_HUMAN Protein SLFN14 OS=Homo sapiens OX=9606 GN=SLFN14 PE=1 SV=2	0.0714254	0.876451	1
P0C7P2	RFL3S_HUMAN Putative protein RFPL3S OS=Homo sapiens OX=9606 GN=RFPL3S PE=2 SV=1	0.617982	0.590285	0.2
P0C7P1	RBY1D_HUMAN RNA-binding motif protein, Y chromosome, family 1 member D OS=Homo sapiens OX=9606 GN=RBMY1D PE=2 SV=1	0.243286	0.894933	1
P0C7P0	CISD3_HUMAN CDGSH iron-sulfur domain-containing protein 3, mitochondrial OS=Homo sapiens OX=9606 GN=CISD3 PE=1 SV=1	0.235892	0.805156	0.6
Q53EU6	GPAT3_HUMAN Glycerol-3-phosphate acyltransferase 3 OS=Homo sapiens OX=9606 GN=GPAT3 PE=1 SV=2	0.0965241	0.776563	1
Q08AM6	VAC14_HUMAN Protein VAC14 homolog OS=Homo sapiens OX=9606 GN=VAC14 PE=1 SV=1	0.153649	0.963619	1
Q2M1V0	ISX_HUMAN Intestine-specific homeobox OS=Homo sapiens OX=9606 GN=ISX PE=1 SV=2	0.203273	0.972308	1
Q5TF39	MFS4B_HUMAN Sodium-dependent glucose transporter 1 OS=Homo sapiens OX=9606 GN=MFSD4B PE=1 SV=1	0.0871352	0.927425	0.8
P49327	FAS_HUMAN Fatty acid synthase OS=Homo sapiens OX=9606 GN=FASN PE=1 SV=3	0.42191	0.59034	0
P49326	FMO5_HUMAN Flavin-containing monooxygenase 5 OS=Homo sapiens OX=9606 GN=FMO5 PE=1 SV=2	0.519038	0.163934	0.2
Q7M4L6	SHF_HUMAN SH2 domain-containing adapter protein F OS=Homo sapiens OX=9606 GN=SHF PE=1 SV=2	0.342081	0.97091	1
P49321	NASP_HUMAN Nuclear autoantigenic sperm protein OS=Homo sapiens OX=9606 GN=NASP PE=1 SV=2	0.330493	0.945444	1
P51636	CAV2_HUMAN Caveolin-2 OS=Homo sapiens OX=9606 GN=CAV2 PE=1 SV=2	0.325739	0.954719	1
A4FU49	SH321_HUMAN SH3 domain-containing protein 21 OS=Homo sapiens OX=9606 GN=SH3D21 PE=1 SV=2	0.279133	0.964676	1
A6BM72	MEG11_HUMAN Multiple epidermal growth factor-like domains protein 11 OS=Homo sapiens OX=9606 GN=MEGF11 PE=1 SV=3	0.32628	0.80429	1
Q5TF21	MTCL3_HUMAN Microtubule cross-linking factor 3 OS=Homo sapiens OX=9606 GN=MTCL3 PE=1 SV=1	0.224397	0.840757	1
P0C7N8	OR9G9_HUMAN Olfactory receptor 9G9 OS=Homo sapiens OX=9606 GN=OR9G9 PE=3 SV=1	0.96193	0.0672312	0.2
Q96FZ7	CHMP6_HUMAN Charged multivesicular body protein 6 OS=Homo sapiens OX=9606 GN=CHMP6 PE=1 SV=3	0.0730347	0.958039	1
P0C7N5	OR8U9_HUMAN Olfactory receptor 8U9 OS=Homo sapiens OX=9606 GN=OR8U9 PE=3 SV=1	0.684844	0.0871305	0.2
Q96FZ5	CKLF7_HUMAN CKLF-like MARVEL transmembrane domain-containing protein 7 OS=Homo sapiens OX=9606 GN=CMTM7 PE=1 SV=1	0.592388	0.524054	0.5
P0C7N4	T191B_HUMAN Transmembrane protein 191B OS=Homo sapiens OX=9606 GN=TMEM191B PE=1 SV=2	0.0396213	0.81035	1
Q96FZ2	HMCES_HUMAN Abasic site processing protein HMCES OS=Homo sapiens OX=9606 GN=HMCES PE=1 SV=1	0.0525148	0.827576	1
P0C7N1	OR8U8_HUMAN Olfactory receptor 8U8 OS=Homo sapiens OX=9606 GN=OR8U8 PE=3 SV=1	0.919341	0.117546	0.3
P13385	TDGF1_HUMAN Protein Cripto OS=Homo sapiens OX=9606 GN=CRIPTO PE=1 SV=1	0.0364377	0.971214	1
P51617	IRAK1_HUMAN Interleukin-1 receptor-associated kinase 1 OS=Homo sapiens OX=9606 GN=IRAK1 PE=1 SV=2	0.173068	0.957965	1
A4FU28	CTGE9_HUMAN cTAGE family member 9 OS=Homo sapiens OX=9606 GN=CTAGE9 PE=2 SV=2	0.0546907	0.820728	1
P0C7M8	CLC2L_HUMAN C-type lectin domain family 2 member L OS=Homo sapiens OX=9606 GN=CLEC2L PE=1 SV=1	0.263585	0.945596	1
P0C7M7	ACSM4_HUMAN Acyl-coenzyme A synthetase ACSM4, mitochondrial OS=Homo sapiens OX=9606 GN=ACSM4 PE=1 SV=1	0.972954	0.136516	0
Q9UQR1	ZN148_HUMAN Zinc finger protein 148 OS=Homo sapiens OX=9606 GN=ZNF148 PE=1 SV=2	0.0234524	0.946253	1
P0C7M6	IQCF3_HUMAN IQ domain-containing protein F3 OS=Homo sapiens OX=9606 GN=IQCF3 PE=1 SV=1	0.0242409	0.911524	1
Q9UQR0	SCML2_HUMAN Sex comb on midleg-like protein 2 OS=Homo sapiens OX=9606 GN=SCML2 PE=1 SV=1	0.137243	0.937643	1
P51610	HCFC1_HUMAN Host cell factor 1 OS=Homo sapiens OX=9606 GN=HCFC1 PE=1 SV=2	0.0255468	0.641944	1
P0C7M4	RHF2B_HUMAN Rhox homeobox family member 2B OS=Homo sapiens OX=9606 GN=RHOXF2B PE=1 SV=1	0.0140357	0.947959	1
P0C7M3	SFTA3_HUMAN Surfactant-associated protein 3 OS=Homo sapiens OX=9606 GN=SFTA3 PE=1 SV=1	0.0301053	0.9429	1
Q53F39	MPPE1_HUMAN Metallophosphoesterase 1 OS=Homo sapiens OX=9606 GN=MPPE1 PE=1 SV=2	0.769622	0.244108	0.5
Q2M243	CCD27_HUMAN Coiled-coil domain-containing protein 27 OS=Homo sapiens OX=9606 GN=CCDC27 PE=1 SV=2	0.0225284	0.65918	1
Q8IU99	CAHM1_HUMAN Calcium homeostasis modulator protein 1 OS=Homo sapiens OX=9606 GN=CALHM1 PE=1 SV=2	0.316862	0.909488	1
P13378	HXD8_HUMAN Homeobox protein Hox-D8 OS=Homo sapiens OX=9606 GN=HOXD8 PE=1 SV=2	0.0123386	0.964801	1
P51606	RENBP_HUMAN N-acylglucosamine 2-epimerase OS=Homo sapiens OX=9606 GN=RENBP PE=1 SV=4	0.942913	0.0186366	0
Q96FX8	PERP_HUMAN p53 apoptosis effector related to PMP-22 OS=Homo sapiens OX=9606 GN=PERP PE=1 SV=1	0.603855	0.166301	0
Q9UQQ2	SH2B3_HUMAN SH2B adapter protein 3 OS=Homo sapiens OX=9606 GN=SH2B3 PE=1 SV=2	0.0133082	0.914044	1
Q96FX7	TRM61_HUMAN tRNA (adenine(58)-N(1))-methyltransferase catalytic subunit TRMT61A OS=Homo sapiens OX=9606 GN=TRMT61A PE=1 SV=1	0.471157	0.800461	0.3
Q96G97	BSCL2_HUMAN Seipin OS=Homo sapiens OX=9606 GN=BSCL2 PE=1 SV=3	0.019875	0.897429	1
Q9UQQ1	NALDL_HUMAN Aminopeptidase NAALADL1 OS=Homo sapiens OX=9606 GN=NAALADL1 PE=1 SV=2	0.627886	0.137416	0.4
Q2M238	RN3P1_HUMAN Putative RRN3-like protein RRN3P1 OS=Homo sapiens OX=9606 GN=RRN3P1 PE=5 SV=1	0.760887	0.213118	0.8
Q96FX2	DPH3_HUMAN Diphthamide biosynthesis protein 3 OS=Homo sapiens OX=9606 GN=DPH3 PE=1 SV=1	0.952146	0.0745399	0
P0C7L1	ISK8_HUMAN Serine protease inhibitor Kazal-type 8 OS=Homo sapiens OX=9606 GN=SPINK8 PE=3 SV=1	0.0919865	0.746945	0.6
Q96G91	P2Y11_HUMAN P2Y purinoceptor 11 OS=Homo sapiens OX=9606 GN=P2RY11 PE=1 SV=2	0.132303	0.963579	1
Q08AI8	MB214_HUMAN Protein mab-21-like 4 OS=Homo sapiens OX=9606 GN=MAB21L4 PE=1 SV=2	0.498925	0.64125	1
Q53EQ6	TIGD5_HUMAN Tigger transposable element-derived protein 5 OS=Homo sapiens OX=9606 GN=TIGD5 PE=1 SV=3	0.384825	0.959472	1
Q08AI6	S38AB_HUMAN Putative sodium-coupled neutral amino acid transporter 11 OS=Homo sapiens OX=9606 GN=SLC38A11 PE=1 SV=1	0.836447	0.245508	0
Q8IU89	CERS3_HUMAN Ceramide synthase 3 OS=Homo sapiens OX=9606 GN=CERS3 PE=1 SV=2	0.386415	0.47066	0.9
Q8IU85	KCC1D_HUMAN Calcium/calmodulin-dependent protein kinase type 1D OS=Homo sapiens OX=9606 GN=CAMK1D PE=1 SV=1	0.314544	0.962452	1
Q8IU81	I2BP1_HUMAN Interferon regulatory factor 2-binding protein 1 OS=Homo sapiens OX=9606 GN=IRF2BP1 PE=1 SV=1	0.0584561	0.853534	1
Q8IU80	TMPS6_HUMAN Transmembrane protease serine 6 OS=Homo sapiens OX=9606 GN=TMPRSS6 PE=1 SV=3	0.236815	0.817693	1
P0DL12	SIM17_HUMAN Small integral membrane protein 17 OS=Homo sapiens OX=9606 GN=SMIM17 PE=4 SV=1	0.331214	0.947969	1
Q9UQP3	TENN_HUMAN Tenascin-N OS=Homo sapiens OX=9606 GN=TNN PE=1 SV=2	0.323571	0.83431	1
A4FU01	MTMRB_HUMAN Myotubularin-related protein 11 OS=Homo sapiens OX=9606 GN=MTMR11 PE=1 SV=2	0.276675	0.800658	1
Q53F19	NCBP3_HUMAN Nuclear cap-binding protein subunit 3 OS=Homo sapiens OX=9606 GN=NCBP3 PE=1 SV=2	0.0406507	0.970907	1
Q96FW1	OTUB1_HUMAN Ubiquitin thioesterase OTUB1 OS=Homo sapiens OX=9606 GN=OTUB1 PE=1 SV=2	0.79341	0.129228	0.6
Q08AH3	ACS2A_HUMAN Acyl-coenzyme A synthetase ACSM2A, mitochondrial OS=Homo sapiens OX=9606 GN=ACSM2A PE=1 SV=2	0.544917	0.483406	1
Q08AH1	ACSM1_HUMAN Acyl-coenzyme A synthetase ACSM1, mitochondrial OS=Homo sapiens OX=9606 GN=ACSM1 PE=1 SV=1	0.519763	0.559245	0.5
Q53EP0	FND3B_HUMAN Fibronectin type III domain-containing protein 3B OS=Homo sapiens OX=9606 GN=FNDC3B PE=1 SV=2	0.0376804	0.961925	1
Q401N2	ZACN_HUMAN Ligand-gated cation channel ZACN OS=Homo sapiens OX=9606 GN=ZACN PE=1 SV=2	0.372478	0.768166	1
Q6P387	CP046_HUMAN Uncharacterized protein C16orf46 OS=Homo sapiens OX=9606 GN=C16orf46 PE=1 SV=2	0.199849	0.824686	1
Q96FV9	THOC1_HUMAN THO complex subunit 1 OS=Homo sapiens OX=9606 GN=THOC1 PE=1 SV=1	0.250955	0.929516	1
Q96G79	S35A4_HUMAN Probable UDP-sugar transporter protein SLC35A4 OS=Homo sapiens OX=9606 GN=SLC35A4 PE=1 SV=1	0.604559	0.513809	0.8
P25325	THTM_HUMAN 3-mercaptopyruvate sulfurtransferase OS=Homo sapiens OX=9606 GN=MPST PE=1 SV=3	0.660173	0.279415	0
Q2M218	ZN630_HUMAN Zinc finger protein 630 OS=Homo sapiens OX=9606 GN=ZNF630 PE=1 SV=1	0.339756	0.918072	1
Q96G75	RMD5B_HUMAN E3 ubiquitin-protein transferase RMND5B OS=Homo sapiens OX=9606 GN=RMND5B PE=1 SV=1	0.703023	0.448843	1
Q96G74	OTUD5_HUMAN OTU domain-containing protein 5 OS=Homo sapiens OX=9606 GN=OTUD5 PE=1 SV=1	0.0657895	0.971407	1
Q96FV3	TSN17_HUMAN Tetraspanin-17 OS=Homo sapiens OX=9606 GN=TSPAN17 PE=2 SV=2	0.632269	0.190595	0.1
Q2M1P5	KIF7_HUMAN Kinesin-like protein KIF7 OS=Homo sapiens OX=9606 GN=KIF7 PE=1 SV=2	0.0195618	0.969052	1
Q96FV2	SCRN2_HUMAN Secernin-2 OS=Homo sapiens OX=9606 GN=SCRN2 PE=1 SV=3	0.804476	0.175972	0.3
Q96FV0	LRC46_HUMAN Leucine-rich repeat-containing protein 46 OS=Homo sapiens OX=9606 GN=LRRC46 PE=1 SV=1	0.016414	0.861188	1
Q08AG7	MZT1_HUMAN Mitotic-spindle organizing protein 1 OS=Homo sapiens OX=9606 GN=MZT1 PE=1 SV=2	0.0991262	0.88147	1
Q08AG5	ZN844_HUMAN Zinc finger protein 844 OS=Homo sapiens OX=9606 GN=ZNF844 PE=1 SV=1	0.0242598	0.930921	1
Q8IU68	TMC8_HUMAN Transmembrane channel-like protein 8 OS=Homo sapiens OX=9606 GN=TMC8 PE=1 SV=1	0.369161	0.747291	1
P01375	TNFA_HUMAN Tumor necrosis factor OS=Homo sapiens OX=9606 GN=TNF PE=1 SV=1	0.139152	0.781039	1
P01374	TNFB_HUMAN Lymphotoxin-alpha OS=Homo sapiens OX=9606 GN=LTA PE=1 SV=2	0.164251	0.60643	1
P13349	MYF5_HUMAN Myogenic factor 5 OS=Homo sapiens OX=9606 GN=MYF5 PE=1 SV=2	0.0164101	0.989512	1
Q49MI3	CERKL_HUMAN Ceramide kinase-like protein OS=Homo sapiens OX=9606 GN=CERKL PE=1 SV=1	0.0623275	0.912778	1
Q9UQN3	CHM2B_HUMAN Charged multivesicular body protein 2b OS=Homo sapiens OX=9606 GN=CHMP2B PE=1 SV=1	0.0722473	0.799984	1
P0C7I6	CC159_HUMAN Coiled-coil domain-containing protein 159 OS=Homo sapiens OX=9606 GN=CCDC159 PE=1 SV=2	0.0834665	0.664778	1
P25311	ZA2G_HUMAN Zinc-alpha-2-glycoprotein OS=Homo sapiens OX=9606 GN=AZGP1 PE=1 SV=2	0.936045	0.0597884	0.9
Q96G61	NUD11_HUMAN Diphosphoinositol polyphosphate phosphohydrolase 3-beta OS=Homo sapiens OX=9606 GN=NUDT11 PE=1 SV=1	0.903461	0.14659	0
P0C7I0	U17L8_HUMAN Inactive ubiquitin carboxyl-terminal hydrolase 17-like protein 8 OS=Homo sapiens OX=9606 GN=USP17L8 PE=3 SV=1	0.0283621	0.980995	1
Q8IU57	INLR1_HUMAN Interferon lambda receptor 1 OS=Homo sapiens OX=9606 GN=IFNLR1 PE=1 SV=1	0.27232	0.96762	1
Q08AF3	SLFN5_HUMAN Schlafen family member 5 OS=Homo sapiens OX=9606 GN=SLFN5 PE=1 SV=1	0.0903948	0.923443	1
Q8IU54	IFNL1_HUMAN Interferon lambda-1 OS=Homo sapiens OX=9606 GN=IFNL1 PE=1 SV=1	0.357173	0.644673	1
Q8IU53	CASC2_HUMAN Protein CASC2, isoforms 1/2 OS=Homo sapiens OX=9606 GN=CASC2 PE=4 SV=1	0.226135	0.868007	0.6
Q9UQM7	KCC2A_HUMAN Calcium/calmodulin-dependent protein kinase type II subunit alpha OS=Homo sapiens OX=9606 GN=CAMK2A PE=1 SV=2	0.143896	0.818474	1
P0C7H9	U17L7_HUMAN Inactive ubiquitin carboxyl-terminal hydrolase 17-like protein 7 OS=Homo sapiens OX=9606 GN=USP17L7 PE=3 SV=1	0.0230722	0.968542	1
Q96FT9	IFT43_HUMAN Intraflagellar transport protein 43 homolog OS=Homo sapiens OX=9606 GN=IFT43 PE=1 SV=3	0.325901	0.871888	1
P0C7H8	KRA23_HUMAN Keratin-associated protein 2-3 OS=Homo sapiens OX=9606 GN=KRTAP2-3 PE=1 SV=2	0.0199128	0.874499	1
Q96FT7	ASIC4_HUMAN Acid-sensing ion channel 4 OS=Homo sapiens OX=9606 GN=ASIC4 PE=1 SV=3	0.324915	0.84396	1
O95096	NKX22_HUMAN Homeobox protein Nkx-2.2 OS=Homo sapiens OX=9606 GN=NKX2-2 PE=1 SV=1	0.0160144	0.93887	1
Q08AE8	SPIR1_HUMAN Protein spire homolog 1 OS=Homo sapiens OX=9606 GN=SPIRE1 PE=1 SV=3	0.00672464	0.95518	1
P01358	GAJU_HUMAN Gastric juice peptide 1 OS=Homo sapiens OX=9606 PE=1 SV=1	0.827612	0.256506	0
P0DKL9	A14EL_HUMAN ARL14 effector protein-like OS=Homo sapiens OX=9606 GN=ARL14EPL PE=1 SV=1	0.39792	0.748107	0.9
P01350	GAST_HUMAN Gastrin OS=Homo sapiens OX=9606 GN=GAST PE=1 SV=1	0.0280682	0.946592	1
Q5TEJ8	THMS2_HUMAN Protein THEMIS2 OS=Homo sapiens OX=9606 GN=THEMIS2 PE=1 SV=1	0.0287663	0.858555	1
Q49MG5	MAP9_HUMAN Microtubule-associated protein 9 OS=Homo sapiens OX=9606 GN=MAP9 PE=1 SV=3	0.15156	0.936815	1
Q9UQL6	HDAC5_HUMAN Histone deacetylase 5 OS=Homo sapiens OX=9606 GN=HDAC5 PE=1 SV=2	0.0344815	0.988729	1
Q96G46	DUS3L_HUMAN tRNA-dihydrouridine(47) synthase [NAD(P)(+)]-like OS=Homo sapiens OX=9606 GN=DUS3L PE=1 SV=2	0.0447009	0.738464	1
Q96FS4	SIPA1_HUMAN Signal-induced proliferation-associated protein 1 OS=Homo sapiens OX=9606 GN=SIPA1 PE=1 SV=1	0.018246	0.981775	1
Q96G42	KLD7B_HUMAN Kelch domain-containing protein 7B OS=Homo sapiens OX=9606 GN=KLHDC7B PE=1 SV=2	0.0558173	0.913933	1
Q53EL9	SEZ6_HUMAN Seizure protein 6 homolog OS=Homo sapiens OX=9606 GN=SEZ6 PE=1 SV=2	0.135545	0.847399	1
O95084	PRS23_HUMAN Serine protease 23 OS=Homo sapiens OX=9606 GN=PRSS23 PE=1 SV=1	0.166146	0.681887	0.3
Q53EL6	PDCD4_HUMAN Programmed cell death protein 4 OS=Homo sapiens OX=9606 GN=PDCD4 PE=1 SV=2	0.0175128	0.891163	1
O95081	AGFG2_HUMAN Arf-GAP domain and FG repeat-containing protein 2 OS=Homo sapiens OX=9606 GN=AGFG2 PE=1 SV=2	0.0789428	0.788586	1
O00767	SCD_HUMAN Stearoyl-CoA desaturase OS=Homo sapiens OX=9606 GN=SCD PE=1 SV=2	0.373943	0.157522	0
P01344	IGF2_HUMAN Insulin-like growth factor 2 OS=Homo sapiens OX=9606 GN=IGF2 PE=1 SV=1	0.0125923	0.954254	1
Q08AD1	CAMP2_HUMAN Calmodulin-regulated spectrin-associated protein 2 OS=Homo sapiens OX=9606 GN=CAMSAP2 PE=1 SV=3	0.302742	0.956828	1
O00764	PDXK_HUMAN Pyridoxal kinase OS=Homo sapiens OX=9606 GN=PDXK PE=1 SV=1	0.608069	0.357133	0.2
O00763	ACACB_HUMAN Acetyl-CoA carboxylase 2 OS=Homo sapiens OX=9606 GN=ACACB PE=1 SV=3	0.0173522	0.947566	1
O00762	UBE2C_HUMAN Ubiquitin-conjugating enzyme E2 C OS=Homo sapiens OX=9606 GN=UBE2C PE=1 SV=1	0.284305	0.632438	1
Q6P2S7	TTC41_HUMAN Putative tetratricopeptide repeat protein 41 OS=Homo sapiens OX=9606 GN=TTC41P PE=5 SV=3	0.0977426	0.862718	1
Q9UQK1	PPR3C_HUMAN Protein phosphatase 1 regulatory subunit 3C OS=Homo sapiens OX=9606 GN=PPP1R3C PE=1 SV=2	0.027904	0.960858	1
G2XKQ0	SUMO5_HUMAN Small ubiquitin-related modifier 5 OS=Homo sapiens OX=9606 GN=SUMO1P1 PE=1 SV=2	0.351134	0.508977	1
O95076	ALX3_HUMAN Homeobox protein aristaless-like 3 OS=Homo sapiens OX=9606 GN=ALX3 PE=1 SV=2	0.0122325	0.697046	1
Q96G30	MRAP2_HUMAN Melanocortin-2 receptor accessory protein 2 OS=Homo sapiens OX=9606 GN=MRAP2 PE=1 SV=2	0.0447304	0.939799	1
O95073	FSBP_HUMAN Fibrinogen silencer-binding protein OS=Homo sapiens OX=9606 GN=FSBP PE=1 SV=1	0.0186231	0.950945	1
O95072	REC8_HUMAN Meiotic recombination protein REC8 homolog OS=Homo sapiens OX=9606 GN=REC8 PE=1 SV=1	0.0271797	0.918132	1
O95071	UBR5_HUMAN E3 ubiquitin-protein ligase UBR5 OS=Homo sapiens OX=9606 GN=UBR5 PE=1 SV=2	0.0130863	0.967308	1
O00757	F16P2_HUMAN Fructose-1,6-bisphosphatase isozyme 2 OS=Homo sapiens OX=9606 GN=FBP2 PE=1 SV=2	0.884585	0.139289	0
O95070	YIF1A_HUMAN Protein YIF1A OS=Homo sapiens OX=9606 GN=YIF1A PE=1 SV=2	0.120415	0.795888	1
O00755	WNT7A_HUMAN Protein Wnt-7a OS=Homo sapiens OX=9606 GN=WNT7A PE=1 SV=2	0.546373	0.104923	0.2
O00754	MA2B1_HUMAN Lysosomal alpha-mannosidase OS=Homo sapiens OX=9606 GN=MAN2B1 PE=1 SV=3	0.842176	0.27029	0.3
P56470	LEG4_HUMAN Galectin-4 OS=Homo sapiens OX=9606 GN=LGALS4 PE=1 SV=1	0.15881	0.866718	1
O00750	P3C2B_HUMAN Phosphatidylinositol 4-phosphate 3-kinase C2 domain-containing subunit beta OS=Homo sapiens OX=9606 GN=PIK3C2B PE=1 SV=2	0.00786418	0.838068	1
Q96G28	CFA36_HUMAN Cilia- and flagella-associated protein 36 OS=Homo sapiens OX=9606 GN=CFAP36 PE=1 SV=2	0.147974	0.749666	1
Q96G27	WBP1_HUMAN WW domain-binding protein 1 OS=Homo sapiens OX=9606 GN=WBP1 PE=1 SV=1	0.338702	0.961937	1
Q96FQ7	CR018_HUMAN Putative uncharacterized protein encoded by LINC00526 OS=Homo sapiens OX=9606 GN=LINC00526 PE=5 SV=1	0.904926	0.30317	0
Q2M1K9	ZN423_HUMAN Zinc finger protein 423 OS=Homo sapiens OX=9606 GN=ZNF423 PE=1 SV=1	0.0887584	0.969132	1
Q96FQ6	S10AG_HUMAN Protein S100-A16 OS=Homo sapiens OX=9606 GN=S100A16 PE=1 SV=1	0.90524	0.304242	0
Q96G25	MED8_HUMAN Mediator of RNA polymerase II transcription subunit 8 OS=Homo sapiens OX=9606 GN=MED8 PE=1 SV=2	0.022038	0.974969	1
O95069	KCNK2_HUMAN Potassium channel subfamily K member 2 OS=Homo sapiens OX=9606 GN=KCNK2 PE=1 SV=2	0.0323675	0.712674	1
Q96G23	CERS2_HUMAN Ceramide synthase 2 OS=Homo sapiens OX=9606 GN=CERS2 PE=1 SV=1	0.502593	0.287345	0.6
O95067	CCNB2_HUMAN G2/mitotic-specific cyclin-B2 OS=Homo sapiens OX=9606 GN=CCNB2 PE=1 SV=1	0.345075	0.955928	1
Q96G21	IMP4_HUMAN U3 small nucleolar ribonucleoprotein protein IMP4 OS=Homo sapiens OX=9606 GN=IMP4 PE=1 SV=1	0.10421	0.747508	1
O00748	EST2_HUMAN Cocaine esterase OS=Homo sapiens OX=9606 GN=CES2 PE=1 SV=1	0.925001	0.236759	0.7
O00746	NDKM_HUMAN Nucleoside diphosphate kinase, mitochondrial OS=Homo sapiens OX=9606 GN=NME4 PE=1 SV=1	0.283814	0.823713	1
O00744	WN10B_HUMAN Protein Wnt-10b OS=Homo sapiens OX=9606 GN=WNT10B PE=1 SV=2	0.444774	0.482584	1
O00743	PPP6_HUMAN Serine/threonine-protein phosphatase 6 catalytic subunit OS=Homo sapiens OX=9606 GN=PPP6C PE=1 SV=1	0.682069	0.220912	0
Q6P2Q9	PRP8_HUMAN Pre-mRNA-processing-splicing factor 8 OS=Homo sapiens OX=9606 GN=PRPF8 PE=1 SV=2	0.0415979	0.890348	1
A5D6W6	FITM1_HUMAN Fat storage-inducing transmembrane protein 1 OS=Homo sapiens OX=9606 GN=FITM1 PE=1 SV=1	0.273531	0.593611	1
O95059	RPP14_HUMAN Ribonuclease P protein subunit p14 OS=Homo sapiens OX=9606 GN=RPP14 PE=1 SV=3	0.465649	0.399572	1
O95057	DIRA1_HUMAN GTP-binding protein Di-Ras1 OS=Homo sapiens OX=9606 GN=DIRAS1 PE=1 SV=1	0.285054	0.877785	1
O95050	INMT_HUMAN Indolethylamine N-methyltransferase OS=Homo sapiens OX=9606 GN=INMT PE=1 SV=3	0.869487	0.145654	0.3
Q6P2P2	ANM9_HUMAN Protein arginine N-methyltransferase 9 OS=Homo sapiens OX=9606 GN=PRMT9 PE=1 SV=1	0.216208	0.843236	1
Q96G04	EF2KT_HUMAN Protein-lysine N-methyltransferase EEF2KMT OS=Homo sapiens OX=9606 GN=EEF2KMT PE=1 SV=2	0.405444	0.720744	1
Q96G03	PGM2_HUMAN Phosphopentomutase OS=Homo sapiens OX=9606 GN=PGM2 PE=1 SV=4	0.707494	0.208435	0.3
O43897	TLL1_HUMAN Tolloid-like protein 1 OS=Homo sapiens OX=9606 GN=TLL1 PE=1 SV=1	0.0668251	0.718712	0.9
O43896	KIF1C_HUMAN Kinesin-like protein KIF1C OS=Homo sapiens OX=9606 GN=KIF1C PE=1 SV=3	0.109783	0.948467	1
O95047	OR2A4_HUMAN Olfactory receptor 2A4 OS=Homo sapiens OX=9606 GN=OR2A4 PE=2 SV=1	0.954418	0.0906479	0.4
Q96G01	BICD1_HUMAN Protein bicaudal D homolog 1 OS=Homo sapiens OX=9606 GN=BICD1 PE=1 SV=3	0.0132001	0.979849	1
O43895	XPP2_HUMAN Xaa-Pro aminopeptidase 2 OS=Homo sapiens OX=9606 GN=XPNPEP2 PE=1 SV=3	0.832687	0.143118	0
O95045	UPP2_HUMAN Uridine phosphorylase 2 OS=Homo sapiens OX=9606 GN=UPP2 PE=1 SV=1	0.383012	0.50872	0
P01308	INS_HUMAN Insulin OS=Homo sapiens OX=9606 GN=INS PE=1 SV=1	0.0381027	0.895268	1
P01303	NPY_HUMAN Pro-neuropeptide Y OS=Homo sapiens OX=9606 GN=NPY PE=1 SV=1	0.0373471	0.913049	1
Q96FN9	DTD2_HUMAN D-aminoacyl-tRNA deacylase 2 OS=Homo sapiens OX=9606 GN=DTD2 PE=1 SV=1	0.881927	0.146868	0
Q9UQG0	POK11_HUMAN Endogenous retrovirus group K member 11 Pol protein OS=Homo sapiens OX=9606 GN=ERVK-11 PE=1 SV=2	0.170265	0.655443	1
Q96FN5	KIF12_HUMAN Kinesin-like protein KIF12 OS=Homo sapiens OX=9606 GN=KIF12 PE=1 SV=3	0.015151	0.809265	1
O43889	CREB3_HUMAN Cyclic AMP-responsive element-binding protein 3 OS=Homo sapiens OX=9606 GN=CREB3 PE=1 SV=2	0.364274	0.974818	1
Q96FN4	CPNE2_HUMAN Copine-2 OS=Homo sapiens OX=9606 GN=CPNE2 PE=1 SV=3	0.0794672	0.793948	0.9
O00716	E2F3_HUMAN Transcription factor E2F3 OS=Homo sapiens OX=9606 GN=E2F3 PE=1 SV=1	0.0897232	0.856351	1
O00712	NFIB_HUMAN Nuclear factor 1 B-type OS=Homo sapiens OX=9606 GN=NFIB PE=1 SV=2	0.0164899	0.647693	1
P68402	PA1B2_HUMAN Platelet-activating factor acetylhydrolase IB subunit alpha2 OS=Homo sapiens OX=9606 GN=PAFAH1B2 PE=1 SV=1	0.840847	0.322994	0
Q9UQF2	JIP1_HUMAN C-Jun-amino-terminal kinase-interacting protein 1 OS=Homo sapiens OX=9606 GN=MAPK8IP1 PE=1 SV=1	0.0623075	0.951427	1
Q9UQF0	SYCY1_HUMAN Syncytin-1 OS=Homo sapiens OX=9606 GN=ERVW-1 PE=1 SV=1	0.347668	0.897129	1
P0C7A2	F153B_HUMAN Protein FAM153B OS=Homo sapiens OX=9606 GN=FAM153B PE=1 SV=1	0.0766153	0.892744	1
Q96FM1	PGAP3_HUMAN Post-GPI attachment to proteins factor 3 OS=Homo sapiens OX=9606 GN=PGAP3 PE=1 SV=2	0.632751	0.296956	0.4
O95025	SEM3D_HUMAN Semaphorin-3D OS=Homo sapiens OX=9606 GN=SEMA3D PE=1 SV=2	0.230666	0.596063	1
A0A8I5KQE6	RPSA2_HUMAN Small ribosomal subunit protein uS2B OS=Homo sapiens OX=9606 GN=RPSA2 PE=1 SV=1	0.0922755	0.891908	0
Q5TEC6	H37_HUMAN Histone H3-7 OS=Homo sapiens OX=9606 GN=H3-7 PE=1 SV=1	0.0466372	0.935609	1
Q5TEC3	ZN697_HUMAN Zinc finger protein 697 OS=Homo sapiens OX=9606 GN=ZNF697 PE=1 SV=2	0.0437196	0.780166	1
Q6P2M8	KCC1B_HUMAN Calcium/calmodulin-dependent protein kinase type 1B OS=Homo sapiens OX=9606 GN=PNCK PE=1 SV=2	0.279306	0.79472	1
Q9UQE7	SMC3_HUMAN Structural maintenance of chromosomes protein 3 OS=Homo sapiens OX=9606 GN=SMC3 PE=1 SV=2	0.0445293	0.759783	1
Q96FL9	GLT14_HUMAN Polypeptide N-acetylgalactosaminyltransferase 14 OS=Homo sapiens OX=9606 GN=GALNT14 PE=1 SV=1	0.894835	0.139361	0.1
Q96FL8	S47A1_HUMAN Multidrug and toxin extrusion protein 1 OS=Homo sapiens OX=9606 GN=SLC47A1 PE=1 SV=1	0.296638	0.498095	1
O43869	OR2T1_HUMAN Olfactory receptor 2T1 OS=Homo sapiens OX=9606 GN=OR2T1 PE=3 SV=3	0.33238	0.142897	0.3
O43868	S28A2_HUMAN Sodium/nucleoside cotransporter 2 OS=Homo sapiens OX=9606 GN=SLC28A2 PE=1 SV=2	0.221052	0.480137	0.6
O43866	CD5L_HUMAN CD5 antigen-like OS=Homo sapiens OX=9606 GN=CD5L PE=1 SV=1	0.500639	0.426297	0.8
O43865	SAHH2_HUMAN S-adenosylhomocysteine hydrolase-like protein 1 OS=Homo sapiens OX=9606 GN=AHCYL1 PE=1 SV=2	0.0349763	0.90865	1
O95013	O4F21_HUMAN Olfactory receptor 4F21 OS=Homo sapiens OX=9606 GN=OR4F21 PE=3 SV=2	0.936622	0.142349	0.2
O43861	ATP9B_HUMAN Probable phospholipid-transporting ATPase IIB OS=Homo sapiens OX=9606 GN=ATP9B PE=1 SV=4	0.100588	0.803045	1
Q96FK6	WDR89_HUMAN WD repeat-containing protein 89 OS=Homo sapiens OX=9606 GN=WDR89 PE=1 SV=1	0.151678	0.786997	0.8
Q9UQD0	SCN8A_HUMAN Sodium channel protein type 8 subunit alpha OS=Homo sapiens OX=9606 GN=SCN8A PE=1 SV=1	0.33314	0.948772	1
O95007	OR6B1_HUMAN Olfactory receptor 6B1 OS=Homo sapiens OX=9606 GN=OR6B1 PE=1 SV=1	0.875846	0.0981365	0.5
O95006	OR2F2_HUMAN Olfactory receptor 2F2 OS=Homo sapiens OX=9606 GN=OR2F2 PE=2 SV=1	0.927826	0.117423	0.3
O43854	EDIL3_HUMAN EGF-like repeat and discoidin I-like domain-containing protein 3 OS=Homo sapiens OX=9606 GN=EDIL3 PE=1 SV=1	0.0837854	0.576895	0.8
O43852	CALU_HUMAN Calumenin OS=Homo sapiens OX=9606 GN=CALU PE=1 SV=2	0.911824	0.231726	0.4
Q5TEA6	SE1L2_HUMAN Protein sel-1 homolog 2 OS=Homo sapiens OX=9606 GN=SEL1L2 PE=1 SV=2	0.719652	0.253849	0.6
Q5TEA3	DAAF9_HUMAN Dynein axonemal assembly factor 9 OS=Homo sapiens OX=9606 GN=DNAAF9 PE=1 SV=1	0.206961	0.867785	1
Q9UQC9	CLCA2_HUMAN Calcium-activated chloride channel regulator 2 OS=Homo sapiens OX=9606 GN=CLCA2 PE=1 SV=2	0.336274	0.641681	0.3
P32456	GBP2_HUMAN Guanylate-binding protein 2 OS=Homo sapiens OX=9606 GN=GBP2 PE=1 SV=3	0.148838	0.867761	1
P32455	GBP1_HUMAN Guanylate-binding protein 1 OS=Homo sapiens OX=9606 GN=GBP1 PE=1 SV=2	0.183078	0.63381	1
Q712K3	UB2R2_HUMAN Ubiquitin-conjugating enzyme E2 R2 OS=Homo sapiens OX=9606 GN=UBE2R2 PE=1 SV=1	0.140189	0.59475	1
Q9UQC2	GAB2_HUMAN GRB2-associated-binding protein 2 OS=Homo sapiens OX=9606 GN=GAB2 PE=1 SV=1	0.0122307	0.934537	1
B1APH4	ZN487_HUMAN Putative zinc finger protein 487 OS=Homo sapiens OX=9606 GN=ZNF487 PE=5 SV=3	0.0305261	0.95291	1
O43847	NRDC_HUMAN Nardilysin OS=Homo sapiens OX=9606 GN=NRDC PE=1 SV=3	0.414278	0.370273	1
Q96FJ2	DYL2_HUMAN Dynein light chain 2, cytoplasmic OS=Homo sapiens OX=9606 GN=DYNLL2 PE=1 SV=1	0.573786	0.192211	0
Q96FJ0	STALP_HUMAN AMSH-like protease OS=Homo sapiens OX=9606 GN=STAMBPL1 PE=1 SV=2	0.0507024	0.831075	1
Q05823	RN5A_HUMAN 2-5A-dependent ribonuclease OS=Homo sapiens OX=9606 GN=RNASEL PE=1 SV=2	0.0842194	0.92322	1
P0DKB6	MPC1L_HUMAN Mitochondrial pyruvate carrier 1-like protein OS=Homo sapiens OX=9606 GN=MPC1L PE=1 SV=1	0.263373	0.663847	0.9
P0DKB5	TPBGL_HUMAN Trophoblast glycoprotein-like OS=Homo sapiens OX=9606 GN=TPBGL PE=1 SV=1	0.344576	0.953459	0.9
P20472	PRVA_HUMAN Parvalbumin alpha OS=Homo sapiens OX=9606 GN=PVALB PE=1 SV=2	0.899186	0.103383	0
Q9UQB9	AURKC_HUMAN Aurora kinase C OS=Homo sapiens OX=9606 GN=AURKC PE=1 SV=1	0.108347	0.962242	1
Q9UQB8	BAIP2_HUMAN BAR/IMD domain-containing adapter protein 2 OS=Homo sapiens OX=9606 GN=BAIAP2 PE=1 SV=1	0.0185796	0.965483	1
Q9UQB3	CTND2_HUMAN Catenin delta-2 OS=Homo sapiens OX=9606 GN=CTNND2 PE=1 SV=3	0.0151273	0.955846	1
I3L3R5	CCER2_HUMAN Coiled-coil domain-containing glutamate-rich protein 2 OS=Homo sapiens OX=9606 GN=CCER2 PE=1 SV=1	0.0771358	0.955924	1
A0A0X1KG70	ORM2B_HUMAN Olfactory receptor 4M2 OS=Homo sapiens OX=9606 GN=OR4M2B PE=3 SV=1	0.953865	0.0850938	0.2
Q96FI4	NEIL1_HUMAN Endonuclease 8-like 1 OS=Homo sapiens OX=9606 GN=NEIL1 PE=1 SV=3	0.0385589	0.976811	1
O43837	IDH3B_HUMAN Isocitrate dehydrogenase [NAD] subunit beta, mitochondrial OS=Homo sapiens OX=9606 GN=IDH3B PE=1 SV=2	0.328358	0.522761	0
O71037	ENK19_HUMAN Endogenous retrovirus group K member 19 Env polyprotein OS=Homo sapiens OX=9606 GN=ERVK-19 PE=1 SV=2	0.0883706	0.901161	1
Q6P2I7	EBLN2_HUMAN Endogenous Bornavirus-like nucleoprotein 2 OS=Homo sapiens OX=9606 GN=EBLN2 PE=2 SV=1	0.151763	0.926329	1
Q6P2I3	FAH2B_HUMAN Oxaloacetate tautomerase FAHD2B, mitochondrial OS=Homo sapiens OX=9606 GN=FAHD2B PE=1 SV=1	0.473151	0.50134	0
O43829	ZBT14_HUMAN Zinc finger and BTB domain-containing protein 14 OS=Homo sapiens OX=9606 GN=ZBTB14 PE=1 SV=2	0.00990462	0.945854	1
O43827	ANGL7_HUMAN Angiopoietin-related protein 7 OS=Homo sapiens OX=9606 GN=ANGPTL7 PE=1 SV=1	0.46699	0.46741	0.7
O43826	G6PT1_HUMAN Glucose-6-phosphate exchanger SLC37A4 OS=Homo sapiens OX=9606 GN=SLC37A4 PE=1 SV=1	0.709767	0.349448	0
O43825	B3GT2_HUMAN Beta-1,3-galactosyltransferase 2 OS=Homo sapiens OX=9606 GN=B3GALT2 PE=1 SV=1	0.19821	0.597047	1
P18146	EGR1_HUMAN Early growth response protein 1 OS=Homo sapiens OX=9606 GN=EGR1 PE=1 SV=1	0.0491775	0.973966	1
Q96FH0	BORC8_HUMAN BLOC-1-related complex subunit 8 OS=Homo sapiens OX=9606 GN=BORCS8 PE=1 SV=1	0.337735	0.738348	1
O43824	GTPB6_HUMAN Putative GTP-binding protein 6 OS=Homo sapiens OX=9606 GN=GTPBP6 PE=1 SV=4	0.0546292	0.946235	1
O43822	CF410_HUMAN Cilia- and flagella-associated protein 410 OS=Homo sapiens OX=9606 GN=CFAP410 PE=1 SV=1	0.0371028	0.848429	1
O43820	HYAL3_HUMAN Hyaluronidase-3 OS=Homo sapiens OX=9606 GN=HYAL3 PE=1 SV=1	0.870965	0.190274	0.9
Q6P2H8	TMM53_HUMAN Transmembrane protein 53 OS=Homo sapiens OX=9606 GN=TMEM53 PE=1 SV=1	0.880108	0.410173	0.7
Q6P2H3	CEP85_HUMAN Centrosomal protein of 85 kDa OS=Homo sapiens OX=9606 GN=CEP85 PE=1 SV=1	0.357731	0.937284	1
O43819	SCO2_HUMAN Protein SCO2 homolog, mitochondrial OS=Homo sapiens OX=9606 GN=SCO2 PE=1 SV=3	0.0995975	0.91889	1
O43818	U3IP2_HUMAN U3 small nucleolar RNA-interacting protein 2 OS=Homo sapiens OX=9606 GN=RRP9 PE=1 SV=1	0.0516735	0.950873	1
Q96FG2	ELMD3_HUMAN ELMO domain-containing protein 3 OS=Homo sapiens OX=9606 GN=ELMOD3 PE=1 SV=2	0.219713	0.798968	1
O43815	STRN_HUMAN Striatin OS=Homo sapiens OX=9606 GN=STRN PE=1 SV=4	0.0211637	0.92253	1
Q56NI9	ESCO2_HUMAN N-acetyltransferase ESCO2 OS=Homo sapiens OX=9606 GN=ESCO2 PE=1 SV=1	0.0127476	0.965072	1
O43813	LANC1_HUMAN Glutathione S-transferase LANCL1 OS=Homo sapiens OX=9606 GN=LANCL1 PE=1 SV=1	0.8717	0.116041	0.3
O43812	DUX1_HUMAN Double homeobox protein 1 OS=Homo sapiens OX=9606 GN=DUX1 PE=1 SV=1	0.212893	0.954153	1
P32418	NAC1_HUMAN Sodium/calcium exchanger 1 OS=Homo sapiens OX=9606 GN=SLC8A1 PE=1 SV=3	0.0649387	0.921809	1
Q96FF9	CDCA5_HUMAN Sororin OS=Homo sapiens OX=9606 GN=CDCA5 PE=1 SV=1	0.0144968	0.886285	1
Q96FF7	MISP3_HUMAN Uncharacterized protein MISP3 OS=Homo sapiens OX=9606 GN=MISP3 PE=1 SV=4	0.327845	0.611249	1
O43808	PM34_HUMAN Peroxisomal membrane protein PMP34 OS=Homo sapiens OX=9606 GN=SLC25A17 PE=1 SV=1	0.375131	0.463904	0.6
O43805	SSNA1_HUMAN Microtubule nucleation factor SSNA1 OS=Homo sapiens OX=9606 GN=SSNA1 PE=1 SV=2	0.131903	0.905311	1
P18124	RL7_HUMAN Large ribosomal subunit protein uL30 OS=Homo sapiens OX=9606 GN=RPL7 PE=1 SV=1	0.25624	0.616282	0.1
Q96FE7	P3IP1_HUMAN Phosphoinositide-3-kinase-interacting protein 1 OS=Homo sapiens OX=9606 GN=PIK3IP1 PE=1 SV=2	0.0502287	0.905874	1
Q96FE5	LIGO1_HUMAN Leucine-rich repeat and immunoglobulin-like domain-containing nogo receptor-interacting protein 1 OS=Homo sapiens OX=9606 GN=LINGO1 PE=1 SV=2	0.0664048	0.93948	1
Q6P2E9	EDC4_HUMAN Enhancer of mRNA-decapping protein 4 OS=Homo sapiens OX=9606 GN=EDC4 PE=1 SV=1	0.4404	0.940998	1
A1A5D9	BICL2_HUMAN BICD family-like cargo adapter 2 OS=Homo sapiens OX=9606 GN=BICDL2 PE=1 SV=2	0.0290168	0.972899	1
P06133	UD2B4_HUMAN UDP-glucuronosyltransferase 2B4 OS=Homo sapiens OX=9606 GN=UGT2B4 PE=1 SV=2	0.454284	0.322552	0
P06132	DCUP_HUMAN Uroporphyrinogen decarboxylase OS=Homo sapiens OX=9606 GN=UROD PE=1 SV=2	0.941731	0.230023	0
Q6P2D8	XRRA1_HUMAN X-ray radiation resistance-associated protein 1 OS=Homo sapiens OX=9606 GN=XRRA1 PE=1 SV=2	0.147917	0.916843	1
P06127	CD5_HUMAN T-cell surface glycoprotein CD5 OS=Homo sapiens OX=9606 GN=CD5 PE=1 SV=2	0.314958	0.918122	1
P06126	CD1A_HUMAN T-cell surface glycoprotein CD1a OS=Homo sapiens OX=9606 GN=CD1A PE=1 SV=4	0.542782	0.188344	0.9
Q96FC9	DDX11_HUMAN ATP-dependent DNA helicase DDX11 OS=Homo sapiens OX=9606 GN=DDX11 PE=1 SV=1	0.0267742	0.933947	1
Q96FC7	PHIPL_HUMAN Phytanoyl-CoA hydroxylase-interacting protein-like OS=Homo sapiens OX=9606 GN=PHYHIPL PE=1 SV=3	0.207755	0.873099	1
A1A5C7	S22AN_HUMAN Solute carrier family 22 member 23 OS=Homo sapiens OX=9606 GN=SLC22A23 PE=1 SV=2	0.234937	0.810875	1
Q6P2D0	ZFP1_HUMAN Zinc finger protein 1 homolog OS=Homo sapiens OX=9606 GN=ZFP1 PE=1 SV=2	0.067074	0.865267	1
P49286	MTR1B_HUMAN Melatonin receptor type 1B OS=Homo sapiens OX=9606 GN=MTNR1B PE=1 SV=1	0.443293	0.807169	1
Q9UPZ9	CILK1_HUMAN Serine/threonine-protein kinase ICK OS=Homo sapiens OX=9606 GN=CILK1 PE=1 SV=1	0.0163619	0.981401	1
P49281	NRAM2_HUMAN Natural resistance-associated macrophage protein 2 OS=Homo sapiens OX=9606 GN=SLC11A2 PE=1 SV=2	0.636903	0.333758	0.2
Q6P2C8	MED27_HUMAN Mediator of RNA polymerase II transcription subunit 27 OS=Homo sapiens OX=9606 GN=MED27 PE=1 SV=1	0.0807345	0.619257	1
Q9UPZ6	THS7A_HUMAN Thrombospondin type-1 domain-containing protein 7A OS=Homo sapiens OX=9606 GN=THSD7A PE=1 SV=4	0.0251659	0.944998	1
Q9UPZ3	HPS5_HUMAN BLOC-2 complex member HPS5 OS=Homo sapiens OX=9606 GN=HPS5 PE=1 SV=2	0.0138373	0.884575	1
Q12999	TSN31_HUMAN Tetraspanin-31 OS=Homo sapiens OX=9606 GN=TSPAN31 PE=1 SV=1	0.758628	0.176442	0
Q12996	CSTF3_HUMAN Cleavage stimulation factor subunit 3 OS=Homo sapiens OX=9606 GN=CSTF3 PE=1 SV=1	0.0618823	0.944241	1
Q6P2C0	WDR93_HUMAN WD repeat-containing protein 93 OS=Homo sapiens OX=9606 GN=WDR93 PE=1 SV=1	0.109695	0.814592	1
Q96FB5	MT25B_HUMAN Methyltransferase-like protein 25B OS=Homo sapiens OX=9606 GN=METTL25B PE=1 SV=2	0.23464	0.572652	1
A1A5B4	ANO9_HUMAN Anoctamin-9 OS=Homo sapiens OX=9606 GN=ANO9 PE=1 SV=3	0.54078	0.411428	1
P49279	NRAM1_HUMAN Natural resistance-associated macrophage protein 1 OS=Homo sapiens OX=9606 GN=SLC11A1 PE=1 SV=1	0.699567	0.328045	0.4
P51589	CP2J2_HUMAN Cytochrome P450 2J2 OS=Homo sapiens OX=9606 GN=CYP2J2 PE=1 SV=2	0.736436	0.106663	0.9
Q9UPY8	MARE3_HUMAN Microtubule-associated protein RP/EB family member 3 OS=Homo sapiens OX=9606 GN=MAPRE3 PE=1 SV=1	0.0470138	0.729333	1
P51587	BRCA2_HUMAN Breast cancer type 2 susceptibility protein OS=Homo sapiens OX=9606 GN=BRCA2 PE=1 SV=4	0.0234123	0.884693	1
Q9UPY6	WASF3_HUMAN Actin-binding protein WASF3 OS=Homo sapiens OX=9606 GN=WASF3 PE=1 SV=2	0.0301851	0.693412	1
Q9UPY5	XCT_HUMAN Cystine/glutamate transporter OS=Homo sapiens OX=9606 GN=SLC7A11 PE=1 SV=1	0.823068	0.230424	0.1
Q9UPY3	DICER_HUMAN Endoribonuclease Dicer OS=Homo sapiens OX=9606 GN=DICER1 PE=1 SV=3	0.228365	0.969093	1
P51582	P2RY4_HUMAN P2Y purinoceptor 4 OS=Homo sapiens OX=9606 GN=P2RY4 PE=1 SV=1	0.112359	0.878481	1
Q96FA7	ZB10P_HUMAN Putative protein ZBED10P OS=Homo sapiens OX=9606 GN=ZBED10P PE=5 SV=1	0.0559293	0.945163	1
P51580	TPMT_HUMAN Thiopurine S-methyltransferase OS=Homo sapiens OX=9606 GN=TPMT PE=1 SV=1	0.953065	0.0301911	0
Q12986	NFX1_HUMAN Transcriptional repressor NF-X1 OS=Homo sapiens OX=9606 GN=NFX1 PE=1 SV=2	0.00932569	0.90475	1
Q96FA3	PELI1_HUMAN E3 ubiquitin-protein ligase pellino homolog 1 OS=Homo sapiens OX=9606 GN=PELI1 PE=1 SV=2	0.0573933	0.943135	1
P0C6T2	OST4_HUMAN Dolichyl-diphosphooligosaccharide--protein glycosyltransferase subunit 4 OS=Homo sapiens OX=9606 GN=OST4 PE=1 SV=1	0.95792	0.0364437	0
Q12983	BNIP3_HUMAN BCL2/adenovirus E1B 19 kDa protein-interacting protein 3 OS=Homo sapiens OX=9606 GN=BNIP3 PE=1 SV=4	0.0592327	0.670834	1
Q12982	BNIP2_HUMAN BCL2/adenovirus E1B 19 kDa protein-interacting protein 2 OS=Homo sapiens OX=9606 GN=BNIP2 PE=1 SV=1	0.14084	0.905617	1
Q12981	SEC20_HUMAN Vesicle transport protein SEC20 OS=Homo sapiens OX=9606 GN=BNIP1 PE=1 SV=3	0.353602	0.710789	1
Q12980	NPRL3_HUMAN GATOR1 complex protein NPRL3 OS=Homo sapiens OX=9606 GN=NPRL3 PE=1 SV=1	0.209122	0.370596	1
Q6F5E8	CARL2_HUMAN Capping protein, Arp2/3 and myosin-I linker protein 2 OS=Homo sapiens OX=9606 GN=CARMIL2 PE=1 SV=2	0.0780523	0.930504	1
C9JCN9	HSBPL_HUMAN Heat shock factor-binding protein 1-like protein 1 OS=Homo sapiens OX=9606 GN=HSBP1L1 PE=1 SV=2	0.0715542	0.888395	1
Q9UPX8	SHAN2_HUMAN SH3 and multiple ankyrin repeat domains protein 2 OS=Homo sapiens OX=9606 GN=SHANK2 PE=1 SV=4	0.0576035	0.967045	1
Q9UPX6	MNAR1_HUMAN Major intrinsically disordered Notch2-binding receptor 1 OS=Homo sapiens OX=9606 GN=MINAR1 PE=1 SV=3	0.0248587	0.802088	1
P51575	P2RX1_HUMAN P2X purinoceptor 1 OS=Homo sapiens OX=9606 GN=P2RX1 PE=1 SV=1	0.751587	0.145374	0.2
P0C6S8	LIGO3_HUMAN Leucine-rich repeat and immunoglobulin-like domain-containing nogo receptor-interacting protein 3 OS=Homo sapiens OX=9606 GN=LINGO3 PE=1 SV=1	0.162604	0.932908	1
Q12979	ABR_HUMAN Active breakpoint cluster region-related protein OS=Homo sapiens OX=9606 GN=ABR PE=1 SV=2	0.0904849	0.900299	1
P51572	BAP31_HUMAN B-cell receptor-associated protein 31 OS=Homo sapiens OX=9606 GN=BCAP31 PE=1 SV=3	0.201195	0.822278	1
P51571	SSRD_HUMAN Translocon-associated protein subunit delta OS=Homo sapiens OX=9606 GN=SSR4 PE=1 SV=1	0.395224	0.584419	0
Q9UPX0	TUTLB_HUMAN Protein turtle homolog B OS=Homo sapiens OX=9606 GN=IGSF9B PE=1 SV=2	0.322108	0.908365	1
Q9UQ90	SPG7_HUMAN Mitochondrial inner membrane m-AAA protease component paraplegin OS=Homo sapiens OX=9606 GN=SPG7 PE=1 SV=2	0.0483849	0.631349	1
P51570	GALK1_HUMAN Galactokinase OS=Homo sapiens OX=9606 GN=GALK1 PE=1 SV=1	0.947056	0.20859	0
Q12974	TP4A2_HUMAN Protein tyrosine phosphatase type IVA 2 OS=Homo sapiens OX=9606 GN=PTP4A2 PE=1 SV=1	0.861111	0.364499	0
Q12972	PP1R8_HUMAN Nuclear inhibitor of protein phosphatase 1 OS=Homo sapiens OX=9606 GN=PPP1R8 PE=1 SV=2	0.33061	0.963353	1
P37288	V1AR_HUMAN Vasopressin V1a receptor OS=Homo sapiens OX=9606 GN=AVPR1A PE=1 SV=1	0.398418	0.901197	1
P37287	PIGA_HUMAN Phosphatidylinositol N-acetylglucosaminyltransferase subunit A OS=Homo sapiens OX=9606 GN=PIGA PE=1 SV=1	0.210211	0.645672	1
P49257	LMAN1_HUMAN Protein ERGIC-53 OS=Homo sapiens OX=9606 GN=LMAN1 PE=1 SV=2	0.0516587	0.72684	1
Q9UQ88	CD11A_HUMAN Cyclin-dependent kinase 11A OS=Homo sapiens OX=9606 GN=CDK11A PE=1 SV=4	0.0314875	0.971734	1
Q9UPW8	UN13A_HUMAN Protein unc-13 homolog A OS=Homo sapiens OX=9606 GN=UNC13A PE=1 SV=4	0.466142	0.966496	1
Q9UPW6	SATB2_HUMAN DNA-binding protein SATB2 OS=Homo sapiens OX=9606 GN=SATB2 PE=1 SV=2	0.0177645	0.954222	1
Q9UPW5	CBPC1_HUMAN Cytosolic carboxypeptidase 1 OS=Homo sapiens OX=9606 GN=AGTPBP1 PE=1 SV=3	0.0829865	0.954167	1
Q9UQ84	EXO1_HUMAN Exonuclease 1 OS=Homo sapiens OX=9606 GN=EXO1 PE=1 SV=2	0.0213574	0.950997	1
Q12968	NFAC3_HUMAN Nuclear factor of activated T-cells, cytoplasmic 3 OS=Homo sapiens OX=9606 GN=NFATC3 PE=1 SV=1	0.0252901	0.651691	1
Q12967	GNDS_HUMAN Ral guanine nucleotide dissociation stimulator OS=Homo sapiens OX=9606 GN=RALGDS PE=1 SV=2	0.358509	0.964621	1
Q9UQ80	PA2G4_HUMAN Proliferation-associated protein 2G4 OS=Homo sapiens OX=9606 GN=PA2G4 PE=1 SV=3	0.214772	0.730033	0.4
Q9UPW0	FOXJ3_HUMAN Forkhead box protein J3 OS=Homo sapiens OX=9606 GN=FOXJ3 PE=1 SV=2	0.019157	0.951983	1
Q12965	MYO1E_HUMAN Unconventional myosin-Ie OS=Homo sapiens OX=9606 GN=MYO1E PE=1 SV=2	0.103348	0.704588	1
Q12962	TAF10_HUMAN Transcription initiation factor TFIID subunit 10 OS=Homo sapiens OX=9606 GN=TAF10 PE=1 SV=1	0.0435947	0.964161	1
P37275	ZEB1_HUMAN Zinc finger E-box-binding homeobox 1 OS=Homo sapiens OX=9606 GN=ZEB1 PE=1 SV=2	0.248263	0.963575	1
P49247	RPIA_HUMAN Ribose-5-phosphate isomerase OS=Homo sapiens OX=9606 GN=RPIA PE=1 SV=3	0.497013	0.680167	0
Q9UPV9	TRAK1_HUMAN Trafficking kinesin-binding protein 1 OS=Homo sapiens OX=9606 GN=TRAK1 PE=1 SV=1	0.0312541	0.962232	1
Q9UPV7	PHF24_HUMAN PHD finger protein 24 OS=Homo sapiens OX=9606 GN=PHF24 PE=1 SV=2	0.0204327	0.898224	1
Q9UQ74	PSG8_HUMAN Pregnancy-specific beta-1-glycoprotein 8 OS=Homo sapiens OX=9606 GN=PSG8 PE=1 SV=2	0.27018	0.812762	1
P51553	IDH3G_HUMAN Isocitrate dehydrogenase [NAD] subunit gamma, mitochondrial OS=Homo sapiens OX=9606 GN=IDH3G PE=1 SV=1	0.36599	0.521325	0
Q12959	DLG1_HUMAN Disks large homolog 1 OS=Homo sapiens OX=9606 GN=DLG1 PE=1 SV=2	0.0233338	0.807089	1
Q9UQ72	PSG11_HUMAN Pregnancy-specific beta-1-glycoprotein 11 OS=Homo sapiens OX=9606 GN=PSG11 PE=1 SV=3	0.356694	0.486916	0.9
Q9UPV0	CE164_HUMAN Centrosomal protein of 164 kDa OS=Homo sapiens OX=9606 GN=CEP164 PE=1 SV=3	0.0194386	0.955045	1
Q12955	ANK3_HUMAN Ankyrin-3 OS=Homo sapiens OX=9606 GN=ANK3 PE=1 SV=3	0.318133	0.942262	1
Q12952	FOXL1_HUMAN Forkhead box protein L1 OS=Homo sapiens OX=9606 GN=FOXL1 PE=1 SV=2	0.347728	0.982116	1
Q12951	FOXI1_HUMAN Forkhead box protein I1 OS=Homo sapiens OX=9606 GN=FOXI1 PE=1 SV=3	0.0178061	0.959351	1
P37268	FDFT_HUMAN Squalene synthase OS=Homo sapiens OX=9606 GN=FDFT1 PE=1 SV=1	0.789799	0.175391	0
Q12950	FOXD4_HUMAN Forkhead box protein D4 OS=Homo sapiens OX=9606 GN=FOXD4 PE=1 SV=4	0.0826814	0.969711	1
P49238	CX3C1_HUMAN CX3C chemokine receptor 1 OS=Homo sapiens OX=9606 GN=CX3CR1 PE=1 SV=1	0.146989	0.948854	1
Q00978	IRF9_HUMAN Interferon regulatory factor 9 OS=Homo sapiens OX=9606 GN=IRF9 PE=1 SV=1	0.0774006	0.669543	1
Q00975	CAC1B_HUMAN Voltage-dependent N-type calcium channel subunit alpha-1B OS=Homo sapiens OX=9606 GN=CACNA1B PE=1 SV=1	0.0264278	0.693156	1
Q9UPU7	TBD2B_HUMAN TBC1 domain family member 2B OS=Homo sapiens OX=9606 GN=TBC1D2B PE=1 SV=2	0.0817207	0.954472	1
Q00973	B4GN1_HUMAN Beta-1,4 N-acetylgalactosaminyltransferase 1 OS=Homo sapiens OX=9606 GN=B4GALNT1 PE=1 SV=2	0.289678	0.891284	1
Q9UPU5	UBP24_HUMAN Ubiquitin carboxyl-terminal hydrolase 24 OS=Homo sapiens OX=9606 GN=USP24 PE=1 SV=3	0.0749482	0.93379	1
Q9UPU3	SORC3_HUMAN VPS10 domain-containing receptor SorCS3 OS=Homo sapiens OX=9606 GN=SORCS3 PE=1 SV=2	0.131	0.68726	1
Q12948	FOXC1_HUMAN Forkhead box protein C1 OS=Homo sapiens OX=9606 GN=FOXC1 PE=1 SV=3	0.0220599	0.710172	1
Q12947	FOXF2_HUMAN Forkhead box protein F2 OS=Homo sapiens OX=9606 GN=FOXF2 PE=1 SV=2	0.021169	0.959592	1
Q12946	FOXF1_HUMAN Forkhead box protein F1 OS=Homo sapiens OX=9606 GN=FOXF1 PE=1 SV=2	0.01748	0.975354	1
P0C6P0	BCL8_HUMAN Putative protein BCL8 OS=Homo sapiens OX=9606 GN=NBEAP1 PE=5 SV=1	0.420657	0.364296	0.5
P49223	SPIT3_HUMAN Kunitz-type protease inhibitor 3 OS=Homo sapiens OX=9606 GN=SPINT3 PE=1 SV=3	0.0940432	0.712391	0.5
Q9UPT9	UBP22_HUMAN Ubiquitin carboxyl-terminal hydrolase 22 OS=Homo sapiens OX=9606 GN=USP22 PE=1 SV=2	0.0723956	0.921682	1
Q9UPT8	ZC3H4_HUMAN Zinc finger CCCH domain-containing protein 4 OS=Homo sapiens OX=9606 GN=ZC3H4 PE=1 SV=3	0.111826	0.972597	1
P49221	TGM4_HUMAN Protein-glutamine gamma-glutamyltransferase 4 OS=Homo sapiens OX=9606 GN=TGM4 PE=1 SV=2	0.701546	0.26302	0.3
Q9UPT6	JIP3_HUMAN C-Jun-amino-terminal kinase-interacting protein 3 OS=Homo sapiens OX=9606 GN=MAPK8IP3 PE=1 SV=3	0.31806	0.667982	1
Q9UPT5	EXOC7_HUMAN Exocyst complex component 7 OS=Homo sapiens OX=9606 GN=EXOC7 PE=1 SV=3	0.125581	0.845472	1
Q9UQ53	MGT4B_HUMAN Alpha-1,3-mannosyl-glycoprotein 4-beta-N-acetylglucosaminyltransferase B OS=Homo sapiens OX=9606 GN=MGAT4B PE=1 SV=1	0.735016	0.494237	0.6
Q9UQ52	CNTN6_HUMAN Contactin-6 OS=Homo sapiens OX=9606 GN=CNTN6 PE=1 SV=1	0.0586887	0.951442	0.8
P51530	DNA2_HUMAN DNA replication ATP-dependent helicase/nuclease DNA2 OS=Homo sapiens OX=9606 GN=DNA2 PE=1 SV=3	0.331105	0.882321	1
Q12934	BFSP1_HUMAN Filensin OS=Homo sapiens OX=9606 GN=BFSP1 PE=1 SV=3	0.00897121	0.912715	1
Q12933	TRAF2_HUMAN TNF receptor-associated factor 2 OS=Homo sapiens OX=9606 GN=TRAF2 PE=1 SV=2	0.142725	0.897432	1
Q12931	TRAP1_HUMAN Heat shock protein 75 kDa, mitochondrial OS=Homo sapiens OX=9606 GN=TRAP1 PE=1 SV=3	0.0919015	0.959714	1
Q9UQ49	NEUR3_HUMAN Sialidase-3 OS=Homo sapiens OX=9606 GN=NEU3 PE=1 SV=1	0.809251	0.567546	0.9
Q9UPS8	ANR26_HUMAN Ankyrin repeat domain-containing protein 26 OS=Homo sapiens OX=9606 GN=ANKRD26 PE=1 SV=4	0.022334	0.358967	1
Q9UPS6	SET1B_HUMAN Histone-lysine N-methyltransferase SETD1B OS=Homo sapiens OX=9606 GN=SETD1B PE=1 SV=3	0.376964	0.962983	1
Q32NC0	CR021_HUMAN UPF0711 protein C18orf21 OS=Homo sapiens OX=9606 GN=C18orf21 PE=1 SV=1	0.0424269	0.864898	1
P51523	ZNF84_HUMAN Zinc finger protein 84 OS=Homo sapiens OX=9606 GN=ZNF84 PE=1 SV=2	0.148741	0.967574	1
Q12929	EPS8_HUMAN Epidermal growth factor receptor kinase substrate 8 OS=Homo sapiens OX=9606 GN=EPS8 PE=1 SV=1	0.0350809	0.843626	1
Q96EZ8	MCRS1_HUMAN Microspherule protein 1 OS=Homo sapiens OX=9606 GN=MCRS1 PE=1 SV=1	0.0223913	0.972776	1
P51522	ZNF83_HUMAN Zinc finger protein 83 OS=Homo sapiens OX=9606 GN=ZNF83 PE=1 SV=3	0.0300286	0.86937	1
Q12926	ELAV2_HUMAN ELAV-like protein 2 OS=Homo sapiens OX=9606 GN=ELAVL2 PE=1 SV=2	0.0145575	0.96707	1
Q96EZ4	MYEOV_HUMAN Myeloma-overexpressed gene protein OS=Homo sapiens OX=9606 GN=MYEOV PE=1 SV=2	0.0968433	0.986187	1
Q12923	PTN13_HUMAN Tyrosine-protein phosphatase non-receptor type 13 OS=Homo sapiens OX=9606 GN=PTPN13 PE=1 SV=2	0.41903	0.943768	1
P37235	HPCL1_HUMAN Hippocalcin-like protein 1 OS=Homo sapiens OX=9606 GN=HPCAL1 PE=1 SV=3	0.923849	0.0702212	0.2
P37231	PPARG_HUMAN Peroxisome proliferator-activated receptor gamma OS=Homo sapiens OX=9606 GN=PPARG PE=1 SV=3	0.0216083	0.901811	1
P49207	RL34_HUMAN Large ribosomal subunit protein eL34 OS=Homo sapiens OX=9606 GN=RPL34 PE=1 SV=3	0.301284	0.70616	0.1
Q32NB8	PGPS1_HUMAN CDP-diacylglycerol--glycerol-3-phosphate 3-phosphatidyltransferase, mitochondrial OS=Homo sapiens OX=9606 GN=PGS1 PE=1 SV=1	0.11354	0.833452	1
Q5TDP6	LGSN_HUMAN Lengsin OS=Homo sapiens OX=9606 GN=LGSN PE=1 SV=1	0.503345	0.28914	0.8
Q008S8	ECT2L_HUMAN Epithelial cell-transforming sequence 2 oncogene-like OS=Homo sapiens OX=9606 GN=ECT2L PE=1 SV=2	0.0909106	0.988529	1
P0DJR0	GIMD1_HUMAN GTPase IMAP family member GIMD1 OS=Homo sapiens OX=9606 GN=GIMD1 PE=1 SV=1	0.267207	0.688005	0.8
P13284	GILT_HUMAN Gamma-interferon-inducible lysosomal thiol reductase OS=Homo sapiens OX=9606 GN=IFI30 PE=1 SV=3	0.677393	0.221064	1
Q9UPR6	ZFR2_HUMAN Zinc finger RNA-binding protein 2 OS=Homo sapiens OX=9606 GN=ZFR2 PE=1 SV=3	0.0127085	0.769828	1
Q9UPR5	NAC2_HUMAN Sodium/calcium exchanger 2 OS=Homo sapiens OX=9606 GN=SLC8A2 PE=1 SV=2	0.046602	0.953507	1
Q96EY9	ADAT3_HUMAN Probable inactive tRNA-specific adenosine deaminase-like protein 3 OS=Homo sapiens OX=9606 GN=ADAT3 PE=1 SV=1	0.367151	0.749232	1
Q9UPR3	SMG5_HUMAN Nonsense-mediated mRNA decay factor SMG5 OS=Homo sapiens OX=9606 GN=SMG5 PE=1 SV=3	0.3342	0.76682	1
P51513	NOVA1_HUMAN RNA-binding protein Nova-1 OS=Homo sapiens OX=9606 GN=NOVA1 PE=1 SV=2	0.0693228	0.966208	1
Q0D2K5	EGFEM_HUMAN Putative EGF-like and EMI domain-containing protein 1 OS=Homo sapiens OX=9606 GN=EGFEM1P PE=5 SV=1	0.196408	0.900498	1
Q96EY8	MMAB_HUMAN Corrinoid adenosyltransferase MMAB OS=Homo sapiens OX=9606 GN=MMAB PE=1 SV=1	0.817972	0.301237	0.9
P51512	MMP16_HUMAN Matrix metalloproteinase-16 OS=Homo sapiens OX=9606 GN=MMP16 PE=1 SV=2	0.158993	0.790746	1
Q12918	KLRB1_HUMAN Killer cell lectin-like receptor subfamily B member 1 OS=Homo sapiens OX=9606 GN=KLRB1 PE=1 SV=1	0.243659	0.743966	1
Q96EY7	PTCD3_HUMAN Small ribosomal subunit protein mS39 OS=Homo sapiens OX=9606 GN=PTCD3 PE=1 SV=3	0.026255	0.888727	1
P51511	MMP15_HUMAN Matrix metalloproteinase-15 OS=Homo sapiens OX=9606 GN=MMP15 PE=1 SV=1	0.05236	0.90011	1
Q0D2K3	RIPP1_HUMAN Protein ripply1 OS=Homo sapiens OX=9606 GN=RIPPLY1 PE=1 SV=1	0.038686	0.96877	1
Q3ZAQ7	VMA21_HUMAN Vacuolar ATPase assembly integral membrane protein VMA21 OS=Homo sapiens OX=9606 GN=VMA21 PE=1 SV=1	0.383894	0.282727	0.2
Q9UPR0	PLCL2_HUMAN Inactive phospholipase C-like protein 2 OS=Homo sapiens OX=9606 GN=PLCL2 PE=1 SV=2	0.288884	0.736964	1
Q0D2K2	KLH30_HUMAN Kelch-like protein 30 OS=Homo sapiens OX=9606 GN=KLHL30 PE=1 SV=3	0.284339	0.846655	1
Q96EY5	MB12A_HUMAN Multivesicular body subunit 12A OS=Homo sapiens OX=9606 GN=MVB12A PE=1 SV=1	0.0851636	0.926404	1
Q96EY4	TMA16_HUMAN Translation machinery-associated protein 16 OS=Homo sapiens OX=9606 GN=TMA16 PE=1 SV=2	0.0951661	0.95172	1
A1A4Y4	IRGM_HUMAN Immunity-related GTPase family M protein OS=Homo sapiens OX=9606 GN=IRGM PE=1 SV=2	0.57938	0.348871	0.5
Q0D2K0	NIPA4_HUMAN Magnesium transporter NIPA4 OS=Homo sapiens OX=9606 GN=NIPAL4 PE=1 SV=4	0.268279	0.522607	1
Q12913	PTPRJ_HUMAN Receptor-type tyrosine-protein phosphatase eta OS=Homo sapiens OX=9606 GN=PTPRJ PE=1 SV=3	0.0737455	0.907732	1
Q12912	IRAG2_HUMAN Inositol 1,4,5-triphosphate receptor associated 2 OS=Homo sapiens OX=9606 GN=IRAG2 PE=1 SV=3	0.023333	0.988532	1
Q96EY1	DNJA3_HUMAN DnaJ homolog subfamily A member 3, mitochondrial OS=Homo sapiens OX=9606 GN=DNAJA3 PE=1 SV=2	0.303219	0.90839	1
Q9UPQ8	DOLK_HUMAN Dolichol kinase OS=Homo sapiens OX=9606 GN=DOLK PE=1 SV=1	0.405343	0.661753	1
P51508	ZNF81_HUMAN Zinc finger protein 81 OS=Homo sapiens OX=9606 GN=ZNF81 PE=1 SV=3	0.0455903	0.972783	1
Q9UPQ7	PZRN3_HUMAN E3 ubiquitin-protein ligase PDZRN3 OS=Homo sapiens OX=9606 GN=PDZRN3 PE=1 SV=2	0.010975	0.875138	1
Q9UQ26	RIMS2_HUMAN Regulating synaptic membrane exocytosis protein 2 OS=Homo sapiens OX=9606 GN=RIMS2 PE=1 SV=2	0.0381614	0.85658	1
Q9UPQ4	TRI35_HUMAN E3 ubiquitin-protein ligase TRIM35 OS=Homo sapiens OX=9606 GN=TRIM35 PE=1 SV=2	0.138886	0.756653	1
P51504	ZNF80_HUMAN Zinc finger protein 80 OS=Homo sapiens OX=9606 GN=ZNF80 PE=1 SV=2	0.281263	0.924922	1
Q9UPQ3	AGAP1_HUMAN Arf-GAP with GTPase, ANK repeat and PH domain-containing protein 1 OS=Homo sapiens OX=9606 GN=AGAP1 PE=1 SV=4	0.0178678	0.972309	1
Q0D2J5	ZN763_HUMAN Zinc finger protein 763 OS=Homo sapiens OX=9606 GN=ZNF763 PE=1 SV=2	0.12495	0.941498	1
Q12908	NTCP2_HUMAN Ileal sodium/bile acid cotransporter OS=Homo sapiens OX=9606 GN=SLC10A2 PE=1 SV=2	0.651439	0.125638	0.2
Q12907	LMAN2_HUMAN Vesicular integral-membrane protein VIP36 OS=Homo sapiens OX=9606 GN=LMAN2 PE=1 SV=1	0.159355	0.79598	1
Q9UPQ0	LIMC1_HUMAN LIM and calponin homology domains-containing protein 1 OS=Homo sapiens OX=9606 GN=LIMCH1 PE=1 SV=4	0.0112408	0.948142	1
Q12906	ILF3_HUMAN Interleukin enhancer-binding factor 3 OS=Homo sapiens OX=9606 GN=ILF3 PE=1 SV=3	0.0293466	0.811324	1
Q12905	ILF2_HUMAN Interleukin enhancer-binding factor 2 OS=Homo sapiens OX=9606 GN=ILF2 PE=1 SV=2	0.0460058	0.934875	1
D6RF30	GOG8K_HUMAN Golgin subfamily A member 8K OS=Homo sapiens OX=9606 GN=GOLGA8K PE=3 SV=2	0.0105789	0.968277	1
Q12904	AIMP1_HUMAN Aminoacyl tRNA synthase complex-interacting multifunctional protein 1 OS=Homo sapiens OX=9606 GN=AIMP1 PE=1 SV=2	0.0233638	0.960813	1
Q96EX3	DC2I2_HUMAN Cytoplasmic dynein 2 intermediate chain 2 OS=Homo sapiens OX=9606 GN=DYNC2I2 PE=1 SV=2	0.061966	0.909425	1
Q96EX2	RNFT2_HUMAN E3 ubiquitin-protein ligase RNFT2 OS=Homo sapiens OX=9606 GN=RNFT2 PE=1 SV=2	0.0159969	0.967136	1
Q96EX1	SIM12_HUMAN Small integral membrane protein 12 OS=Homo sapiens OX=9606 GN=SMIM12 PE=1 SV=3	0.117078	0.760123	1
Q12901	ZN155_HUMAN Zinc finger protein 155 OS=Homo sapiens OX=9606 GN=ZNF155 PE=1 SV=4	0.153917	0.955639	1
P01298	PAHO_HUMAN Pancreatic polypeptide prohormone OS=Homo sapiens OX=9606 GN=PPY PE=1 SV=1	0.0346682	0.953719	1
H3BNL8	ARMD2_HUMAN Armadillo-like helical domain-containing protein 2 OS=Homo sapiens OX=9606 GN=ARMH2 PE=1 SV=1	0.218721	0.775623	1
H3BNL1	CMIP7_HUMAN Ciliary microtubule inner protein 7 OS=Homo sapiens OX=9606 GN=CIMIP7 PE=2 SV=1	0.352477	0.917053	1
Q9UQ16	DYN3_HUMAN Dynamin-3 OS=Homo sapiens OX=9606 GN=DNM3 PE=1 SV=4	0.049047	0.904457	1
Q6P1X6	CH082_HUMAN UPF0598 protein C8orf82 OS=Homo sapiens OX=9606 GN=C8orf82 PE=1 SV=2	0.704615	0.531328	1
Q6P1X5	TAF2_HUMAN Transcription initiation factor TFIID subunit 2 OS=Homo sapiens OX=9606 GN=TAF2 PE=1 SV=3	0.317485	0.536517	1
Q9UQ13	SHOC2_HUMAN Leucine-rich repeat protein SHOC-2 OS=Homo sapiens OX=9606 GN=SHOC2 PE=1 SV=2	0.062745	0.94267	1
Q0D2I5	IFFO1_HUMAN Non-homologous end joining factor IFFO1 OS=Homo sapiens OX=9606 GN=IFFO1 PE=1 SV=2	0.0282336	0.94389	1
Q9UPP2	IQEC3_HUMAN IQ motif and SEC7 domain-containing protein 3 OS=Homo sapiens OX=9606 GN=IQSEC3 PE=1 SV=3	0.0138943	0.992256	1
Q9UPP1	PHF8_HUMAN Histone lysine demethylase PHF8 OS=Homo sapiens OX=9606 GN=PHF8 PE=1 SV=3	0.0316323	0.938944	1
Q9UQ10	DHDH_HUMAN Trans-1,2-dihydrobenzene-1,2-diol dehydrogenase OS=Homo sapiens OX=9606 GN=DHDH PE=1 SV=1	0.919377	0.0795232	0
Q96F85	CNRP1_HUMAN CB1 cannabinoid receptor-interacting protein 1 OS=Homo sapiens OX=9606 GN=CNRIP1 PE=1 SV=1	0.801249	0.0707623	0
Q96F83	CLBA1_HUMAN Uncharacterized protein CLBA1 OS=Homo sapiens OX=9606 GN=CLBA1 PE=1 SV=2	0.0811442	0.978265	1
Q96EW2	HBAP1_HUMAN HSPB1-associated protein 1 OS=Homo sapiens OX=9606 GN=HSPBAP1 PE=1 SV=1	0.118361	0.923959	1
Q96F81	DISP1_HUMAN Protein dispatched homolog 1 OS=Homo sapiens OX=9606 GN=DISP1 PE=1 SV=3	0.119434	0.83781	1
A1A580	KR231_HUMAN Keratin-associated protein 23-1 OS=Homo sapiens OX=9606 GN=KRTAP23-1 PE=1 SV=1	0.526228	0.709643	1
P01286	SLIB_HUMAN Somatoliberin OS=Homo sapiens OX=9606 GN=GHRH PE=1 SV=1	0.0291562	0.958154	1
P01282	VIP_HUMAN VIP peptides OS=Homo sapiens OX=9606 GN=VIP PE=1 SV=1	0.241323	0.954872	1
Q9UQ07	MOK_HUMAN MAPK/MAK/MRK overlapping kinase OS=Homo sapiens OX=9606 GN=MOK PE=1 SV=1	0.291977	0.914462	1
Q0D2H9	GOG8D_HUMAN Putative golgin subfamily A member 8D OS=Homo sapiens OX=9606 GN=GOLGA8DP PE=5 SV=1	0.265877	0.957722	1
Q9UQ05	KCNH4_HUMAN Voltage-gated delayed rectifier potassium channel KCNH4 OS=Homo sapiens OX=9606 GN=KCNH4 PE=2 SV=1	0.015735	0.961875	1
Q6P1W5	CA094_HUMAN Uncharacterized protein C1orf94 OS=Homo sapiens OX=9606 GN=C1orf94 PE=1 SV=2	0.0348563	0.967906	1
Q9UQ03	COR2B_HUMAN Coronin-2B OS=Homo sapiens OX=9606 GN=CORO2B PE=1 SV=4	0.404375	0.588179	1
A1A4V9	CF119_HUMAN Cilia- and flagella-associated protein 119 OS=Homo sapiens OX=9606 GN=CFAP119 PE=1 SV=1	0.0341613	0.967545	1
Q96EV8	DTBP1_HUMAN Dysbindin OS=Homo sapiens OX=9606 GN=DTNBP1 PE=1 SV=1	0.0197346	0.692615	1
Q6P280	ZN529_HUMAN Zinc finger protein 529 OS=Homo sapiens OX=9606 GN=ZNF529 PE=1 SV=2	0.310767	0.849539	1
Q96EV2	RBM33_HUMAN RNA-binding protein 33 OS=Homo sapiens OX=9606 GN=RBM33 PE=1 SV=3	0.338294	0.96475	1
P82675	RT05_HUMAN Small ribosomal subunit protein uS5m OS=Homo sapiens OX=9606 GN=MRPS5 PE=1 SV=2	0.419436	0.942978	1
P01275	GLUC_HUMAN Pro-glucagon OS=Homo sapiens OX=9606 GN=GCG PE=1 SV=3	0.0277199	0.833653	1
P82673	RT35_HUMAN Small ribosomal subunit protein mS35 OS=Homo sapiens OX=9606 GN=MRPS35 PE=1 SV=1	0.0289349	0.876345	1
P01270	PTHY_HUMAN Parathyroid hormone OS=Homo sapiens OX=9606 GN=PTH PE=1 SV=1	0.0307453	0.939247	0.9
Q9UPN9	TRI33_HUMAN E3 ubiquitin-protein ligase TRIM33 OS=Homo sapiens OX=9606 GN=TRIM33 PE=1 SV=3	0.0210058	0.967735	1
Q9UPN7	PP6R1_HUMAN Serine/threonine-protein phosphatase 6 regulatory subunit 1 OS=Homo sapiens OX=9606 GN=PPP6R1 PE=1 SV=5	0.0222723	0.706584	1
Q9UPN6	SCAF8_HUMAN SR-related and CTD-associated factor 8 OS=Homo sapiens OX=9606 GN=SCAF8 PE=1 SV=1	0.370507	0.922568	1
Q9UPN4	CP131_HUMAN Centrosomal protein of 131 kDa OS=Homo sapiens OX=9606 GN=CEP131 PE=1 SV=3	0.327912	0.934209	1
Q9UPN3	MACF1_HUMAN Microtubule-actin cross-linking factor 1, isoforms 1/2/3/4/5 OS=Homo sapiens OX=9606 GN=MACF1 PE=1 SV=4	0.214443	0.866714	1
Q96EU7	C1GLC_HUMAN C1GALT1-specific chaperone 1 OS=Homo sapiens OX=9606 GN=C1GALT1C1 PE=1 SV=1	0.64623	0.261031	0.1
Q96EU6	RRP36_HUMAN Ribosomal RNA processing protein 36 homolog OS=Homo sapiens OX=9606 GN=RRP36 PE=1 SV=1	0.00988894	0.962935	1
Q96F63	CCD97_HUMAN Coiled-coil domain-containing protein 97 OS=Homo sapiens OX=9606 GN=CCDC97 PE=1 SV=1	0.0795981	0.962355	1
P01266	THYG_HUMAN Thyroglobulin OS=Homo sapiens OX=9606 GN=TG PE=1 SV=5	0.0203784	0.762514	1
P82664	RT10_HUMAN Small ribosomal subunit protein uS10m OS=Homo sapiens OX=9606 GN=MRPS10 PE=1 SV=2	0.0375171	0.911439	1
P82663	RT25_HUMAN Small ribosomal subunit protein mS25 OS=Homo sapiens OX=9606 GN=MRPS25 PE=1 SV=1	0.705958	0.231594	0.4
P13236	CCL4_HUMAN C-C motif chemokine 4 OS=Homo sapiens OX=9606 GN=CCL4 PE=1 SV=1	0.134674	0.524001	1
Q9UPM9	B9D1_HUMAN B9 domain-containing protein 1 OS=Homo sapiens OX=9606 GN=B9D1 PE=1 SV=1	0.185568	0.732648	0.8
Q9UPM8	AP4E1_HUMAN AP-4 complex subunit epsilon-1 OS=Homo sapiens OX=9606 GN=AP4E1 PE=1 SV=2	0.0684818	0.944481	1
P13232	IL7_HUMAN Interleukin-7 OS=Homo sapiens OX=9606 GN=IL7 PE=1 SV=1	0.252479	0.822203	1
Q9UPM6	LHX6_HUMAN LIM/homeobox protein Lhx6 OS=Homo sapiens OX=9606 GN=LHX6 PE=1 SV=2	0.299489	0.924099	1
P68371	TBB4B_HUMAN Tubulin beta-4B chain OS=Homo sapiens OX=9606 GN=TUBB4B PE=1 SV=1	0.195119	0.741176	1
P25208	NFYB_HUMAN Nuclear transcription factor Y subunit beta OS=Homo sapiens OX=9606 GN=NFYB PE=1 SV=2	0.0593755	0.925641	1
Q96ET8	TV23C_HUMAN Golgi apparatus membrane protein TVP23 homolog C OS=Homo sapiens OX=9606 GN=TVP23C PE=1 SV=3	0.0660567	0.961171	1
P25205	MCM3_HUMAN DNA replication licensing factor MCM3 OS=Homo sapiens OX=9606 GN=MCM3 PE=1 SV=3	0.0484514	0.968393	1
P01258	CALC_HUMAN Calcitonin OS=Homo sapiens OX=9606 GN=CALCA PE=1 SV=3	0.0164688	0.825315	1
P82650	RT22_HUMAN Small ribosomal subunit protein mS22 OS=Homo sapiens OX=9606 GN=MRPS22 PE=1 SV=1	0.0834824	0.870467	1
P13224	GP1BB_HUMAN Platelet glycoprotein Ib beta chain OS=Homo sapiens OX=9606 GN=GP1BB PE=1 SV=1	0.372546	0.880176	0.9
P68366	TBA4A_HUMAN Tubulin alpha-4A chain OS=Homo sapiens OX=9606 GN=TUBA4A PE=1 SV=1	0.244854	0.790571	1
P68363	TBA1B_HUMAN Tubulin alpha-1B chain OS=Homo sapiens OX=9606 GN=TUBA1B PE=1 SV=1	0.20959	0.804896	1
Q6YN16	HSDL2_HUMAN Hydroxysteroid dehydrogenase-like protein 2 OS=Homo sapiens OX=9606 GN=HSDL2 PE=1 SV=1	0.965607	0.0833909	0
Q96ES7	SGF29_HUMAN SAGA-associated factor 29 OS=Homo sapiens OX=9606 GN=SGF29 PE=1 SV=1	0.193647	0.951774	1
Q96ES6	MFSD3_HUMAN Major facilitator superfamily domain-containing protein 3 OS=Homo sapiens OX=9606 GN=MFSD3 PE=1 SV=1	0.923734	0.112513	0.1
Q96F46	I17RA_HUMAN Interleukin-17 receptor A OS=Homo sapiens OX=9606 GN=IL17RA PE=1 SV=2	0.0244836	0.784537	1
A1A4S6	RHG10_HUMAN Rho GTPase-activating protein 10 OS=Homo sapiens OX=9606 GN=ARHGAP10 PE=1 SV=1	0.093972	0.956809	1
Q96F45	ZN503_HUMAN Zinc finger protein 503 OS=Homo sapiens OX=9606 GN=ZNF503 PE=1 SV=1	0.107544	0.924241	1
Q96F44	TRI11_HUMAN E3 ubiquitin-protein ligase TRIM11 OS=Homo sapiens OX=9606 GN=TRIM11 PE=1 SV=2	0.273111	0.604477	1
P56385	ATP5I_HUMAN ATP synthase F(0) complex subunit e, mitochondrial OS=Homo sapiens OX=9606 GN=ATP5ME PE=1 SV=2	0.384128	0.41309	0.5
P01242	SOM2_HUMAN Growth hormone variant OS=Homo sapiens OX=9606 GN=GH2 PE=1 SV=3	0.339396	0.858574	1
P01241	SOMA_HUMAN Somatotropin OS=Homo sapiens OX=9606 GN=GH1 PE=1 SV=2	0.381359	0.819509	1
P56381	ATP5E_HUMAN ATP synthase F(1) complex subunit epsilon, mitochondrial OS=Homo sapiens OX=9606 GN=ATP5F1E PE=1 SV=2	0.67447	0.0462333	0
Q32MZ4	LRRF1_HUMAN Leucine-rich repeat flightless-interacting protein 1 OS=Homo sapiens OX=9606 GN=LRRFIP1 PE=1 SV=2	0.345464	0.969793	1
Q96ER9	MITOK_HUMAN Mitochondrial potassium channel OS=Homo sapiens OX=9606 GN=CCDC51 PE=1 SV=2	0.0951836	0.483522	1
Q6P1S2	CC033_HUMAN Protein C3orf33 OS=Homo sapiens OX=9606 GN=C3orf33 PE=1 SV=2	0.0222787	0.743264	1
Q96ER3	SAAL1_HUMAN Protein SAAL1 OS=Homo sapiens OX=9606 GN=SAAL1 PE=1 SV=2	0.0270964	0.953522	1
P01236	PRL_HUMAN Prolactin OS=Homo sapiens OX=9606 GN=PRL PE=1 SV=1	0.302131	0.851887	1
P56378	ATP68_HUMAN ATP synthase F(0) complex subunit j, mitochondrial OS=Homo sapiens OX=9606 GN=ATP5MJ PE=1 SV=1	0.474849	0.293005	0.2
P56377	AP1S2_HUMAN AP-1 complex subunit sigma-2 OS=Homo sapiens OX=9606 GN=AP1S2 PE=1 SV=1	0.660526	0.244717	0.1
P56373	P2RX3_HUMAN P2X purinoceptor 3 OS=Homo sapiens OX=9606 GN=P2RX3 PE=1 SV=2	0.744878	0.220798	0.3
P0DJJ0	SRG2C_HUMAN SLIT-ROBO Rho GTPase-activating protein 2C OS=Homo sapiens OX=9606 GN=SRGAP2C PE=1 SV=1	0.0456992	0.840298	1
Q5TDH0	DDI2_HUMAN Protein DDI1 homolog 2 OS=Homo sapiens OX=9606 GN=DDI2 PE=1 SV=1	0.376059	0.964369	1
Q6P1R4	DUS1L_HUMAN tRNA-dihydrouridine(16/17) synthase [NAD(P)(+)]-like OS=Homo sapiens OX=9606 GN=DUS1L PE=1 SV=1	0.0587936	0.751978	1
Q6P1R3	MSD2_HUMAN Myb/SANT-like DNA-binding domain-containing protein 2 OS=Homo sapiens OX=9606 GN=MSANTD2 PE=1 SV=1	0.0131052	0.882513	1
Q96EQ8	RN125_HUMAN E3 ubiquitin-protein ligase RNF125 OS=Homo sapiens OX=9606 GN=RNF125 PE=1 SV=4	0.0178088	0.406919	1
E0CX11	STMP1_HUMAN Short transmembrane mitochondrial protein 1 OS=Homo sapiens OX=9606 GN=STMP1 PE=1 SV=1	0.908233	0.134238	0.1
Q96F25	ALG14_HUMAN UDP-N-acetylglucosamine transferase subunit ALG14 OS=Homo sapiens OX=9606 GN=ALG14 PE=1 SV=1	0.590563	0.207347	0.4
Q96F24	NRBF2_HUMAN Nuclear receptor-binding factor 2 OS=Homo sapiens OX=9606 GN=NRBF2 PE=1 SV=1	0.0109702	0.824132	1
Q96EQ0	SGTB_HUMAN Small glutamine-rich tetratricopeptide repeat-containing protein beta OS=Homo sapiens OX=9606 GN=SGTB PE=1 SV=1	0.127646	0.853726	1
P01229	LSHB_HUMAN Lutropin subunit beta OS=Homo sapiens OX=9606 GN=LHB PE=1 SV=3	0.0548297	0.756769	1
P01225	FSHB_HUMAN Follitropin subunit beta OS=Homo sapiens OX=9606 GN=FSHB PE=1 SV=2	0.189371	0.325819	0.6
P0DJI9	SAA2_HUMAN Serum amyloid A-2 protein OS=Homo sapiens OX=9606 GN=SAA2 PE=1 SV=1	0.0574924	0.789029	0.9
P0DJI8	SAA1_HUMAN Serum amyloid A-1 protein OS=Homo sapiens OX=9606 GN=SAA1 PE=1 SV=2	0.0941704	0.701931	0.8
P01222	TSHB_HUMAN Thyrotropin subunit beta OS=Homo sapiens OX=9606 GN=TSHB PE=1 SV=2	0.156829	0.577059	0.9
Q6P1Q9	MET2B_HUMAN tRNA N(3)-cytidine methyltransferase METTL2B OS=Homo sapiens OX=9606 GN=METTL2B PE=1 SV=3	0.177254	0.864387	1
Q96EP9	NTCP4_HUMAN Sodium/bile acid cotransporter 4 OS=Homo sapiens OX=9606 GN=SLC10A4 PE=1 SV=2	0.0430418	0.876975	1
Q9UPI3	FLVC2_HUMAN Choline/ethanolamine transporter FLVCR2 OS=Homo sapiens OX=9606 GN=FLVCR2 PE=1 SV=1	0.217151	0.396609	0.3
A1A519	F170A_HUMAN Protein FAM170A OS=Homo sapiens OX=9606 GN=FAM170A PE=1 SV=1	0.157245	0.651391	1
Q711Q0	CEFIP_HUMAN Cardiac-enriched FHL2-interacting protein OS=Homo sapiens OX=9606 GN=CEFIP PE=1 SV=2	0.0454434	0.953214	1
Q6P1Q0	LTMD1_HUMAN LETM1 domain-containing protein 1 OS=Homo sapiens OX=9606 GN=LETMD1 PE=1 SV=1	0.044742	0.94051	1
Q96F15	GIMA5_HUMAN GTPase IMAP family member 5 OS=Homo sapiens OX=9606 GN=GIMAP5 PE=1 SV=1	0.156125	0.875828	1
Q96EP1	CHFR_HUMAN E3 ubiquitin-protein ligase CHFR OS=Homo sapiens OX=9606 GN=CHFR PE=1 SV=2	0.00907872	0.987185	1
Q96F10	SAT2_HUMAN Thialysine N-epsilon-acetyltransferase OS=Homo sapiens OX=9606 GN=SAT2 PE=1 SV=1	0.95949	0.129625	0
Q96EP0	RNF31_HUMAN E3 ubiquitin-protein ligase RNF31 OS=Homo sapiens OX=9606 GN=RNF31 PE=1 SV=1	0.00781633	0.928472	1
Q400G9	AMZ1_HUMAN Archaemetzincin-1 OS=Homo sapiens OX=9606 GN=AMZ1 PE=1 SV=1	0.0285327	0.976918	1
P01215	GLHA_HUMAN Glycoprotein hormones alpha chain OS=Homo sapiens OX=9606 GN=CGA PE=1 SV=1	0.0783172	0.846765	1
P01213	PDYN_HUMAN Proenkephalin-B OS=Homo sapiens OX=9606 GN=PDYN PE=1 SV=1	0.255801	0.940552	1
P0DJH9	RD3L_HUMAN Protein RD3-like OS=Homo sapiens OX=9606 GN=RD3L PE=4 SV=1	0.0113013	0.93101	1
O00635	TRI38_HUMAN E3 ubiquitin-protein ligase TRIM38 OS=Homo sapiens OX=9606 GN=TRIM38 PE=1 SV=1	0.193804	0.617777	1
O00634	NET3_HUMAN Netrin-3 OS=Homo sapiens OX=9606 GN=NTN3 PE=1 SV=1	0.491907	0.48628	1
P01210	PENK_HUMAN Proenkephalin-A OS=Homo sapiens OX=9606 GN=PENK PE=1 SV=1	0.727856	0.603663	1
O00631	SARCO_HUMAN Sarcolipin OS=Homo sapiens OX=9606 GN=SLN PE=1 SV=1	0.943592	0.0616284	0
Q96F07	CYFP2_HUMAN Cytoplasmic FMR1-interacting protein 2 OS=Homo sapiens OX=9606 GN=CYFIP2 PE=1 SV=2	0.19679	0.964419	1
Q96F05	CK024_HUMAN Uncharacterized protein C11orf24 OS=Homo sapiens OX=9606 GN=C11orf24 PE=1 SV=2	0.0247633	0.961948	1
P0C6C1	AN34C_HUMAN Ankyrin repeat domain-containing protein 34C OS=Homo sapiens OX=9606 GN=ANKRD34C PE=1 SV=2	0.0816494	0.982465	1
O43795	MYO1B_HUMAN Unconventional myosin-Ib OS=Homo sapiens OX=9606 GN=MYO1B PE=1 SV=3	0.308763	0.709082	1
O00629	IMA3_HUMAN Importin subunit alpha-3 OS=Homo sapiens OX=9606 GN=KPNA4 PE=1 SV=1	0.102548	0.934698	1
O00628	PEX7_HUMAN Peroxisomal targeting signal 2 receptor OS=Homo sapiens OX=9606 GN=PEX7 PE=1 SV=1	0.512847	0.36318	0.7
O43790	KRT86_HUMAN Keratin, type II cuticular Hb6 OS=Homo sapiens OX=9606 GN=KRT86 PE=1 SV=1	0.0469844	0.781697	1
O00626	CCL22_HUMAN C-C motif chemokine 22 OS=Homo sapiens OX=9606 GN=CCL22 PE=1 SV=2	0.0444471	0.884173	1
O00625	PIR_HUMAN Pirin OS=Homo sapiens OX=9606 GN=PIR PE=1 SV=1	0.825397	0.0629472	0
O00624	NPT3_HUMAN Sodium-dependent phosphate transport protein 3 OS=Homo sapiens OX=9606 GN=SLC17A2 PE=1 SV=2	0.419291	0.309236	0.6
O00623	PEX12_HUMAN Peroxisome assembly protein 12 OS=Homo sapiens OX=9606 GN=PEX12 PE=1 SV=1	0.0422621	0.669111	1
O00622	CCN1_HUMAN CCN family member 1 OS=Homo sapiens OX=9606 GN=CCN1 PE=1 SV=1	0.288637	0.946932	1
P0DJG4	SMA2L_HUMAN Sperm microtubule associated protein 2-like OS=Homo sapiens OX=9606 GN=SPMAP2L PE=1 SV=1	0.0102781	0.947421	1
Q9UPG8	PLAL2_HUMAN Zinc finger protein PLAGL2 OS=Homo sapiens OX=9606 GN=PLAGL2 PE=1 SV=1	0.0378403	0.910534	1
Q96EN9	REX1B_HUMAN Required for excision 1-B domain-containing protein OS=Homo sapiens OX=9606 GN=REX1BD PE=1 SV=1	0.896303	0.3132	0.8
Q96EN8	MOCOS_HUMAN Molybdenum cofactor sulfurase OS=Homo sapiens OX=9606 GN=MOCOS PE=1 SV=2	0.311414	0.665201	1
Q6P1N9	TATD1_HUMAN Deoxyribonuclease TATDN1 OS=Homo sapiens OX=9606 GN=TATDN1 PE=1 SV=2	0.891649	0.099745	0
Q6P1N0	C2D1A_HUMAN Coiled-coil and C2 domain-containing protein 1A OS=Homo sapiens OX=9606 GN=CC2D1A PE=1 SV=1	0.0419475	0.855154	1
O43776	SYNC_HUMAN Asparagine--tRNA ligase, cytoplasmic OS=Homo sapiens OX=9606 GN=NARS1 PE=1 SV=1	0.507101	0.380348	0
Q96EM0	T3HPD_HUMAN Trans-3-hydroxy-L-proline dehydratase OS=Homo sapiens OX=9606 GN=L3HYPDH PE=1 SV=2	0.826985	0.250173	0
P0C6A0	ZGLP1_HUMAN GATA-type zinc finger protein 1 OS=Homo sapiens OX=9606 GN=ZGLP1 PE=1 SV=2	0.0752217	0.720693	1
O43772	MCAT_HUMAN Mitochondrial carnitine/acylcarnitine carrier protein OS=Homo sapiens OX=9606 GN=SLC25A20 PE=1 SV=1	0.148326	0.674468	0.1
Q6X9E4	FBW12_HUMAN F-box/WD repeat-containing protein 12 OS=Homo sapiens OX=9606 GN=FBXW12 PE=1 SV=2	0.604203	0.426769	1
O00602	FCN1_HUMAN Ficolin-1 OS=Homo sapiens OX=9606 GN=FCN1 PE=1 SV=2	0.647706	0.39879	0.6
Q6P1M9	ARMX5_HUMAN Armadillo repeat-containing X-linked protein 5 OS=Homo sapiens OX=9606 GN=ARMCX5 PE=1 SV=1	0.020954	0.925099	1
Q6P1M3	L2GL2_HUMAN LLGL scribble cell polarity complex component 2 OS=Homo sapiens OX=9606 GN=LLGL2 PE=1 SV=2	0.0708484	0.946706	1
Q9UPE1	SRPK3_HUMAN SRSF protein kinase 3 OS=Homo sapiens OX=9606 GN=SRPK3 PE=1 SV=2	0.0319565	0.93221	1
Q6P1M0	S27A4_HUMAN Long-chain fatty acid transport protein 4 OS=Homo sapiens OX=9606 GN=SLC27A4 PE=1 SV=1	0.821784	0.274571	0
Q96EL3	RM53_HUMAN Large ribosomal subunit protein mL53 OS=Homo sapiens OX=9606 GN=MRPL53 PE=1 SV=1	0.914016	0.0969572	0
O43768	ENSA_HUMAN Alpha-endosulfine OS=Homo sapiens OX=9606 GN=ENSA PE=1 SV=1	0.368839	0.493844	0.9
P18089	ADA2B_HUMAN Alpha-2B adrenergic receptor OS=Homo sapiens OX=9606 GN=ADRA2B PE=1 SV=4	0.0234627	0.932352	1
Q96EL2	RT24_HUMAN Small ribosomal subunit protein uS3m OS=Homo sapiens OX=9606 GN=MRPS24 PE=1 SV=1	0.146007	0.773425	1
Q96EL1	INKA1_HUMAN PAK4-inhibitor INKA1 OS=Homo sapiens OX=9606 GN=INKA1 PE=1 SV=2	0.327955	0.959065	1
O43766	LIAS_HUMAN Lipoyl synthase, mitochondrial OS=Homo sapiens OX=9606 GN=LIAS PE=1 SV=3	0.339627	0.673577	0
O43765	SGTA_HUMAN Small glutamine-rich tetratricopeptide repeat-containing protein alpha OS=Homo sapiens OX=9606 GN=SGTA PE=1 SV=1	0.0643921	0.658838	1
Q4L235	ACSF4_HUMAN Beta-alanine-activating enzyme OS=Homo sapiens OX=9606 GN=AASDH PE=1 SV=3	0.118211	0.922475	1
P18085	ARF4_HUMAN ADP-ribosylation factor 4 OS=Homo sapiens OX=9606 GN=ARF4 PE=1 SV=3	0.14648	0.799616	1
O43763	TLX2_HUMAN T-cell leukemia homeobox protein 2 OS=Homo sapiens OX=9606 GN=TLX2 PE=1 SV=2	0.0712963	0.56812	1
P18084	ITB5_HUMAN Integrin beta-5 OS=Homo sapiens OX=9606 GN=ITGB5 PE=1 SV=1	0.295466	0.508061	0.7
O43761	SNG3_HUMAN Synaptogyrin-3 OS=Homo sapiens OX=9606 GN=SYNGR3 PE=1 SV=2	0.0950415	0.855481	0.7
O43760	SNG2_HUMAN Synaptogyrin-2 OS=Homo sapiens OX=9606 GN=SYNGR2 PE=1 SV=1	0.169596	0.921203	0.2
P0DJD9	PEPA5_HUMAN Pepsin A-5 OS=Homo sapiens OX=9606 GN=PGA5 PE=1 SV=1	0.908931	0.0328373	0
P20396	TRH_HUMAN Pro-thyrotropin-releasing hormone OS=Homo sapiens OX=9606 GN=TRH PE=1 SV=1	0.326501	0.98509	1
P0DJD8	PEPA3_HUMAN Pepsin A-3 OS=Homo sapiens OX=9606 GN=PGA3 PE=1 SV=1	0.929912	0.0285239	0
P0DJD7	PEPA4_HUMAN Pepsin A-4 OS=Homo sapiens OX=9606 GN=PGA4 PE=1 SV=1	0.932066	0.0323954	0
P20393	NR1D1_HUMAN Nuclear receptor subfamily 1 group D member 1 OS=Homo sapiens OX=9606 GN=NR1D1 PE=1 SV=1	0.31261	0.956616	1
P0DJD4	RBY1C_HUMAN RNA-binding motif protein, Y chromosome, family 1 member C OS=Homo sapiens OX=9606 GN=RBMY1C PE=1 SV=1	0.317322	0.864809	1
P0DJD3	RBY1A_HUMAN RNA-binding motif protein, Y chromosome, family 1 member A1 OS=Homo sapiens OX=9606 GN=RBMY1A1 PE=1 SV=1	0.0485961	0.741913	1
P0DJD1	RGPD2_HUMAN RANBP2-like and GRIP domain-containing protein 2 OS=Homo sapiens OX=9606 GN=RGPD2 PE=1 SV=1	0.0308303	0.946989	1
P0DJD0	RGPD1_HUMAN RANBP2-like and GRIP domain-containing protein 1 OS=Homo sapiens OX=9606 GN=RGPD1 PE=2 SV=1	0.479441	0.974386	1
Q6P1L8	RM14_HUMAN Large ribosomal subunit protein uL14m OS=Homo sapiens OX=9606 GN=MRPL14 PE=1 SV=1	0.381745	0.42328	0.3
Q6P1L6	ZN343_HUMAN Zinc finger protein 343 OS=Homo sapiens OX=9606 GN=ZNF343 PE=1 SV=1	0.131364	0.842766	1
Q6P1L5	F117B_HUMAN Protein FAM117B OS=Homo sapiens OX=9606 GN=FAM117B PE=1 SV=2	0.0891346	0.982992	1
Q96EK9	KTI12_HUMAN Protein KTI12 homolog OS=Homo sapiens OX=9606 GN=KTI12 PE=1 SV=1	0.0631249	0.626468	1
Q96EK7	F120B_HUMAN Constitutive coactivator of peroxisome proliferator-activated receptor gamma OS=Homo sapiens OX=9606 GN=FAM120B PE=1 SV=1	0.128158	0.973067	1
Q96EK5	KBP_HUMAN KIF-binding protein OS=Homo sapiens OX=9606 GN=KIFBP PE=1 SV=1	0.222518	0.505499	1
Q96EK4	THA11_HUMAN THAP domain-containing protein 11 OS=Homo sapiens OX=9606 GN=THAP11 PE=1 SV=2	0.0318887	0.889484	1
O43759	SNG1_HUMAN Synaptogyrin-1 OS=Homo sapiens OX=9606 GN=SYNGR1 PE=1 SV=2	0.334665	0.913776	0.1
Q96EK2	PF21B_HUMAN PHD finger protein 21B OS=Homo sapiens OX=9606 GN=PHF21B PE=1 SV=1	0.0224992	0.82792	1
P18077	RL35A_HUMAN Large ribosomal subunit protein eL33 OS=Homo sapiens OX=9606 GN=RPL35A PE=1 SV=2	0.96461	0.213238	0
P18075	BMP7_HUMAN Bone morphogenetic protein 7 OS=Homo sapiens OX=9606 GN=BMP7 PE=1 SV=1	0.0395777	0.842142	1
O43752	STX6_HUMAN Syntaxin-6 OS=Homo sapiens OX=9606 GN=STX6 PE=1 SV=1	0.101437	0.925319	1
P20382	MCH_HUMAN Pro-MCH OS=Homo sapiens OX=9606 GN=PMCH PE=1 SV=3	0.135105	0.780244	1
Q6P1K8	T2H2L_HUMAN General transcription factor IIH subunit 2-like protein OS=Homo sapiens OX=9606 GN=GTF2H2C PE=1 SV=1	0.547491	0.473637	1
Q9UPC5	GPR34_HUMAN Probable G-protein coupled receptor 34 OS=Homo sapiens OX=9606 GN=GPR34 PE=1 SV=2	0.0757295	0.95304	1
Q6P1K2	PMF1_HUMAN Polyamine-modulated factor 1 OS=Homo sapiens OX=9606 GN=PMF1 PE=1 SV=2	0.0596334	0.920294	1
Q6P1K1	HRG1_HUMAN Heme transporter HRG1 OS=Homo sapiens OX=9606 GN=SLC48A1 PE=1 SV=1	0.953372	0.0936155	0
O43749	OR1F1_HUMAN Olfactory receptor 1F1 OS=Homo sapiens OX=9606 GN=OR1F1 PE=2 SV=1	0.955047	0.399801	0.6
O43747	AP1G1_HUMAN AP-1 complex subunit gamma-1 OS=Homo sapiens OX=9606 GN=AP1G1 PE=1 SV=5	0.112938	0.95684	1
O43745	CHP2_HUMAN Calcineurin B homologous protein 2 OS=Homo sapiens OX=9606 GN=CHP2 PE=1 SV=3	0.262081	0.783469	1
P18065	IBP2_HUMAN Insulin-like growth factor-binding protein 2 OS=Homo sapiens OX=9606 GN=IGFBP2 PE=1 SV=2	0.0787562	0.639181	1
O43741	AAKB2_HUMAN 5'-AMP-activated protein kinase subunit beta-2 OS=Homo sapiens OX=9606 GN=PRKAB2 PE=1 SV=1	0.0563279	0.972471	1
Q6P1J9	CDC73_HUMAN Parafibromin OS=Homo sapiens OX=9606 GN=CDC73 PE=1 SV=1	0.0839107	0.966716	1
Q32MQ0	ZN750_HUMAN Zinc finger protein 750 OS=Homo sapiens OX=9606 GN=ZNF750 PE=1 SV=1	0.429109	0.882713	1
Q6P1J6	PLB1_HUMAN Phospholipase B1, membrane-associated OS=Homo sapiens OX=9606 GN=PLB1 PE=1 SV=3	0.849306	0.0946585	0.7
D6REC4	CFA99_HUMAN Cilia- and flagella-associated protein 99 OS=Homo sapiens OX=9606 GN=CFAP99 PE=1 SV=3	0.0129753	0.951652	1
Q96EI5	TCAL4_HUMAN Transcription elongation factor A protein-like 4 OS=Homo sapiens OX=9606 GN=TCEAL4 PE=1 SV=2	0.122608	0.95417	1
O43739	CYH3_HUMAN Cytohesin-3 OS=Homo sapiens OX=9606 GN=CYTH3 PE=1 SV=2	0.254195	0.529722	1
O43736	ITM2A_HUMAN Integral membrane protein 2A OS=Homo sapiens OX=9606 GN=ITM2A PE=1 SV=2	0.315696	0.591941	1
O43734	CIKS_HUMAN E3 ubiquitin ligase TRAF3IP2 OS=Homo sapiens OX=9606 GN=TRAF3IP2 PE=1 SV=3	0.0127849	0.968225	1
P18054	LOX12_HUMAN Polyunsaturated fatty acid lipoxygenase ALOX12 OS=Homo sapiens OX=9606 GN=ALOX12 PE=1 SV=4	0.287703	0.739762	1
O43731	ERD23_HUMAN ER lumen protein-retaining receptor 3 OS=Homo sapiens OX=9606 GN=KDELR3 PE=1 SV=1	0.921129	0.129811	0
P20366	TKN1_HUMAN Protachykinin-1 OS=Homo sapiens OX=9606 GN=TAC1 PE=1 SV=1	0.360462	0.976194	1
Q9UPA5	BSN_HUMAN Protein bassoon OS=Homo sapiens OX=9606 GN=BSN PE=1 SV=4	0.0510092	0.91614	1
Q96EH8	NEUL3_HUMAN E3 ubiquitin-protein ligase NEURL3 OS=Homo sapiens OX=9606 GN=NEURL3 PE=1 SV=2	0.183085	0.85642	1
Q96EH5	RL39L_HUMAN Ribosomal protein eL39-like 2 OS=Homo sapiens OX=9606 GN=RPL39L PE=1 SV=3	0.791415	0.257729	0.1
Q96EH3	MASU1_HUMAN Mitochondrial assembly of ribosomal large subunit protein 1 OS=Homo sapiens OX=9606 GN=MALSU1 PE=1 SV=1	0.322375	0.880329	1
Q05707	COEA1_HUMAN Collagen alpha-1(XIV) chain OS=Homo sapiens OX=9606 GN=COL14A1 PE=1 SV=3	0.0224575	0.955472	1
A3KFT3	OR2M5_HUMAN Olfactory receptor 2M5 OS=Homo sapiens OX=9606 GN=OR2M5 PE=3 SV=1	0.916167	0.0763246	0.3
P32322	P5CR1_HUMAN Pyrroline-5-carboxylate reductase 1, mitochondrial OS=Homo sapiens OX=9606 GN=PYCR1 PE=1 SV=2	0.937706	0.389295	0
P32321	DCTD_HUMAN Deoxycytidylate deaminase OS=Homo sapiens OX=9606 GN=DCTD PE=1 SV=2	0.897914	0.0708134	0
P32320	CDD_HUMAN Cytidine deaminase OS=Homo sapiens OX=9606 GN=CDA PE=1 SV=2	0.944281	0.0292374	0
O43719	HTSF1_HUMAN 17S U2 SnRNP complex component HTATSF1 OS=Homo sapiens OX=9606 GN=HTATSF1 PE=1 SV=1	0.0266278	0.953195	1
Q96EG3	ZN837_HUMAN Zinc finger protein 837 OS=Homo sapiens OX=9606 GN=ZNF837 PE=1 SV=2	0.029684	0.965703	1
Q96EG1	ARSG_HUMAN Arylsulfatase G OS=Homo sapiens OX=9606 GN=ARSG PE=1 SV=1	0.891165	0.0706771	0
O43716	GATC_HUMAN Glutamyl-tRNA(Gln) amidotransferase subunit C, mitochondrial OS=Homo sapiens OX=9606 GN=GATC PE=1 SV=1	0.553804	0.706496	0.9
O43715	TRIA1_HUMAN TP53-regulated inhibitor of apoptosis 1 OS=Homo sapiens OX=9606 GN=TRIAP1 PE=1 SV=1	0.950527	0.0910681	0.3
P0C5Z0	H2AB2_HUMAN Histone H2A-Bbd type 2/3 OS=Homo sapiens OX=9606 GN=H2AB2 PE=1 SV=1	0.0834157	0.800435	1
O43711	TLX3_HUMAN T-cell leukemia homeobox protein 3 OS=Homo sapiens OX=9606 GN=TLX3 PE=1 SV=3	0.013329	0.699676	1
P18031	PTN1_HUMAN Tyrosine-protein phosphatase non-receptor type 1 OS=Homo sapiens OX=9606 GN=PTPN1 PE=1 SV=1	0.0784622	0.878085	1
P20340	RAB6A_HUMAN Ras-related protein Rab-6A OS=Homo sapiens OX=9606 GN=RAB6A PE=1 SV=3	0.0922919	0.937876	1
P32314	FOXN2_HUMAN Forkhead box protein N2 OS=Homo sapiens OX=9606 GN=FOXN2 PE=1 SV=3	0.0111776	0.988245	1
Q96EF9	ZHX1R_HUMAN Zinc fingers and homeoboxes protein 1, isoform 2 OS=Homo sapiens OX=9606 GN=ZHX1-C8orf76 PE=1 SV=1	0.600651	0.655989	1
P0C5Y9	H2AB1_HUMAN Histone H2A-Bbd type 1 OS=Homo sapiens OX=9606 GN=H2AB1 PE=1 SV=1	0.133999	0.698812	1
Q96EF6	FBX17_HUMAN F-box only protein 17 OS=Homo sapiens OX=9606 GN=FBXO17 PE=1 SV=1	0.233931	0.584491	1
O43709	BUD23_HUMAN 18S rRNA (guanine-N(7))-methyltransferase OS=Homo sapiens OX=9606 GN=BUD23 PE=1 SV=2	0.0332757	0.935565	1
P0C5Y4	KRA14_HUMAN Keratin-associated protein 1-4 OS=Homo sapiens OX=9606 GN=KRTAP1-4 PE=2 SV=1	0.0384894	0.913627	1
O43708	MAAI_HUMAN Maleylacetoacetate isomerase OS=Homo sapiens OX=9606 GN=GSTZ1 PE=1 SV=3	0.977125	0.0215289	0
O43707	ACTN4_HUMAN Alpha-actinin-4 OS=Homo sapiens OX=9606 GN=ACTN4 PE=1 SV=2	0.0946597	0.96284	1
Q96EF0	MTMR8_HUMAN Phosphatidylinositol-3,5-bisphosphate 3-phosphatase MTMR8 OS=Homo sapiens OX=9606 GN=MTMR8 PE=1 SV=1	0.226662	0.747628	1
A1A4F0	S66AL_HUMAN Putative uncharacterized protein SLC66A1LP OS=Homo sapiens OX=9606 GN=SLC66A1LP PE=5 SV=2	0.445188	0.50279	0.4
O43704	ST1B1_HUMAN Sulfotransferase 1B1 OS=Homo sapiens OX=9606 GN=SULT1B1 PE=1 SV=2	0.650214	0.0541188	0
P20339	RAB5A_HUMAN Ras-related protein Rab-5A OS=Homo sapiens OX=9606 GN=RAB5A PE=1 SV=2	0.0714394	0.81465	1
P20338	RAB4A_HUMAN Ras-related protein Rab-4A OS=Homo sapiens OX=9606 GN=RAB4A PE=1 SV=3	0.0734172	0.960667	1
P20337	RAB3B_HUMAN Ras-related protein Rab-3B OS=Homo sapiens OX=9606 GN=RAB3B PE=1 SV=2	0.0715111	0.960469	1
P20336	RAB3A_HUMAN Ras-related protein Rab-3A OS=Homo sapiens OX=9606 GN=RAB3A PE=1 SV=1	0.0734271	0.666321	1
P20333	TNR1B_HUMAN Tumor necrosis factor receptor superfamily member 1B OS=Homo sapiens OX=9606 GN=TNFRSF1B PE=1 SV=3	0.0206611	0.97408	1
C9JC47	F157A_HUMAN Putative protein FAM157A OS=Homo sapiens OX=9606 GN=FAM157A PE=3 SV=1	0.143178	0.93861	1
P32302	CXCR5_HUMAN C-X-C chemokine receptor type 5 OS=Homo sapiens OX=9606 GN=CXCR5 PE=1 SV=1	0.076921	0.928862	1
Q96EE4	CC126_HUMAN Coiled-coil domain-containing protein 126 OS=Homo sapiens OX=9606 GN=CCDC126 PE=1 SV=2	0.0793233	0.616985	1
Q96EE3	SEH1_HUMAN Nucleoporin SEH1 OS=Homo sapiens OX=9606 GN=SEH1L PE=1 SV=3	0.189002	0.618756	1
Q5TCZ1	SPD2A_HUMAN SH3 and PX domain-containing protein 2A OS=Homo sapiens OX=9606 GN=SH3PXD2A PE=1 SV=1	0.0556071	0.668948	1
Q96ED9	HOOK2_HUMAN Protein Hook homolog 2 OS=Homo sapiens OX=9606 GN=HOOK2 PE=1 SV=3	0.133599	0.889134	1
Q5TCY1	TTBK1_HUMAN Tau-tubulin kinase 1 OS=Homo sapiens OX=9606 GN=TTBK1 PE=1 SV=2	0.0766915	0.821749	1
P06028	GLPB_HUMAN Glycophorin-B OS=Homo sapiens OX=9606 GN=GYPB PE=1 SV=3	0.0203966	0.905913	0
P49190	PTH2R_HUMAN Parathyroid hormone 2 receptor OS=Homo sapiens OX=9606 GN=PTH2R PE=1 SV=1	0.12067	0.974185	1
Q32MK0	MYLK3_HUMAN Myosin light chain kinase 3 OS=Homo sapiens OX=9606 GN=MYLK3 PE=1 SV=3	0.0709136	0.842602	1
Q96EC8	YIPF6_HUMAN Protein YIPF6 OS=Homo sapiens OX=9606 GN=YIPF6 PE=1 SV=2	0.385288	0.458851	1
P0C672	TSN19_HUMAN Tetraspanin-19 OS=Homo sapiens OX=9606 GN=TSPAN19 PE=3 SV=1	0.796439	0.117568	0
P0C671	BNIP5_HUMAN Protein BNIP5 OS=Homo sapiens OX=9606 GN=BNIP5 PE=1 SV=1	0.197886	0.929706	1
P20309	ACM3_HUMAN Muscarinic acetylcholine receptor M3 OS=Homo sapiens OX=9606 GN=CHRM3 PE=1 SV=1	0.0146976	0.950136	1
Q5TCX8	M3K21_HUMAN Mitogen-activated protein kinase kinase kinase 21 OS=Homo sapiens OX=9606 GN=MAP3K21 PE=1 SV=3	0.303197	0.976941	1
P49189	AL9A1_HUMAN 4-trimethylaminobutyraldehyde dehydrogenase OS=Homo sapiens OX=9606 GN=ALDH9A1 PE=1 SV=3	0.962993	0.0745707	0
Q5TD97	FHL5_HUMAN Four and a half LIM domains protein 5 OS=Homo sapiens OX=9606 GN=FHL5 PE=1 SV=1	0.197803	0.853171	1
Q5TD94	RSH4A_HUMAN Radial spoke head protein 4 homolog A OS=Homo sapiens OX=9606 GN=RSPH4A PE=1 SV=1	0.00801846	0.953511	1
P49184	DNSL1_HUMAN Deoxyribonuclease-1-like 1 OS=Homo sapiens OX=9606 GN=DNASE1L1 PE=1 SV=1	0.198414	0.704588	0.9
Q12899	TRI26_HUMAN Tripartite motif-containing protein 26 OS=Homo sapiens OX=9606 GN=TRIM26 PE=1 SV=1	0.0694051	0.868848	1
Q96EB6	SIR1_HUMAN NAD-dependent protein deacetylase sirtuin-1 OS=Homo sapiens OX=9606 GN=SIRT1 PE=1 SV=2	0.0123618	0.901503	1
Q12894	IFRD2_HUMAN Interferon-related developmental regulator 2 OS=Homo sapiens OX=9606 GN=IFRD2 PE=1 SV=4	0.0424516	0.966987	1
Q12893	TM115_HUMAN Transmembrane protein 115 OS=Homo sapiens OX=9606 GN=TMEM115 PE=1 SV=1	0.0338688	0.862598	1
Q96EB1	ELP4_HUMAN Elongator complex protein 4 OS=Homo sapiens OX=9606 GN=ELP4 PE=1 SV=2	0.110011	0.896967	1
Q12891	HYAL2_HUMAN Hyaluronidase-2 OS=Homo sapiens OX=9606 GN=HYAL2 PE=1 SV=4	0.582845	0.402944	0.6
Q12889	OVGP1_HUMAN Oviduct-specific glycoprotein OS=Homo sapiens OX=9606 GN=OVGP1 PE=1 SV=1	0.337784	0.89079	1
Q12887	COX10_HUMAN Protoheme IX farnesyltransferase, mitochondrial OS=Homo sapiens OX=9606 GN=COX10 PE=1 SV=3	0.110003	0.933585	1
Q96EA4	SPDLY_HUMAN Protein Spindly OS=Homo sapiens OX=9606 GN=SPDL1 PE=1 SV=2	0.0336311	0.953369	1
Q12884	SEPR_HUMAN Prolyl endopeptidase FAP OS=Homo sapiens OX=9606 GN=FAP PE=1 SV=5	0.506103	0.167851	0
Q12882	DPYD_HUMAN Dihydropyrimidine dehydrogenase [NADP(+)] OS=Homo sapiens OX=9606 GN=DPYD PE=1 SV=2	0.242742	0.562979	0
Q6QEF8	CORO6_HUMAN Coronin-6 OS=Homo sapiens OX=9606 GN=CORO6 PE=1 SV=2	0.176275	0.871536	0.9
P0DJ93	SIM13_HUMAN Small integral membrane protein 13 OS=Homo sapiens OX=9606 GN=SMIM13 PE=1 SV=1	0.0416794	0.963043	1
Q32MH5	ATOSA_HUMAN Atos homolog protein A OS=Homo sapiens OX=9606 GN=ATOSA PE=1 SV=2	0.0316299	0.951465	1
Q9UP95	S12A4_HUMAN Solute carrier family 12 member 4 OS=Homo sapiens OX=9606 GN=SLC12A4 PE=1 SV=2	0.286017	0.744194	1
Q12879	NMDE1_HUMAN Glutamate receptor ionotropic, NMDA 2A OS=Homo sapiens OX=9606 GN=GRIN2A PE=1 SV=1	0.0450072	0.922659	1
Q6P1A2	MBOA5_HUMAN Lysophospholipid acyltransferase 5 OS=Homo sapiens OX=9606 GN=LPCAT3 PE=1 SV=1	0.301658	0.488981	0.6
P0C646	O52Z1_HUMAN Olfactory receptor 52Z1P OS=Homo sapiens OX=9606 GN=OR52Z1P PE=3 SV=2	0.81984	0.144342	0.1
P0C645	OR4E1_HUMAN Olfactory receptor 4E1 OS=Homo sapiens OX=9606 GN=OR4E1 PE=3 SV=2	0.923132	0.080629	0.3
Q12874	SF3A3_HUMAN Splicing factor 3A subunit 3 OS=Homo sapiens OX=9606 GN=SF3A3 PE=1 SV=1	0.0353309	0.701347	1
Q12873	CHD3_HUMAN Chromodomain-helicase-DNA-binding protein 3 OS=Homo sapiens OX=9606 GN=CHD3 PE=1 SV=3	0.0413921	0.924506	1
Q12872	SFSWA_HUMAN Splicing factor, suppressor of white-apricot homolog OS=Homo sapiens OX=9606 GN=SFSWAP PE=1 SV=3	0.344341	0.926813	1
Q12870	TCF15_HUMAN Transcription factor 15 OS=Homo sapiens OX=9606 GN=TCF15 PE=1 SV=3	0.0822642	0.953671	1
Q9UP83	COG5_HUMAN Conserved oligomeric Golgi complex subunit 5 OS=Homo sapiens OX=9606 GN=COG5 PE=1 SV=4	0.0456008	0.426657	1
Q12866	MERTK_HUMAN Tyrosine-protein kinase Mer OS=Homo sapiens OX=9606 GN=MERTK PE=1 SV=2	0.012952	0.890109	1
P09972	ALDOC_HUMAN Fructose-bisphosphate aldolase C OS=Homo sapiens OX=9606 GN=ALDOC PE=1 SV=2	0.611342	0.147264	0
P51460	INSL3_HUMAN Insulin-like 3 OS=Homo sapiens OX=9606 GN=INSL3 PE=1 SV=2	0.0647266	0.374643	1
Q12864	CAD17_HUMAN Cadherin-17 OS=Homo sapiens OX=9606 GN=CDH17 PE=1 SV=3	0.0457877	0.952196	1
Q12860	CNTN1_HUMAN Contactin-1 OS=Homo sapiens OX=9606 GN=CNTN1 PE=1 SV=1	0.0415218	0.907964	1
Q6MZZ7	CAN13_HUMAN Calpain-13 OS=Homo sapiens OX=9606 GN=CAPN13 PE=1 SV=2	0.512766	0.384697	1
P37173	TGFR2_HUMAN TGF-beta receptor type-2 OS=Homo sapiens OX=9606 GN=TGFBR2 PE=1 SV=2	0.0640799	0.918386	1
Q00889	PSG6_HUMAN Pregnancy-specific beta-1-glycoprotein 6 OS=Homo sapiens OX=9606 GN=PSG6 PE=1 SV=1	0.397634	0.769024	1
P49146	NPY2R_HUMAN Neuropeptide Y receptor type 2 OS=Homo sapiens OX=9606 GN=NPY2R PE=1 SV=1	0.178103	0.900094	1
Q00888	PSG4_HUMAN Pregnancy-specific beta-1-glycoprotein 4 OS=Homo sapiens OX=9606 GN=PSG4 PE=1 SV=3	0.188939	0.797392	0.9
Q00887	PSG9_HUMAN Pregnancy-specific beta-1-glycoprotein 9 OS=Homo sapiens OX=9606 GN=PSG9 PE=1 SV=2	0.244343	0.796971	1
Q9UP79	ATS8_HUMAN A disintegrin and metalloproteinase with thrombospondin motifs 8 OS=Homo sapiens OX=9606 GN=ADAMTS8 PE=1 SV=2	0.209709	0.701456	1
P0C629	O10J4_HUMAN Olfactory receptor 10J4 OS=Homo sapiens OX=9606 GN=OR10J4 PE=3 SV=2	0.725228	0.0803786	0.3
P0C628	O5AC1_HUMAN Olfactory receptor 5AC1 OS=Homo sapiens OX=9606 GN=OR5AC1 PE=3 SV=1	0.960265	0.157789	0.2
P51452	DUS3_HUMAN Dual specificity protein phosphatase 3 OS=Homo sapiens OX=9606 GN=DUSP3 PE=1 SV=1	0.676823	0.146775	0
Q12857	NFIA_HUMAN Nuclear factor 1 A-type OS=Homo sapiens OX=9606 GN=NFIA PE=1 SV=2	0.0221002	0.978168	1
P0C626	OR5G3_HUMAN Olfactory receptor 5G3 OS=Homo sapiens OX=9606 GN=OR5G3 PE=3 SV=1	0.820855	0.34806	0.1
P51451	BLK_HUMAN Tyrosine-protein kinase Blk OS=Homo sapiens OX=9606 GN=BLK PE=1 SV=3	0.0421853	0.941627	1
Q5S007	LRRK2_HUMAN Leucine-rich repeat serine/threonine-protein kinase 2 OS=Homo sapiens OX=9606 GN=LRRK2 PE=1 SV=2	0.0164974	0.849922	1
P09960	LKHA4_HUMAN Leukotriene A-4 hydrolase OS=Homo sapiens OX=9606 GN=LTA4H PE=1 SV=2	0.875845	0.06826	0
P0C623	OR4Q2_HUMAN Olfactory receptor 4Q2 OS=Homo sapiens OX=9606 GN=OR4Q2 PE=3 SV=3	0.597395	0.106514	0.3
Q12852	M3K12_HUMAN Mitogen-activated protein kinase kinase kinase 12 OS=Homo sapiens OX=9606 GN=MAP3K12 PE=1 SV=2	0.158504	0.924194	1
Q12851	M4K2_HUMAN Mitogen-activated protein kinase kinase kinase kinase 2 OS=Homo sapiens OX=9606 GN=MAP4K2 PE=1 SV=2	0.289086	0.947194	1
Q5TCS8	KAD9_HUMAN Adenylate kinase 9 OS=Homo sapiens OX=9606 GN=AK9 PE=1 SV=2	0.0344725	0.954445	1
P49137	MAPK2_HUMAN MAP kinase-activated protein kinase 2 OS=Homo sapiens OX=9606 GN=MAPKAPK2 PE=1 SV=1	0.207222	0.948659	1
P51449	RORG_HUMAN Nuclear receptor ROR-gamma OS=Homo sapiens OX=9606 GN=RORC PE=1 SV=2	0.0166033	0.949711	1
Q9UP65	PA24C_HUMAN Cytosolic phospholipase A2 gamma OS=Homo sapiens OX=9606 GN=PLA2G4C PE=1 SV=2	0.46524	0.440287	0.2
P09958	FURIN_HUMAN Furin OS=Homo sapiens OX=9606 GN=FURIN PE=1 SV=2	0.116865	0.825439	1
Q00872	MYPC1_HUMAN Myosin-binding protein C, slow-type OS=Homo sapiens OX=9606 GN=MYBPC1 PE=1 SV=2	0.0253153	0.960467	1
P25189	MYP0_HUMAN Myelin protein P0 OS=Homo sapiens OX=9606 GN=MPZ PE=1 SV=1	0.357715	0.928763	1
Q12849	GRSF1_HUMAN G-rich sequence factor 1 OS=Homo sapiens OX=9606 GN=GRSF1 PE=1 SV=3	0.0162293	0.967878	1
P0C617	O5AL1_HUMAN Olfactory receptor 5AL1 OS=Homo sapiens OX=9606 GN=OR5AL1 PE=3 SV=2	0.504869	0.230259	0.3
Q12846	STX4_HUMAN Syntaxin-4 OS=Homo sapiens OX=9606 GN=STX4 PE=1 SV=2	0.172595	0.559752	1
Q12841	FSTL1_HUMAN Follistatin-related protein 1 OS=Homo sapiens OX=9606 GN=FSTL1 PE=1 SV=1	0.0343742	0.888594	1
Q12840	KIF5A_HUMAN Kinesin heavy chain isoform 5A OS=Homo sapiens OX=9606 GN=KIF5A PE=1 SV=2	0.0560154	0.96212	1
Q9UP52	TFR2_HUMAN Transferrin receptor protein 2 OS=Homo sapiens OX=9606 GN=TFR2 PE=1 SV=1	0.244897	0.729771	1
B1ANY3	F220P_HUMAN Putative protein FAM220BP OS=Homo sapiens OX=9606 GN=FAM220BP PE=5 SV=1	0.0263839	0.962401	1
Q12837	PO4F2_HUMAN POU domain, class 4, transcription factor 2 OS=Homo sapiens OX=9606 GN=POU4F2 PE=1 SV=2	0.067166	0.848707	1
Q12836	ZP4_HUMAN Zona pellucida sperm-binding protein 4 OS=Homo sapiens OX=9606 GN=ZP4 PE=1 SV=1	0.288902	0.537345	1
P0C604	OR4A8_HUMAN Olfactory receptor 4A8 OS=Homo sapiens OX=9606 GN=OR4A8 PE=3 SV=1	0.941413	0.10625	0.2
Q12834	CDC20_HUMAN Cell division cycle protein 20 homolog OS=Homo sapiens OX=9606 GN=CDC20 PE=1 SV=2	0.0260173	0.954329	1
Q6JQN1	ACD10_HUMAN Acyl-CoA dehydrogenase family member 10 OS=Homo sapiens OX=9606 GN=ACAD10 PE=1 SV=1	0.637382	0.414773	0
Q6MZW2	FSTL4_HUMAN Follistatin-related protein 4 OS=Homo sapiens OX=9606 GN=FSTL4 PE=1 SV=3	0.317681	0.893267	1
Q5TCQ9	MAGI3_HUMAN Membrane-associated guanylate kinase, WW and PDZ domain-containing protein 3 OS=Homo sapiens OX=9606 GN=MAGI3 PE=1 SV=3	0.00840267	0.772854	1
P13196	HEM1_HUMAN 5-aminolevulinate synthase, non-specific, mitochondrial OS=Homo sapiens OX=9606 GN=ALAS1 PE=1 SV=2	0.0574744	0.9491	1
Q96DZ9	CKLF5_HUMAN CKLF-like MARVEL transmembrane domain-containing protein 5 OS=Homo sapiens OX=9606 GN=CMTM5 PE=1 SV=2	0.474359	0.685687	1
Q12829	RB40B_HUMAN Ras-related protein Rab-40B OS=Homo sapiens OX=9606 GN=RAB40B PE=1 SV=1	0.343003	0.964753	1
Q96DZ7	T4S19_HUMAN Transmembrane 4 L6 family member 19 OS=Homo sapiens OX=9606 GN=TM4SF19 PE=1 SV=2	0.359913	0.840986	1
Q96DZ5	CLIP3_HUMAN CAP-Gly domain-containing linker protein 3 OS=Homo sapiens OX=9606 GN=CLIP3 PE=1 SV=3	0.0113895	0.916174	1
Q12824	SNF5_HUMAN SWI/SNF-related matrix-associated actin-dependent regulator of chromatin subfamily B member 1 OS=Homo sapiens OX=9606 GN=SMARCB1 PE=1 SV=2	0.0520045	0.894362	1
Q96DZ1	ERLEC_HUMAN Endoplasmic reticulum lectin 1 OS=Homo sapiens OX=9606 GN=ERLEC1 PE=1 SV=1	0.0896173	0.90238	1
Q9UP38	FZD1_HUMAN Frizzled-1 OS=Homo sapiens OX=9606 GN=FZD1 PE=1 SV=2	0.24476	0.838752	1
Q96DY7	MTBP_HUMAN Mdm2-binding protein OS=Homo sapiens OX=9606 GN=MTBP PE=1 SV=1	0.136312	0.924624	1
P09923	PPBI_HUMAN Intestinal-type alkaline phosphatase OS=Homo sapiens OX=9606 GN=ALPI PE=1 SV=2	0.766997	0.187026	0.3
Q12816	TROP_HUMAN Trophinin OS=Homo sapiens OX=9606 GN=TRO PE=1 SV=3	0.0896175	0.953572	1
Q12815	TROAP_HUMAN Tastin OS=Homo sapiens OX=9606 GN=TROAP PE=1 SV=3	0.0211314	0.960638	1
Q96DY2	DRC10_HUMAN Dynein regulatory complex protein 10 OS=Homo sapiens OX=9606 GN=IQCD PE=1 SV=2	0.0210869	0.908258	1
Q00839	HNRPU_HUMAN Heterogeneous nuclear ribonucleoprotein U OS=Homo sapiens OX=9606 GN=HNRNPU PE=1 SV=6	0.0660102	0.731602	1
P09919	CSF3_HUMAN Granulocyte colony-stimulating factor OS=Homo sapiens OX=9606 GN=CSF3 PE=1 SV=1	0.271733	0.879052	1
Q902F9	EN113_HUMAN Endogenous retrovirus group K member 113 Env polyprotein OS=Homo sapiens OX=9606 GN=HERVK_113 PE=1 SV=2	0.14612	0.907456	1
Q902F8	ENK8_HUMAN Endogenous retrovirus group K member 8 Env polyprotein OS=Homo sapiens OX=9606 GN=ERVK-8 PE=1 SV=1	0.0406296	0.552296	1
P09917	LOX5_HUMAN Polyunsaturated fatty acid 5-lipoxygenase OS=Homo sapiens OX=9606 GN=ALOX5 PE=1 SV=2	0.204257	0.743728	0.9
Q96DX8	RTP4_HUMAN Receptor-transporting protein 4 OS=Homo sapiens OX=9606 GN=RTP4 PE=1 SV=3	0.0826799	0.934364	1
Q12809	KCNH2_HUMAN Voltage-gated inwardly rectifying potassium channel KCNH2 OS=Homo sapiens OX=9606 GN=KCNH2 PE=1 SV=1	0.284566	0.85239	1
Q96DX7	TRI44_HUMAN Tripartite motif-containing protein 44 OS=Homo sapiens OX=9606 GN=TRIM44 PE=1 SV=1	0.0902707	0.931353	1
P09914	IFIT1_HUMAN Interferon-induced protein with tetratricopeptide repeats 1 OS=Homo sapiens OX=9606 GN=IFIT1 PE=1 SV=2	0.545142	0.313199	1
P09913	IFIT2_HUMAN Interferon-induced protein with tetratricopeptide repeats 2 OS=Homo sapiens OX=9606 GN=IFIT2 PE=1 SV=1	0.483378	0.465386	1
Q96DX5	ASB9_HUMAN Ankyrin repeat and SOCS box protein 9 OS=Homo sapiens OX=9606 GN=ASB9 PE=1 SV=1	0.322591	0.864141	1
P09912	IFI6_HUMAN Interferon alpha-inducible protein 6 OS=Homo sapiens OX=9606 GN=IFI6 PE=1 SV=2	0.141517	0.787412	0.3
Q96DX4	RSPRY_HUMAN RING finger and SPRY domain-containing protein 1 OS=Homo sapiens OX=9606 GN=RSPRY1 PE=1 SV=1	0.0390257	0.967356	1
Q12805	FBLN3_HUMAN EGF-containing fibulin-like extracellular matrix protein 1 OS=Homo sapiens OX=9606 GN=EFEMP1 PE=1 SV=2	0.0269155	0.956085	1
Q96E93	KLRG1_HUMAN Killer cell lectin-like receptor subfamily G member 1 OS=Homo sapiens OX=9606 GN=KLRG1 PE=1 SV=1	0.267978	0.603878	1
Q12802	AKP13_HUMAN A-kinase anchor protein 13 OS=Homo sapiens OX=9606 GN=AKAP13 PE=1 SV=2	0.259578	0.665948	1
Q12800	TFCP2_HUMAN Alpha-globin transcription factor CP2 OS=Homo sapiens OX=9606 GN=TFCP2 PE=1 SV=2	0.0849037	0.952293	1
Q6MZT1	R7BP_HUMAN Regulator of G-protein signaling 7-binding protein OS=Homo sapiens OX=9606 GN=RGS7BP PE=1 SV=3	0.00982823	0.966794	1
P13164	IFM1_HUMAN Interferon-induced transmembrane protein 1 OS=Homo sapiens OX=9606 GN=IFITM1 PE=1 SV=3	0.354462	0.762592	1
P0C5K7	CT62_HUMAN Cancer/testis antigen 62 OS=Homo sapiens OX=9606 GN=CT62 PE=2 SV=1	0.126472	0.949736	1
P0C5K6	CT18_HUMAN Putative tumor antigen NA88-A OS=Homo sapiens OX=9606 GN=VENTXP1 PE=5 SV=1	0.312659	0.893087	1
Q96DW6	S2538_HUMAN Mitochondrial glycine transporter OS=Homo sapiens OX=9606 GN=SLC25A38 PE=1 SV=1	0.113103	0.646103	0.4
P01189	COLI_HUMAN Pro-opiomelanocortin OS=Homo sapiens OX=9606 GN=POMC PE=1 SV=2	0.0186627	0.933381	1
P37108	SRP14_HUMAN Signal recognition particle 14 kDa protein OS=Homo sapiens OX=9606 GN=SRP14 PE=1 SV=2	0.0992978	0.844207	1
P01185	NEU2_HUMAN Vasopressin-neurophysin 2-copeptin OS=Homo sapiens OX=9606 GN=AVP PE=1 SV=2	0.0484942	0.911169	1
P0DJ07	PT100_HUMAN Protein PET100 homolog, mitochondrial OS=Homo sapiens OX=9606 GN=PET100 PE=1 SV=1	0.760183	0.155943	0.2
Q5TCM9	LCE5A_HUMAN Late cornified envelope protein 5A OS=Homo sapiens OX=9606 GN=LCE5A PE=1 SV=1	0.350778	0.871179	1
Q96DV4	RM38_HUMAN Large ribosomal subunit protein mL38 OS=Homo sapiens OX=9606 GN=MRPL38 PE=1 SV=2	0.208382	0.692234	1
P0C5J1	F86B2_HUMAN Putative protein N-methyltransferase FAM86B2 OS=Homo sapiens OX=9606 GN=FAM86B2 PE=1 SV=1	0.491293	0.653644	1
P01178	NEU1_HUMAN Oxytocin-neurophysin 1 OS=Homo sapiens OX=9606 GN=OXT PE=1 SV=1	0.22276	0.843861	1
Q75NE6	MIRH1_HUMAN Putative microRNA 17 host gene protein OS=Homo sapiens OX=9606 GN=MIR17HG PE=5 SV=1	0.475298	0.846028	0.3
O00592	PODXL_HUMAN Podocalyxin OS=Homo sapiens OX=9606 GN=PODXL PE=1 SV=2	0.0260215	0.711789	1
O00591	GBRP_HUMAN Gamma-aminobutyric acid receptor subunit pi OS=Homo sapiens OX=9606 GN=GABRP PE=1 SV=1	0.203191	0.747726	1
O00590	ACKR2_HUMAN Atypical chemokine receptor 2 OS=Homo sapiens OX=9606 GN=ACKR2 PE=1 SV=2	0.111165	0.964966	1
Q6P179	ERAP2_HUMAN Endoplasmic reticulum aminopeptidase 2 OS=Homo sapiens OX=9606 GN=ERAP2 PE=1 SV=2	0.785429	0.16222	0.6
B1ANS9	WDR64_HUMAN WD repeat-containing protein 64 OS=Homo sapiens OX=9606 GN=WDR64 PE=1 SV=1	0.146487	0.921031	1
Q96DU9	PABP5_HUMAN Polyadenylate-binding protein 5 OS=Homo sapiens OX=9606 GN=PABPC5 PE=1 SV=1	0.0496032	0.788423	1
P25116	PAR1_HUMAN Proteinase-activated receptor 1 OS=Homo sapiens OX=9606 GN=F2R PE=1 SV=2	0.0422754	0.882126	1
Q96DU7	IP3KC_HUMAN Inositol-trisphosphate 3-kinase C OS=Homo sapiens OX=9606 GN=ITPKC PE=1 SV=1	0.014709	0.952151	1
C9JBD0	KRBX1_HUMAN KRAB domain-containing protein 1 OS=Homo sapiens OX=9606 GN=KRBOX1 PE=1 SV=1	0.938349	0.252353	0
Q96E66	LRC51_HUMAN Leucine-rich repeat-containing protein 51 OS=Homo sapiens OX=9606 GN=LRRC51 PE=1 SV=1	0.740627	0.422787	1
Q96DU3	SLAF6_HUMAN SLAM family member 6 OS=Homo sapiens OX=9606 GN=SLAMF6 PE=1 SV=3	0.0109703	0.96576	1
O00587	MFNG_HUMAN Beta-1,3-N-acetylglucosaminyltransferase manic fringe OS=Homo sapiens OX=9606 GN=MFNG PE=1 SV=2	0.68128	0.483005	1
O00585	CCL21_HUMAN C-C motif chemokine 21 OS=Homo sapiens OX=9606 GN=CCL21 PE=1 SV=1	0.276376	0.903396	1
O00584	RNT2_HUMAN Ribonuclease T2 OS=Homo sapiens OX=9606 GN=RNASET2 PE=1 SV=2	0.24988	0.749301	1
P01160	ANF_HUMAN Natriuretic peptides A OS=Homo sapiens OX=9606 GN=NPPA PE=1 SV=2	0.0246726	0.974466	1
Q6MZQ0	PRR5L_HUMAN Proline-rich protein 5-like OS=Homo sapiens OX=9606 GN=PRR5L PE=1 SV=2	0.0539339	0.968972	1
P25106	ACKR3_HUMAN Atypical chemokine receptor 3 OS=Homo sapiens OX=9606 GN=ACKR3 PE=1 SV=3	0.190418	0.855641	1
Q96DT7	ZBT10_HUMAN Zinc finger and BTB domain-containing protein 10 OS=Homo sapiens OX=9606 GN=ZBTB10 PE=1 SV=2	0.00628895	0.970938	1
P25105	PTAFR_HUMAN Platelet-activating factor receptor OS=Homo sapiens OX=9606 GN=PTAFR PE=1 SV=1	0.135621	0.916932	1
Q6P161	RM54_HUMAN Large ribosomal subunit protein mL54 OS=Homo sapiens OX=9606 GN=MRPL54 PE=1 SV=1	0.213765	0.89935	0.8
Q96DT6	ATG4C_HUMAN Cysteine protease ATG4C OS=Homo sapiens OX=9606 GN=ATG4C PE=1 SV=1	0.153759	0.729387	1
Q96DT5	DYH11_HUMAN Dynein axonemal heavy chain 11 OS=Homo sapiens OX=9606 GN=DNAH11 PE=1 SV=4	0.342957	0.937018	1
P25103	NK1R_HUMAN Substance-P receptor OS=Homo sapiens OX=9606 GN=TACR1 PE=1 SV=1	0.07154	0.952397	1
P25101	EDNRA_HUMAN Endothelin-1 receptor OS=Homo sapiens OX=9606 GN=EDNRA PE=1 SV=1	0.0621908	0.977986	0.9
Q96E52	OMA1_HUMAN Metalloendopeptidase OMA1, mitochondrial OS=Homo sapiens OX=9606 GN=OMA1 PE=1 SV=1	0.0435603	0.944101	1
P25100	ADA1D_HUMAN Alpha-1D adrenergic receptor OS=Homo sapiens OX=9606 GN=ADRA1D PE=1 SV=2	0.0328574	0.903613	1
Q96DT0	LEG12_HUMAN Galectin-12 OS=Homo sapiens OX=9606 GN=LGALS12 PE=1 SV=1	0.351919	0.551641	1
Q6MZP7	LIN54_HUMAN Protein lin-54 homolog OS=Homo sapiens OX=9606 GN=LIN54 PE=1 SV=3	0.0290973	0.823288	1
O00574	CXCR6_HUMAN C-X-C chemokine receptor type 6 OS=Homo sapiens OX=9606 GN=CXCR6 PE=1 SV=1	0.198908	0.852244	1
O00570	SOX1_HUMAN Transcription factor SOX-1 OS=Homo sapiens OX=9606 GN=SOX1 PE=1 SV=2	0.330962	0.884252	1
Q6P158	DHX57_HUMAN Putative ATP-dependent RNA helicase DHX57 OS=Homo sapiens OX=9606 GN=DHX57 PE=1 SV=2	0.0340995	0.977237	1
Q96DS6	M4A6E_HUMAN Membrane-spanning 4-domains subfamily A member 6E OS=Homo sapiens OX=9606 GN=MS4A6E PE=1 SV=1	0.288791	0.837114	1
Q96E40	SACA9_HUMAN Sperm acrosome-associated protein 9 OS=Homo sapiens OX=9606 GN=SPACA9 PE=1 SV=1	0.0916488	0.891343	1
P01148	GON1_HUMAN Progonadoliberin-1 OS=Homo sapiens OX=9606 GN=GNRH1 PE=1 SV=1	0.873902	0.317167	0.7
O00567	NOP56_HUMAN Nucleolar protein 56 OS=Homo sapiens OX=9606 GN=NOP56 PE=1 SV=4	0.035749	0.955464	1
O00566	MPP10_HUMAN U3 small nucleolar ribonucleoprotein protein MPP10 OS=Homo sapiens OX=9606 GN=MPHOSPH10 PE=1 SV=2	0.126653	0.918386	1
H3BMG3	SMKR1_HUMAN Small lysine-rich protein 1 OS=Homo sapiens OX=9606 GN=SMKR1 PE=4 SV=1	0.360238	0.878017	0.8
P56282	DPOE2_HUMAN DNA polymerase epsilon subunit 2 OS=Homo sapiens OX=9606 GN=POLE2 PE=1 SV=2	0.171576	0.75825	0.9
O00562	PITM1_HUMAN Membrane-associated phosphatidylinositol transfer protein 1 OS=Homo sapiens OX=9606 GN=PITPNM1 PE=1 SV=4	0.0914265	0.968268	1
O00560	SDCB1_HUMAN Syntenin-1 OS=Homo sapiens OX=9606 GN=SDCBP PE=1 SV=1	0.216074	0.970369	1
Q96E39	RMXL1_HUMAN RNA binding motif protein, X-linked-like-1 OS=Homo sapiens OX=9606 GN=RBMXL1 PE=1 SV=1	0.0668783	0.640935	1
Q96DR8	MUCL1_HUMAN Mucin-like protein 1 OS=Homo sapiens OX=9606 GN=MUCL1 PE=1 SV=1	0.0186466	0.962981	1
Q96DR7	ARHGQ_HUMAN Rho guanine nucleotide exchange factor 26 OS=Homo sapiens OX=9606 GN=ARHGEF26 PE=1 SV=4	0.0372228	0.93218	1
Q96E35	ZMY19_HUMAN Zinc finger MYND domain-containing protein 19 OS=Homo sapiens OX=9606 GN=ZMYND19 PE=1 SV=1	0.536273	0.26552	0
Q96DR5	BPIA2_HUMAN BPI fold-containing family A member 2 OS=Homo sapiens OX=9606 GN=BPIFA2 PE=1 SV=2	0.437163	0.256529	0.4
Q96DR4	STAR4_HUMAN StAR-related lipid transfer protein 4 OS=Homo sapiens OX=9606 GN=STARD4 PE=1 SV=1	0.906676	0.0530921	0
P01138	NGF_HUMAN Beta-nerve growth factor OS=Homo sapiens OX=9606 GN=NGF PE=1 SV=3	0.0224353	0.956682	1
P01137	TGFB1_HUMAN Transforming growth factor beta-1 proprotein OS=Homo sapiens OX=9606 GN=TGFB1 PE=1 SV=3	0.350027	0.921559	1
P56279	TCL1A_HUMAN T-cell leukemia/lymphoma protein 1A OS=Homo sapiens OX=9606 GN=TCL1A PE=1 SV=1	0.9295	0.0608945	0
Q6MZN7	HCP5_HUMAN HLA class I histocompatibility antigen protein P5 OS=Homo sapiens OX=9606 GN=HCP5 PE=1 SV=1	0.288401	0.917098	1
O00559	RCAS1_HUMAN Receptor-binding cancer antigen expressed on SiSo cells OS=Homo sapiens OX=9606 GN=EBAG9 PE=1 SV=1	0.134966	0.962665	1
P01135	TGFA_HUMAN Protransforming growth factor alpha OS=Homo sapiens OX=9606 GN=TGFA PE=1 SV=1	0.0419779	0.954982	1
P56277	CMC4_HUMAN Cx9C motif-containing protein 4 OS=Homo sapiens OX=9606 GN=CMC4 PE=1 SV=1	0.255846	0.677482	0.9
P01133	EGF_HUMAN Pro-epidermal growth factor OS=Homo sapiens OX=9606 GN=EGF PE=1 SV=2	0.495495	0.375286	1
O00555	CAC1A_HUMAN Voltage-dependent P/Q-type calcium channel subunit alpha-1A OS=Homo sapiens OX=9606 GN=CACNA1A PE=1 SV=3	0.303218	0.974957	1
P01130	LDLR_HUMAN Low-density lipoprotein receptor OS=Homo sapiens OX=9606 GN=LDLR PE=1 SV=1	0.0286147	0.809203	1
P56270	MAZ_HUMAN Myc-associated zinc finger protein OS=Homo sapiens OX=9606 GN=MAZ PE=1 SV=1	0.0833084	0.745661	1
Q5TCH4	CP4AM_HUMAN Cytochrome P450 4A22 OS=Homo sapiens OX=9606 GN=CYP4A22 PE=1 SV=1	0.248321	0.451065	1
Q96E29	MTEF3_HUMAN Transcription termination factor 3, mitochondrial OS=Homo sapiens OX=9606 GN=MTERF3 PE=1 SV=2	0.0280193	0.943746	1
Q96E22	NGBR_HUMAN Dehydrodolichyl diphosphate synthase complex subunit NUS1 OS=Homo sapiens OX=9606 GN=NUS1 PE=1 SV=1	0.481872	0.538277	1
Q6MZM9	PRR27_HUMAN Proline-rich protein 27 OS=Homo sapiens OX=9606 GN=PRR27 PE=1 SV=1	0.0148754	0.935793	1
P01127	PDGFB_HUMAN Platelet-derived growth factor subunit B OS=Homo sapiens OX=9606 GN=PDGFB PE=1 SV=1	0.0280356	0.868794	1
O00548	DLL1_HUMAN Delta-like protein 1 OS=Homo sapiens OX=9606 GN=DLL1 PE=1 SV=2	0.045692	0.939177	1
Q4L180	FIL1L_HUMAN Filamin A-interacting protein 1-like OS=Homo sapiens OX=9606 GN=FILIP1L PE=1 SV=2	0.131194	0.944555	1
Q6MZM0	HPHL1_HUMAN Ferroxidase HEPHL1 OS=Homo sapiens OX=9606 GN=HEPHL1 PE=1 SV=2	0.250119	0.455548	0
O00541	PESC_HUMAN Pescadillo homolog OS=Homo sapiens OX=9606 GN=PES1 PE=1 SV=1	0.211849	0.964208	1
Q32M92	CO032_HUMAN Uncharacterized protein C15orf32 OS=Homo sapiens OX=9606 GN=C15orf32 PE=1 SV=2	0.0762865	0.947237	1
Q6P0Q8	MAST2_HUMAN Microtubule-associated serine/threonine-protein kinase 2 OS=Homo sapiens OX=9606 GN=MAST2 PE=1 SV=2	0.569848	0.718013	1
Q6S9Z5	ZN474_HUMAN Zinc finger protein 474 OS=Homo sapiens OX=9606 GN=ZNF474 PE=1 SV=1	0.317499	0.954938	1
Q96E17	RAB3C_HUMAN Ras-related protein Rab-3C OS=Homo sapiens OX=9606 GN=RAB3C PE=1 SV=1	0.0784236	0.966736	1
Q96E16	SMI19_HUMAN Small integral membrane protein 19 OS=Homo sapiens OX=9606 GN=SMIM19 PE=1 SV=2	0.0722255	0.882903	1
Q96DP5	FMT_HUMAN Methionyl-tRNA formyltransferase, mitochondrial OS=Homo sapiens OX=9606 GN=MTFMT PE=1 SV=2	0.027912	0.630701	1
Q96E14	RMI2_HUMAN RecQ-mediated genome instability protein 2 OS=Homo sapiens OX=9606 GN=RMI2 PE=1 SV=2	0.605367	0.765137	1
Q96E11	RRFM_HUMAN Ribosome-recycling factor, mitochondrial OS=Homo sapiens OX=9606 GN=MRRF PE=1 SV=1	0.22136	0.931875	1
Q05682	CALD1_HUMAN Caldesmon OS=Homo sapiens OX=9606 GN=CALD1 PE=1 SV=3	0.222427	0.967316	1
P01112	RASH_HUMAN GTPase HRas OS=Homo sapiens OX=9606 GN=HRAS PE=1 SV=1	0.130387	0.899508	1
O00534	VMA5A_HUMAN von Willebrand factor A domain-containing protein 5A OS=Homo sapiens OX=9606 GN=VWA5A PE=1 SV=2	0.386404	0.662267	1
P01111	RASN_HUMAN GTPase NRas OS=Homo sapiens OX=9606 GN=NRAS PE=1 SV=1	0.111983	0.78281	1
O00533	NCHL1_HUMAN Neural cell adhesion molecule L1-like protein OS=Homo sapiens OX=9606 GN=CHL1 PE=1 SV=4	0.0419037	0.928964	1
Q32M88	PGGHG_HUMAN Protein-glucosylgalactosylhydroxylysine glucosidase OS=Homo sapiens OX=9606 GN=PGGHG PE=1 SV=2	0.799306	0.33958	1
Q32M84	BTBDG_HUMAN BTB/POZ domain-containing protein 16 OS=Homo sapiens OX=9606 GN=BTBD16 PE=1 SV=2	0.386515	0.838655	1
Q96E09	PBIR1_HUMAN PPP2R1A-PPP2R2A-interacting phosphatase regulator 1 OS=Homo sapiens OX=9606 GN=PABIR1 PE=1 SV=1	0.0601879	0.963762	1
O43699	SIGL6_HUMAN Sialic acid-binding Ig-like lectin 6 OS=Homo sapiens OX=9606 GN=SIGLEC6 PE=1 SV=2	0.0383864	0.826374	1
O43692	PI15_HUMAN Peptidase inhibitor 15 OS=Homo sapiens OX=9606 GN=PI15 PE=1 SV=1	0.155768	0.711654	0.7
O00526	UPK2_HUMAN Uroplakin-2 OS=Homo sapiens OX=9606 GN=UPK2 PE=1 SV=2	0.354915	0.80574	0.8
P01100	FOS_HUMAN Protein c-Fos OS=Homo sapiens OX=9606 GN=FOS PE=1 SV=1	0.0428749	0.95713	1
O00522	KRIT1_HUMAN Krev interaction trapped protein 1 OS=Homo sapiens OX=9606 GN=KRIT1 PE=1 SV=2	0.128135	0.599695	1
Q32M78	ZN699_HUMAN Zinc finger protein 699 OS=Homo sapiens OX=9606 GN=ZNF699 PE=1 SV=1	0.0158261	0.910803	1
P32298	GRK4_HUMAN G protein-coupled receptor kinase 4 OS=Homo sapiens OX=9606 GN=GRK4 PE=1 SV=3	0.164342	0.865552	1
P32297	ACHA3_HUMAN Neuronal acetylcholine receptor subunit alpha-3 OS=Homo sapiens OX=9606 GN=CHRNA3 PE=1 SV=4	0.105256	0.88338	1
Q96DN6	MBD6_HUMAN Methyl-CpG-binding domain protein 6 OS=Homo sapiens OX=9606 GN=MBD6 PE=1 SV=2	0.0301996	0.961405	1
Q96DN5	TBC31_HUMAN TBC1 domain family member 31 OS=Homo sapiens OX=9606 GN=TBC1D31 PE=1 SV=2	0.0520165	0.8985	1
O43688	PLPP2_HUMAN Phospholipid phosphatase 2 OS=Homo sapiens OX=9606 GN=PLPP2 PE=1 SV=1	0.265064	0.535637	1
O43687	AKA7A_HUMAN A-kinase anchor protein 7 isoforms alpha and beta OS=Homo sapiens OX=9606 GN=AKAP7 PE=1 SV=4	0.0572903	0.970645	1
Q96DN2	VWCE_HUMAN von Willebrand factor C and EGF domain-containing protein OS=Homo sapiens OX=9606 GN=VWCE PE=1 SV=2	0.0191323	0.776578	1
Q96DN0	ERP27_HUMAN Endoplasmic reticulum resident protein 27 OS=Homo sapiens OX=9606 GN=ERP27 PE=1 SV=1	0.200141	0.619638	0.6
O43684	BUB3_HUMAN Mitotic checkpoint protein BUB3 OS=Homo sapiens OX=9606 GN=BUB3 PE=1 SV=1	0.723747	0.300341	0.6
O43683	BUB1_HUMAN Mitotic checkpoint serine/threonine-protein kinase BUB1 OS=Homo sapiens OX=9606 GN=BUB1 PE=1 SV=1	0.0347888	0.908612	1
O00519	FAAH1_HUMAN Fatty-acid amide hydrolase 1 OS=Homo sapiens OX=9606 GN=FAAH PE=1 SV=2	0.622482	0.38371	1
O43681	GET3_HUMAN ATPase GET3 OS=Homo sapiens OX=9606 GN=GET3 PE=1 SV=2	0.148506	0.778463	0.8
O43680	TCF21_HUMAN Transcription factor 21 OS=Homo sapiens OX=9606 GN=TCF21 PE=1 SV=2	0.0526704	0.908692	1
O00515	LAD1_HUMAN Ladinin-1 OS=Homo sapiens OX=9606 GN=LAD1 PE=1 SV=2	0.00839733	0.929026	1
O00512	BCL9_HUMAN B-cell CLL/lymphoma 9 protein OS=Homo sapiens OX=9606 GN=BCL9 PE=1 SV=4	0.104313	0.975072	1
I3L273	GFY_HUMAN Golgi-associated olfactory signaling regulator OS=Homo sapiens OX=9606 GN=GFY PE=3 SV=1	0.459934	0.885698	1
Q6P0N0	M18BP_HUMAN Mis18-binding protein 1 OS=Homo sapiens OX=9606 GN=MIS18BP1 PE=1 SV=1	0.0849363	0.986975	1
O43679	LDB2_HUMAN LIM domain-binding protein 2 OS=Homo sapiens OX=9606 GN=LDB2 PE=1 SV=1	0.0149936	0.857382	1
O43678	NDUA2_HUMAN NADH dehydrogenase [ubiquinone] 1 alpha subcomplex subunit 2 OS=Homo sapiens OX=9606 GN=NDUFA2 PE=1 SV=3	0.677273	0.367549	0
Q96DM3	RMC1_HUMAN Regulator of MON1-CCZ1 complex OS=Homo sapiens OX=9606 GN=RMC1 PE=1 SV=2	0.157337	0.887626	1
O43677	NDUC1_HUMAN NADH dehydrogenase [ubiquinone] 1 subunit C1, mitochondrial OS=Homo sapiens OX=9606 GN=NDUFC1 PE=1 SV=1	0.0675874	0.874264	1
O43676	NDUB3_HUMAN NADH dehydrogenase [ubiquinone] 1 beta subcomplex subunit 3 OS=Homo sapiens OX=9606 GN=NDUFB3 PE=1 SV=3	0.261361	0.418002	0.2
Q96DM1	PGBD4_HUMAN PiggyBac transposable element-derived protein 4 OS=Homo sapiens OX=9606 GN=PGBD4 PE=1 SV=3	0.102829	0.944858	0.8
O43674	NDUB5_HUMAN NADH dehydrogenase [ubiquinone] 1 beta subcomplex subunit 5, mitochondrial OS=Homo sapiens OX=9606 GN=NDUFB5 PE=1 SV=1	0.0407729	0.880247	1
Q05655	KPCD_HUMAN Protein kinase C delta type OS=Homo sapiens OX=9606 GN=PRKCD PE=1 SV=2	0.0694624	0.949882	1
O00507	USP9Y_HUMAN Ubiquitin carboxyl-terminal hydrolase 9Y OS=Homo sapiens OX=9606 GN=USP9Y PE=1 SV=2	0.123085	0.95338	1
O00506	STK25_HUMAN Serine/threonine-protein kinase 25 OS=Homo sapiens OX=9606 GN=STK25 PE=1 SV=1	0.0523114	0.659535	1
O00505	IMA4_HUMAN Importin subunit alpha-4 OS=Homo sapiens OX=9606 GN=KPNA3 PE=1 SV=2	0.222051	0.948059	1
O00501	CLD5_HUMAN Claudin-5 OS=Homo sapiens OX=9606 GN=CLDN5 PE=1 SV=1	0.580494	0.385865	1
Q96DL1	NXPE2_HUMAN NXPE family member 2 OS=Homo sapiens OX=9606 GN=NXPE2 PE=1 SV=2	0.411853	0.264262	0.3
O43665	RGS10_HUMAN Regulator of G-protein signaling 10 OS=Homo sapiens OX=9606 GN=RGS10 PE=1 SV=3	0.107383	0.838334	1
P20292	AL5AP_HUMAN Arachidonate 5-lipoxygenase-activating protein OS=Homo sapiens OX=9606 GN=ALOX5AP PE=1 SV=2	0.923263	0.0517618	0
P56211	ARP19_HUMAN cAMP-regulated phosphoprotein 19 OS=Homo sapiens OX=9606 GN=ARPP19 PE=1 SV=2	0.0869028	0.897315	1
P20290	BTF3_HUMAN Transcription factor BTF3 OS=Homo sapiens OX=9606 GN=BTF3 PE=1 SV=1	0.354944	0.898135	1
Q32M45	ANO4_HUMAN Anoctamin-4 OS=Homo sapiens OX=9606 GN=ANO4 PE=1 SV=1	0.284328	0.540842	1
A0A2R8YFM6	OOSP3_HUMAN Oocyte-secreted protein 3 OS=Homo sapiens OX=9606 GN=OOSP3 PE=3 SV=1	0.564025	0.453684	1
O43657	TSN6_HUMAN Tetraspanin-6 OS=Homo sapiens OX=9606 GN=TSPAN6 PE=1 SV=1	0.401016	0.362968	0
Q05639	EF1A2_HUMAN Elongation factor 1-alpha 2 OS=Homo sapiens OX=9606 GN=EEF1A2 PE=1 SV=1	0.939377	0.0686685	0
O43653	PSCA_HUMAN Prostate stem cell antigen OS=Homo sapiens OX=9606 GN=PSCA PE=1 SV=2	0.0458666	0.835628	1
P56202	CATW_HUMAN Cathepsin W OS=Homo sapiens OX=9606 GN=CTSW PE=1 SV=2	0.484103	0.374972	1
Q1MX18	INSC_HUMAN Protein inscuteable homolog OS=Homo sapiens OX=9606 GN=INSC PE=1 SV=1	0.142057	0.950165	1
B1ANH7	IBADT_HUMAN Putative uncharacterized protein IBA57-DT OS=Homo sapiens OX=9606 GN=IBA57-DT PE=5 SV=1	0.62042	0.947402	1
A0A2R8YFL7	OSP4A_HUMAN Oocyte-secreted protein 4A OS=Homo sapiens OX=9606 GN=OOSP4A PE=3 SV=1	0.165816	0.712132	1
P20273	CD22_HUMAN B-cell receptor CD22 OS=Homo sapiens OX=9606 GN=CD22 PE=1 SV=2	0.0246114	0.888091	1
Q75N90	FBN3_HUMAN Fibrillin-3 OS=Homo sapiens OX=9606 GN=FBN3 PE=1 SV=3	0.0478641	0.963571	1
P32249	GP183_HUMAN G-protein coupled receptor 183 OS=Homo sapiens OX=9606 GN=GPR183 PE=1 SV=3	0.176376	0.792673	1
P32248	CCR7_HUMAN C-C chemokine receptor type 7 OS=Homo sapiens OX=9606 GN=CCR7 PE=1 SV=2	0.0680974	0.955969	1
P32247	BRS3_HUMAN Bombesin receptor subtype-3 OS=Homo sapiens OX=9606 GN=BRS3 PE=1 SV=1	0.106576	0.888006	1
P32246	CCR1_HUMAN C-C chemokine receptor type 1 OS=Homo sapiens OX=9606 GN=CCR1 PE=1 SV=1	0.163474	0.62953	1
P32245	MC4R_HUMAN Melanocortin receptor 4 OS=Homo sapiens OX=9606 GN=MC4R PE=1 SV=2	0.342972	0.426707	1
P32243	OTX2_HUMAN Homeobox protein OTX2 OS=Homo sapiens OX=9606 GN=OTX2 PE=1 SV=1	0.0442343	0.85179	1
P32242	OTX1_HUMAN Homeobox protein OTX1 OS=Homo sapiens OX=9606 GN=OTX1 PE=1 SV=1	0.0834451	0.979575	1
P32241	VIPR1_HUMAN Vasoactive intestinal polypeptide receptor 1 OS=Homo sapiens OX=9606 GN=VIPR1 PE=1 SV=1	0.0974981	0.65837	1
Q96DI7	SNR40_HUMAN U5 small nuclear ribonucleoprotein 40 kDa protein OS=Homo sapiens OX=9606 GN=SNRNP40 PE=1 SV=1	0.0545676	0.86793	1
O43639	NCK2_HUMAN Cytoplasmic protein NCK2 OS=Homo sapiens OX=9606 GN=NCK2 PE=1 SV=2	0.0308975	0.968671	1
O43638	FOXS1_HUMAN Forkhead box protein S1 OS=Homo sapiens OX=9606 GN=FOXS1 PE=1 SV=2	0.33456	0.700758	1
O43633	CHM2A_HUMAN Charged multivesicular body protein 2a OS=Homo sapiens OX=9606 GN=CHMP2A PE=1 SV=1	0.11368	0.958589	1
P20265	PO3F2_HUMAN POU domain, class 3, transcription factor 2 OS=Homo sapiens OX=9606 GN=POU3F2 PE=1 SV=4	0.01741	0.919958	1
P20264	PO3F3_HUMAN POU domain, class 3, transcription factor 3 OS=Homo sapiens OX=9606 GN=POU3F3 PE=1 SV=2	0.0574922	0.959768	1
Q75MW2	ZN767_HUMAN Protein ZNF767 OS=Homo sapiens OX=9606 GN=ZNF767P PE=5 SV=1	0.135877	0.92093	1
P32239	GASR_HUMAN Gastrin/cholecystokinin type B receptor OS=Homo sapiens OX=9606 GN=CCKBR PE=1 SV=1	0.200837	0.888484	1
P32238	CCKAR_HUMAN Cholecystokinin receptor type A OS=Homo sapiens OX=9606 GN=CCKAR PE=1 SV=1	0.0748129	0.944926	1
A0A8V8TPE2	F90A3_HUMAN Protein FAM90A3 OS=Homo sapiens OX=9606 GN=FAM90A3 PE=1 SV=1	0.174872	0.970891	1
Q96DH6	MSI2H_HUMAN RNA-binding protein Musashi homolog 2 OS=Homo sapiens OX=9606 GN=MSI2 PE=1 SV=1	0.262941	0.959628	1
O43623	SNAI2_HUMAN Zinc finger protein SNAI2 OS=Homo sapiens OX=9606 GN=SNAI2 PE=1 SV=1	0.0663177	0.968264	1
Q96DG6	CMBL_HUMAN Carboxymethylenebutenolidase homolog OS=Homo sapiens OX=9606 GN=CMBL PE=1 SV=1	0.963069	0.0506149	0
O43617	TPPC3_HUMAN Trafficking protein particle complex subunit 3 OS=Homo sapiens OX=9606 GN=TRAPPC3 PE=1 SV=1	0.935352	0.141806	0
O43615	TIM44_HUMAN Mitochondrial import inner membrane translocase subunit TIM44 OS=Homo sapiens OX=9606 GN=TIMM44 PE=1 SV=2	0.0695632	0.975692	1
O43614	OX2R_HUMAN Orexin receptor type 2 OS=Homo sapiens OX=9606 GN=HCRTR2 PE=1 SV=2	0.329913	0.934082	1
O43613	OX1R_HUMAN Orexin/Hypocretin receptor type 1 OS=Homo sapiens OX=9606 GN=HCRTR1 PE=1 SV=2	0.0486293	0.947425	1
O43612	OREX_HUMAN Hypocretin neuropeptide precursor OS=Homo sapiens OX=9606 GN=HCRT PE=1 SV=1	0.058581	0.980696	1
O43610	SPY3_HUMAN Protein sprouty homolog 3 OS=Homo sapiens OX=9606 GN=SPRY3 PE=1 SV=2	0.0272001	0.871205	1
P20248	CCNA2_HUMAN Cyclin-A2 OS=Homo sapiens OX=9606 GN=CCNA2 PE=1 SV=2	0.0256566	0.956956	1
Q96DF8	ESS2_HUMAN Splicing factor ESS-2 homolog OS=Homo sapiens OX=9606 GN=ESS2 PE=1 SV=1	0.021509	0.847772	1
O43609	SPY1_HUMAN Protein sprouty homolog 1 OS=Homo sapiens OX=9606 GN=SPRY1 PE=1 SV=2	0.0157391	0.978944	1
O43603	GALR2_HUMAN Galanin receptor type 2 OS=Homo sapiens OX=9606 GN=GALR2 PE=1 SV=1	0.0518577	0.945041	1
O43602	DCX_HUMAN Neuronal migration protein doublecortin OS=Homo sapiens OX=9606 GN=DCX PE=1 SV=4	0.0849355	0.95251	1
P20231	TRYB2_HUMAN Tryptase beta-2 OS=Homo sapiens OX=9606 GN=TPSB2 PE=1 SV=3	0.343497	0.219013	0.2
Q2TV78	MST1L_HUMAN Putative macrophage stimulating 1-like protein OS=Homo sapiens OX=9606 GN=MST1L PE=1 SV=2	0.37341	0.662579	1
Q96DE9	EOLA2_HUMAN Protein EOLA2 OS=Homo sapiens OX=9606 GN=EOLA2 PE=2 SV=1	0.657415	0.0963148	0
Q96DE5	APC16_HUMAN Anaphase-promoting complex subunit 16 OS=Homo sapiens OX=9606 GN=ANAPC16 PE=1 SV=1	0.477241	0.689088	1
Q96DE0	NUD16_HUMAN U8 snoRNA-decapping enzyme OS=Homo sapiens OX=9606 GN=NUDT16 PE=1 SV=2	0.916509	0.2394	0
Q96DD7	SHSA4_HUMAN Protein shisa-4 OS=Homo sapiens OX=9606 GN=SHISA4 PE=1 SV=3	0.0603392	0.912289	1
Q96DD0	LRC39_HUMAN Leucine-rich repeat-containing protein 39 OS=Homo sapiens OX=9606 GN=LRRC39 PE=1 SV=1	0.308223	0.573831	1
Q96DC9	OTUB2_HUMAN Ubiquitin thioesterase OTUB2 OS=Homo sapiens OX=9606 GN=OTUB2 PE=1 SV=2	0.924991	0.0267178	0.1
Q96DC8	ECHD3_HUMAN Enoyl-CoA hydratase domain-containing protein 3, mitochondrial OS=Homo sapiens OX=9606 GN=ECHDC3 PE=1 SV=2	0.258719	0.848892	1
Q96DC7	TMCO6_HUMAN Transmembrane and coiled-coil domain-containing protein 6 OS=Homo sapiens OX=9606 GN=TMCO6 PE=1 SV=2	0.146465	0.947181	1
P51398	RT29_HUMAN Small ribosomal subunit protein mS29 OS=Homo sapiens OX=9606 GN=DAP3 PE=1 SV=1	0.32316	0.74507	0.6
P51397	DAP1_HUMAN Death-associated protein 1 OS=Homo sapiens OX=9606 GN=DAP PE=1 SV=3	0.0203863	0.935547	1
Q9UNZ5	L10K_HUMAN Leydig cell tumor 10 kDa protein homolog OS=Homo sapiens OX=9606 GN=C19orf53 PE=1 SV=1	0.0275404	0.905562	1
Q96DB9	FXYD5_HUMAN FXYD domain-containing ion transport regulator 5 OS=Homo sapiens OX=9606 GN=FXYD5 PE=1 SV=2	0.201371	0.972115	1
Q9UNZ2	NSF1C_HUMAN NSFL1 cofactor p47 OS=Homo sapiens OX=9606 GN=NSFL1C PE=1 SV=2	0.0861333	0.959991	1
Q12798	CETN1_HUMAN Centrin-1 OS=Homo sapiens OX=9606 GN=CETN1 PE=1 SV=1	0.111498	0.5571	1
Q12797	ASPH_HUMAN Aspartyl/asparaginyl beta-hydroxylase OS=Homo sapiens OX=9606 GN=ASPH PE=1 SV=3	0.0168152	0.946639	1
Q12796	PNRC1_HUMAN Proline-rich nuclear receptor coactivator 1 OS=Homo sapiens OX=9606 GN=PNRC1 PE=1 SV=1	0.0138263	0.592478	1
Q96DB5	RMD1_HUMAN Regulator of microtubule dynamics protein 1 OS=Homo sapiens OX=9606 GN=RMDN1 PE=1 SV=1	0.622916	0.381369	1
Q12794	HYAL1_HUMAN Hyaluronidase-1 OS=Homo sapiens OX=9606 GN=HYAL1 PE=1 SV=2	0.65321	0.144681	0.8
Q96DB2	HDA11_HUMAN Histone deacetylase 11 OS=Homo sapiens OX=9606 GN=HDAC11 PE=1 SV=1	0.955748	0.0321248	0
Q12792	TWF1_HUMAN Twinfilin-1 OS=Homo sapiens OX=9606 GN=TWF1 PE=1 SV=3	0.392824	0.350701	0.3
Q12791	KCMA1_HUMAN Calcium-activated potassium channel subunit alpha-1 OS=Homo sapiens OX=9606 GN=KCNMA1 PE=1 SV=2	0.0385125	0.953528	1
Q5TC84	OGRL1_HUMAN Opioid growth factor receptor-like protein 1 OS=Homo sapiens OX=9606 GN=OGFRL1 PE=1 SV=1	0.0453532	0.835061	1
Q5TC82	RC3H1_HUMAN Roquin-1 OS=Homo sapiens OX=9606 GN=RC3H1 PE=1 SV=1	0.0198692	0.785214	1
Q9UNY5	ZN232_HUMAN Zinc finger protein 232 OS=Homo sapiens OX=9606 GN=ZNF232 PE=1 SV=2	0.06476	0.919806	1
Q9UNY4	TTF2_HUMAN Transcription termination factor 2 OS=Homo sapiens OX=9606 GN=TTF2 PE=1 SV=2	0.0132034	0.808673	1
Q12789	TF3C1_HUMAN General transcription factor 3C polypeptide 1 OS=Homo sapiens OX=9606 GN=GTF3C1 PE=1 SV=4	0.024296	0.675285	1
Q12788	TBL3_HUMAN Transducin beta-like protein 3 OS=Homo sapiens OX=9606 GN=TBL3 PE=1 SV=2	0.336115	0.807869	1
Q96DA6	TIM14_HUMAN Mitochondrial import inner membrane translocase subunit TIM14 OS=Homo sapiens OX=9606 GN=DNAJC19 PE=1 SV=3	0.167374	0.711541	0.7
Q96DA2	RB39B_HUMAN Ras-related protein Rab-39B OS=Homo sapiens OX=9606 GN=RAB39B PE=1 SV=1	0.0985944	0.783281	0.9
Q96DA0	PAUF_HUMAN Pancreatic adenocarcinoma up-regulated factor OS=Homo sapiens OX=9606 GN=ZG16B PE=1 SV=4	0.254711	0.437737	0
Q5TC79	ZBT37_HUMAN Zinc finger and BTB domain-containing protein 37 OS=Homo sapiens OX=9606 GN=ZBTB37 PE=1 SV=1	0.0180675	0.9545	1
Q75N03	HAKAI_HUMAN E3 ubiquitin-protein ligase Hakai OS=Homo sapiens OX=9606 GN=CBLL1 PE=1 SV=1	0.0121492	0.954657	1
P49069	CAMLG_HUMAN Guided entry of tail-anchored proteins factor CAMLG OS=Homo sapiens OX=9606 GN=CAMLG PE=1 SV=1	0.137302	0.618628	1
Q9UNX9	KCJ14_HUMAN ATP-sensitive inward rectifier potassium channel 14 OS=Homo sapiens OX=9606 GN=KCNJ14 PE=1 SV=1	0.373304	0.934152	1
Q9UNX4	WDR3_HUMAN WD repeat-containing protein 3 OS=Homo sapiens OX=9606 GN=WDR3 PE=1 SV=1	0.338868	0.635088	1
Q9UNX3	RL26L_HUMAN Ribosomal protein uL24-like OS=Homo sapiens OX=9606 GN=RPL26L1 PE=1 SV=1	0.677348	0.402257	0
P09884	DPOLA_HUMAN DNA polymerase alpha catalytic subunit OS=Homo sapiens OX=9606 GN=POLA1 PE=1 SV=2	0.322604	0.895053	1
Q12778	FOXO1_HUMAN Forkhead box protein O1 OS=Homo sapiens OX=9606 GN=FOXO1 PE=1 SV=2	0.0356974	0.932549	1
Q6P0A1	F180B_HUMAN Protein FAM180B OS=Homo sapiens OX=9606 GN=FAM180B PE=1 SV=3	0.0859396	0.916336	1
Q12774	ARHG5_HUMAN Rho guanine nucleotide exchange factor 5 OS=Homo sapiens OX=9606 GN=ARHGEF5 PE=1 SV=3	0.0655341	0.734579	1
Q12772	SRBP2_HUMAN Sterol regulatory element-binding protein 2 OS=Homo sapiens OX=9606 GN=SREBF2 PE=1 SV=2	0.0137885	0.92497	1
[truncated: 17,749 more rows]
