# Supplementary material for: Prediction of liquid-phase separation proteins using Siamese network with feature fusion
Source: Brief Bioinform. 2025 Aug 6;26(4):bbaf393. doi: 10.1093/bib/bbaf393 (PMC12342145; doi:10.1093/bib/bbaf393)
Supplement: LLPS_protein_set_bbaf393 [file llps_protein_set_bbaf393.zip]

Archive with 2 entries (2 files):
- Negative_LLPS_protein_set_bbaf393.csv
- Positive_LLPS_protein_set-859_bbaf393.csv
