# Supplementary material for: Prediction of liquid-phase separation proteins using Siamese network with feature fusion
Source: Brief Bioinform. 2025 Aug 6;26(4):bbaf393. doi: 10.1093/bib/bbaf393 (PMC12342145; doi:10.1093/bib/bbaf393)
Supplement: snLLPS_predicted_human_LLPS_protreins_450_bbaf393 [file snllps_predicted_human_llps_protreins_450_bbaf393.xls]

From	Entry	Reviewed	Entry Name	Protein names	Gene Names	Organism	Length	Gene Ontology (biological process)	Gene Ontology (cellular component)	Gene Ontology (molecular function)	Domain [CC]
Q53HI1	Q53HI1	reviewed	UNC50_HUMAN	Protein unc-50 homolog (Periodontal ligament-specific protein 22) (PDLs22) (Protein GMH1 homolog) (hGMH1) (Uncoordinated-like protein)	UNC50 UNCL HSD-23 HSD23	Homo sapiens (Human)	259	protein localization to cell surface [GO:0034394]	Golgi membrane [GO:0000139]; nuclear inner membrane [GO:0005637]	RNA binding [GO:0003723]
Q07020	Q07020	reviewed	RL18_HUMAN	Large ribosomal subunit protein eL18 (60S ribosomal protein L18)	RPL18	Homo sapiens (Human)	188	cytoplasmic translation [GO:0002181]; translation [GO:0006412]	cytoplasm [GO:0005737]; cytosol [GO:0005829]; cytosolic large ribosomal subunit [GO:0022625]; cytosolic ribosome [GO:0022626]; endoplasmic reticulum [GO:0005783]; focal adhesion [GO:0005925]; membrane [GO:0016020]; nucleolus [GO:0005730]; nucleus [GO:0005634]; rough endoplasmic reticulum [GO:0005791]	RNA binding [GO:0003723]; structural constituent of ribosome [GO:0003735]
P0DN78	P0DN78	reviewed	OPSG3_HUMAN	Medium-wave-sensitive opsin 3 (Green cone photoreceptor pigment) (Green-sensitive opsin) (GOP) (opsin 1 cone pigments medium-wave-sensitive 3)	OPN1MW3	Homo sapiens (Human)	364	cellular response to light stimulus [GO:0071482]; G protein-coupled receptor signaling pathway [GO:0007186]; phototransduction [GO:0007602]; visual perception [GO:0007601]	photoreceptor disc membrane [GO:0097381]; photoreceptor outer segment [GO:0001750]; plasma membrane [GO:0005886]	G protein-coupled photoreceptor activity [GO:0008020]
P0DN77	P0DN77	reviewed	OPSG2_HUMAN	Medium-wave-sensitive opsin 2 (Green cone photoreceptor pigment) (Green-sensitive opsin) (GOP) (Opsin 1 cone pigments medium-wave-sensitive 2)	OPN1MW2	Homo sapiens (Human)	364	cellular response to light stimulus [GO:0071482]; G protein-coupled receptor signaling pathway [GO:0007186]; phototransduction [GO:0007602]; visual perception [GO:0007601]	photoreceptor disc membrane [GO:0097381]; photoreceptor outer segment [GO:0001750]; plasma membrane [GO:0005886]	G protein-coupled photoreceptor activity [GO:0008020]
A0A096LP01	A0A096LP01	reviewed	SIM26_HUMAN	Small integral membrane protein 26	SMIM26 LINC00493	Homo sapiens (Human)	95		mitochondrial outer membrane [GO:0005741]; mitochondrion [GO:0005739]	protein kinase binding [GO:0019901]; transmembrane transporter binding [GO:0044325]
P01597	P01597	reviewed	KV139_HUMAN	Immunoglobulin kappa variable 1-39 (Ig kappa chain V-I region DEE) (Ig kappa chain V-I region Hau) (Ig kappa chain V-I region Mev) (Ig kappa chain V-I region OU) (Ig kappa chain V-I region Walker)	IGKV1-39	Homo sapiens (Human)	117	adaptive immune response [GO:0002250]; immune response [GO:0006955]	blood microparticle [GO:0072562]; extracellular exosome [GO:0070062]; extracellular region [GO:0005576]; immunoglobulin complex [GO:0019814]; plasma membrane [GO:0005886]	antigen binding [GO:0003823]
Q8IW45	Q8IW45	reviewed	NNRD_HUMAN	ATP-dependent (S)-NAD(P)H-hydrate dehydratase (EC 4.2.1.93) (ATP-dependent NAD(P)HX dehydratase) (Carbohydrate kinase domain-containing protein) (NAD(P)HX dehydratase)	NAXD CARKD	Homo sapiens (Human)	347	metabolite repair [GO:0110051]; NAD biosynthesis via nicotinamide riboside salvage pathway [GO:0034356]	mitochondrial matrix [GO:0005759]; mitochondrion [GO:0005739]	ATP binding [GO:0005524]; ATP-dependent NAD(P)H-hydrate dehydratase activity [GO:0047453]
Q02127	Q02127	reviewed	PYRD_HUMAN	Dihydroorotate dehydrogenase (quinone), mitochondrial (DHOdehase) (EC 1.3.5.2) (Dihydroorotate oxidase)	DHODH	Homo sapiens (Human)	395	'de novo' pyrimidine nucleobase biosynthetic process [GO:0006207]; 'de novo' UMP biosynthetic process [GO:0044205]; pyrimidine ribonucleotide biosynthetic process [GO:0009220]; UDP biosynthetic process [GO:0006225]	cytosol [GO:0005829]; mitochondrial inner membrane [GO:0005743]; mitochondrion [GO:0005739]; nucleoplasm [GO:0005654]	dihydroorotase activity [GO:0004151]; dihydroorotate dehydrogenase (quinone) activity [GO:0106430]; dihydroorotate dehydrogenase activity [GO:0004152]
Q96I36	Q96I36	reviewed	COX14_HUMAN	Cytochrome c oxidase assembly protein COX14	COX14 C12orf62	Homo sapiens (Human)	57	mitochondrial cytochrome c oxidase assembly [GO:0033617]	mitochondrial inner membrane [GO:0005743]; mitochondrial outer membrane [GO:0005741]; mitochondrion [GO:0005739]
Q96I15	Q96I15	reviewed	SCLY_HUMAN	Selenocysteine lyase (hSCL) (EC 4.4.1.16)	SCLY SCL	Homo sapiens (Human)	445	amino acid metabolic process [GO:0006520]; selenocysteine catabolic process [GO:0016261]	catalytic complex [GO:1902494]; cytosol [GO:0005829]; Golgi apparatus [GO:0005794]	amino acid binding [GO:0016597]; protein homodimerization activity [GO:0042803]; selenocysteine lyase activity [GO:0009000]; transferase activity [GO:0016740]; vitamin B6 binding [GO:0070279]
O95258	O95258	reviewed	UCP5_HUMAN	Brain mitochondrial carrier protein 1 (BMCP-1) (Mitochondrial uncoupling protein 5) (UCP 5) (Solute carrier family 25 member 14)	SLC25A14 BMCP1 UCP5 UNQ791/PRO1682	Homo sapiens (Human)	325	aerobic respiration [GO:0009060]; inorganic anion transport [GO:0015698]; regulation of cellular response to oxidative stress [GO:1900407]	mitochondrial inner membrane [GO:0005743]; mitochondrion [GO:0005739]; plasma membrane [GO:0005886]	chloride transmembrane transporter activity [GO:0015108]; protein homodimerization activity [GO:0042803]; proton transmembrane transporter activity [GO:0015078]; solute:inorganic anion antiporter activity [GO:0005452]; transmembrane transporter activity [GO:0022857]
Q8IVK1	Q8IVK1	reviewed	GLCM1_HUMAN	Putative glycosylation-dependent cell adhesion molecule 1 (GlyCAM-1)	GLYCAM1	Homo sapiens (Human)	47		plasma membrane [GO:0005886]
P06396	P06396	reviewed	GELS_HUMAN	Gelsolin (AGEL) (Actin-depolymerizing factor) (ADF) (Brevin)	GSN	Homo sapiens (Human)	782	actin filament capping [GO:0051693]; actin filament depolymerization [GO:0030042]; actin filament organization [GO:0007015]; actin filament polymerization [GO:0030041]; actin filament severing [GO:0051014]; actin polymerization or depolymerization [GO:0008154]; amyloid fibril formation [GO:1990000]; barbed-end actin filament capping [GO:0051016]; cardiac muscle cell contraction [GO:0086003]; cell…	actin cap [GO:0030478]; actin cytoskeleton [GO:0015629]; blood microparticle [GO:0072562]; cortical actin cytoskeleton [GO:0030864]; cytoplasm [GO:0005737]; cytosol [GO:0005829]; extracellular exosome [GO:0070062]; extracellular region [GO:0005576]; extracellular space [GO:0005615]; ficolin-1-rich granule lumen [GO:1904813]; focal adhesion [GO:0005925]; lamellipodium [GO:0030027]; phagocytic vesi…	actin binding [GO:0003779]; actin filament binding [GO:0051015]; calcium ion binding [GO:0005509]; myosin II binding [GO:0045159]; phosphatidylinositol 3-kinase catalytic subunit binding [GO:0036313]; phosphatidylinositol-4,5-bisphosphate binding [GO:0005546]	DOMAIN: Comprises six structurally related gelsolin-like (G1-G6) domains, that, in a calcium-free environment, are packed together to form a compact globular structure in which the putative actin-binding sequences are not sufficiently exposed to enable binding to occur (PubMed:19666512). Binding calcium may release the connections that join the N- and C-terminal halves of gelsolin, enabling each …
P20674	P20674	reviewed	COX5A_HUMAN	Cytochrome c oxidase subunit 5A, mitochondrial (Cytochrome c oxidase polypeptide Va)	COX5A	Homo sapiens (Human)	150	cellular respiration [GO:0045333]; mitochondrial electron transport, cytochrome c to oxygen [GO:0006123]	mitochondrial inner membrane [GO:0005743]; mitochondrial intermembrane space [GO:0005758]; mitochondrial membrane [GO:0031966]; mitochondrion [GO:0005739]; respiratory chain complex IV [GO:0045277]	cytochrome-c oxidase activity [GO:0004129]; electron transfer activity [GO:0009055]; metal ion binding [GO:0046872]
Q8IVG9	Q8IVG9	reviewed	HUNIN_HUMAN	Humanin (Humanin mitochondrial) (HNM)	MT-RNR2 HN	Homo sapiens (Human)	24	apoptotic process [GO:0006915]; cell-cell signaling [GO:0007267]; cellular response to amyloid-beta [GO:1904646]; intracellular iron ion homeostasis [GO:0006879]; leukocyte chemotaxis [GO:0030595]; mitochondrion organization [GO:0007005]; negative regulation of amyloid fibril formation [GO:1905907]; negative regulation of apoptotic process [GO:0043066]; negative regulation of execution phase of a…	cytoplasm [GO:0005737]; extracellular region [GO:0005576]; extracellular space [GO:0005615]; mitochondrion [GO:0005739]; nucleus [GO:0005634]; perinuclear region of cytoplasm [GO:0048471]; sperm flagellum [GO:0036126]; sperm midpiece [GO:0097225]	G protein-coupled receptor binding [GO:0001664]; identical protein binding [GO:0042802]; receptor antagonist activity [GO:0048019]; signaling receptor binding [GO:0005102]	DOMAIN: Largely unstructured in aqueous solution. {ECO:0000269|PubMed:15721287}.
Q96HG1	Q96HG1	reviewed	SIM10_HUMAN	Small integral membrane protein 10	SMIM10 CXorf69	Homo sapiens (Human)	83		membrane [GO:0016020]
P20618	P20618	reviewed	PSB1_HUMAN	Proteasome subunit beta type-1 (Macropain subunit C5) (Multicatalytic endopeptidase complex subunit C5) (Proteasome component C5) (Proteasome gamma chain) (Proteasome subunit beta-6) (beta-6)	PSMB1 PSC5	Homo sapiens (Human)	241	proteasome-mediated ubiquitin-dependent protein catabolic process [GO:0043161]; proteolysis involved in protein catabolic process [GO:0051603]	cytoplasm [GO:0005737]; cytosol [GO:0005829]; extracellular exosome [GO:0070062]; extracellular region [GO:0005576]; ficolin-1-rich granule lumen [GO:1904813]; nucleoplasm [GO:0005654]; nucleus [GO:0005634]; proteasome complex [GO:0000502]; proteasome core complex [GO:0005839]; proteasome core complex, beta-subunit complex [GO:0019774]; secretory granule lumen [GO:0034774]
P49448	P49448	reviewed	DHE4_HUMAN	Glutamate dehydrogenase 2, mitochondrial (GDH 2) (EC 1.4.1.3)	GLUD2 GLUDP1	Homo sapiens (Human)	558	glutamate biosynthetic process [GO:0006537]; glutamate catabolic process [GO:0006538]; glutamate metabolic process [GO:0006536]	mitochondrial matrix [GO:0005759]; mitochondrion [GO:0005739]	ADP binding [GO:0043531]; glutamate dehydrogenase (NAD+) activity [GO:0004352]; glutamate dehydrogenase (NADP+) activity [GO:0004354]; glutamate dehydrogenase [NAD(P)+] activity [GO:0004353]; GTP binding [GO:0005525]; L-leucine binding [GO:0070728]
P13498	P13498	reviewed	CY24A_HUMAN	Cytochrome b-245 light chain (Cytochrome b(558) alpha chain) (Cytochrome b558 subunit alpha) (Neutrophil cytochrome b 22 kDa polypeptide) (Superoxide-generating NADPH oxidase light chain subunit) (p22 phagocyte B-cytochrome) (p22-phox) (p22phox)	CYBA	Homo sapiens (Human)	195	cytochrome complex assembly [GO:0017004]; establishment of localization in cell [GO:0051649]; hydrogen peroxide biosynthetic process [GO:0050665]; inflammatory response [GO:0006954]; innate immune response [GO:0045087]; mucus secretion [GO:0070254]; positive regulation of defense response to bacterium [GO:1900426]; positive regulation of interleukin-6 production [GO:0032755]; positive regulation …	endoplasmic reticulum membrane [GO:0005789]; endosome [GO:0005768]; membrane [GO:0016020]; NADPH oxidase complex [GO:0043020]; phagocytic vesicle membrane [GO:0030670]; plasma membrane [GO:0005886]; secretory granule [GO:0030141]; specific granule membrane [GO:0035579]; tertiary granule membrane [GO:0070821]	electron transfer activity [GO:0009055]; heme binding [GO:0020037]; metal ion binding [GO:0046872]; oxidoreductase activity [GO:0016491]; protein heterodimerization activity [GO:0046982]; SH3 domain binding [GO:0017124]
P49411	P49411	reviewed	EFTU_HUMAN	Elongation factor Tu, mitochondrial (EF-Tu) (EC 3.6.5.3) (P43)	TUFM	Homo sapiens (Human)	455	mitochondrial translational elongation [GO:0070125]; response to ethanol [GO:0045471]; translational elongation [GO:0006414]	extracellular exosome [GO:0070062]; membrane [GO:0016020]; mitochondrial nucleoid [GO:0042645]; mitochondrial outer membrane [GO:0005741]; mitochondrion [GO:0005739]; synapse [GO:0045202]	GTP binding [GO:0005525]; GTPase activity [GO:0003924]; magnesium ion binding [GO:0000287]; RNA binding [GO:0003723]; translation elongation factor activity [GO:0003746]
A0A096LNP1	A0A096LNP1	reviewed	D131B_HUMAN	Beta-defensin 131B (Defensin, beta 131)	DEFB131B	Homo sapiens (Human)	70	defense response to bacterium [GO:0042742]; innate immune response [GO:0045087]	extracellular space [GO:0005615]
Q8IUX1	Q8IUX1	reviewed	T126B_HUMAN	Complex I assembly factor TMEM126B, mitochondrial (Transmembrane protein 126B)	TMEM126B HT007	Homo sapiens (Human)	230	mitochondrial respiratory chain complex I assembly [GO:0032981]; response to food [GO:0032094]	mitochondrial inner membrane [GO:0005743]; mitochondrion [GO:0005739]
O76003	O76003	reviewed	GLRX3_HUMAN	Glutaredoxin-3 (PKC-interacting cousin of thioredoxin) (PICOT) (PKC-theta-interacting protein) (PKCq-interacting protein) (Thioredoxin-like protein 2)	GLRX3 PICOT TXNL2 HUSSY-22	Homo sapiens (Human)	335	[2Fe-2S] cluster assembly [GO:0044571]; cell redox homeostasis [GO:0045454]; intracellular iron ion homeostasis [GO:0006879]; iron-sulfur cluster assembly [GO:0016226]; negative regulation of cardiac muscle hypertrophy [GO:0010614]; regulation of the force of heart contraction [GO:0002026]	cell cortex [GO:0005938]; cytoplasm [GO:0005737]; cytosol [GO:0005829]; dendrite [GO:0030425]; iron-sulfur cluster assembly complex [GO:1990229]; nucleus [GO:0005634]; Z disc [GO:0030018]	identical protein binding [GO:0042802]; iron-sulfur cluster binding [GO:0051536]; metal ion binding [GO:0046872]; protein kinase C binding [GO:0005080]; RNA binding [GO:0003723]	DOMAIN: The thioredoxin domain lacks the two redox-active cysteines. This strongly suggests that it lacks thioredoxin activity. {ECO:0000305}.
O95178	O95178	reviewed	NDUB2_HUMAN	NADH dehydrogenase [ubiquinone] 1 beta subcomplex subunit 2, mitochondrial (Complex I-AGGG) (CI-AGGG) (NADH-ubiquinone oxidoreductase AGGG subunit)	NDUFB2	Homo sapiens (Human)	105	aerobic respiration [GO:0009060]; mitochondrial electron transport, NADH to ubiquinone [GO:0006120]; mitochondrial respiratory chain complex I assembly [GO:0032981]; proton motive force-driven mitochondrial ATP synthesis [GO:0042776]	mitochondrial inner membrane [GO:0005743]; mitochondrion [GO:0005739]; respiratory chain complex I [GO:0045271]	NADH dehydrogenase (ubiquinone) activity [GO:0008137]
Q96GR2	Q96GR2	reviewed	ACBG1_HUMAN	Long-chain-fatty-acid--CoA ligase ACSBG1 (EC 6.2.1.3) (Acyl-CoA synthetase bubblegum family member 1) (hBG1) (hsBG) (hsBGM) (Lipidosin)	ACSBG1 BGM KIAA0631 LPD	Homo sapiens (Human)	724	long-chain fatty acid biosynthetic process [GO:0042759]; long-chain fatty acid metabolic process [GO:0001676]; long-chain fatty-acyl-CoA biosynthetic process [GO:0035338]; myelination [GO:0042552]; response to glucocorticoid [GO:0051384]; very long-chain fatty acid metabolic process [GO:0000038]	cytoplasm [GO:0005737]; cytoplasmic vesicle [GO:0031410]; cytosol [GO:0005829]; endoplasmic reticulum [GO:0005783]; plasma membrane [GO:0005886]	ATP binding [GO:0005524]; long-chain fatty acid-CoA ligase activity [GO:0004467]; very long-chain fatty acid-CoA ligase activity [GO:0031957]
O95169	O95169	reviewed	NDUB8_HUMAN	NADH dehydrogenase [ubiquinone] 1 beta subcomplex subunit 8, mitochondrial (Complex I-ASHI) (CI-ASHI) (NADH-ubiquinone oxidoreductase ASHI subunit)	NDUFB8	Homo sapiens (Human)	186	aerobic respiration [GO:0009060]; mitochondrial electron transport, NADH to ubiquinone [GO:0006120]; proton motive force-driven mitochondrial ATP synthesis [GO:0042776]	mitochondrial inner membrane [GO:0005743]; mitochondrial matrix [GO:0005759]; mitochondrion [GO:0005739]; respiratory chain complex I [GO:0045271]	NADH dehydrogenase (ubiquinone) activity [GO:0008137]
O95168	O95168	reviewed	NDUB4_HUMAN	NADH dehydrogenase [ubiquinone] 1 beta subcomplex subunit 4 (Complex I-B15) (CI-B15) (NADH-ubiquinone oxidoreductase B15 subunit)	NDUFB4	Homo sapiens (Human)	129	aerobic respiration [GO:0009060]; mitochondrial electron transport, NADH to ubiquinone [GO:0006120]; proton motive force-driven mitochondrial ATP synthesis [GO:0042776]	mitochondrial inner membrane [GO:0005743]; mitochondrion [GO:0005739]; nucleoplasm [GO:0005654]; respiratory chain complex I [GO:0045271]	NADH dehydrogenase (ubiquinone) activity [GO:0008137]
Q96GK7	Q96GK7	reviewed	FAH2A_HUMAN	Oxaloacetate tautomerase FAHD2A, mitochondrial (EC 5.3.2.2) (Fumarylacetoacetate hydrolase domain-containing protein 2A)	FAHD2A CGI-105	Homo sapiens (Human)	314	oxaloacetate metabolic process [GO:0006107]	mitochondrion [GO:0005739]	metal ion binding [GO:0046872]; oxaloacetate tautomerase activity [GO:0050163]
O43916	O43916	reviewed	CHST1_HUMAN	Carbohydrate sulfotransferase 1 (Galactose/N-acetylglucosamine/N-acetylglucosamine 6-O-sulfotransferase 1) (GST-1) (Keratan sulfate Gal-6 sulfotransferase) (KS6ST) (KSGal6ST) (KSST) (EC 2.8.2.21)	CHST1	Homo sapiens (Human)	411	galactose metabolic process [GO:0006012]; inflammatory response [GO:0006954]; keratan sulfate biosynthetic process [GO:0018146]; keratan sulfate metabolic process [GO:0042339]; N-acetylglucosamine metabolic process [GO:0006044]; polysaccharide metabolic process [GO:0005976]; sulfur compound metabolic process [GO:0006790]	Golgi membrane [GO:0000139]; membrane [GO:0016020]	keratan sulfotransferase activity [GO:0045130]; N-acetylglucosamine 6-O-sulfotransferase activity [GO:0001517]; sulfotransferase activity [GO:0008146]
P51649	P51649	reviewed	SSDH_HUMAN	Succinate-semialdehyde dehydrogenase, mitochondrial (EC 1.2.1.24) (Aldehyde dehydrogenase family 5 member A1) (NAD(+)-dependent succinic semialdehyde dehydrogenase)	ALDH5A1 SSADH	Homo sapiens (Human)	535	central nervous system development [GO:0007417]; gamma-aminobutyric acid catabolic process [GO:0009450]; glutamate metabolic process [GO:0006536]; post-embryonic development [GO:0009791]; succinate metabolic process [GO:0006105]; synaptic transmission, GABAergic [GO:0051932]	mitochondrial matrix [GO:0005759]; mitochondrion [GO:0005739]; synapse [GO:0045202]	identical protein binding [GO:0042802]; succinate-semialdehyde dehydrogenase (NAD+) activity [GO:0004777]
P0C7P4	P0C7P4	reviewed	UCRIL_HUMAN	Putative cytochrome b-c1 complex subunit Rieske-like protein 1 (Ubiquinol-cytochrome c reductase Rieske iron-sulfur subunit pseudogene 1)	UQCRFS1P1 UQCRFSL1	Homo sapiens (Human)	283	mitochondrial electron transport, ubiquinol to cytochrome c [GO:0006122]	mitochondrion [GO:0005739]; respiratory chain complex III [GO:0045275]	2 iron, 2 sulfur cluster binding [GO:0051537]; metal ion binding [GO:0046872]; oxidoreductase activity [GO:0016491]; ubiquinol-cytochrome-c reductase activity [GO:0008121]
P49327	P49327	reviewed	FAS_HUMAN	Fatty acid synthase (EC 2.3.1.85) (Type I fatty acid synthase) [Includes: [Acyl-carrier-protein] S-acetyltransferase (EC 2.3.1.38); [Acyl-carrier-protein] S-malonyltransferase (EC 2.3.1.39); 3-oxoacyl-[acyl-carrier-protein] synthase (EC 2.3.1.41); 3-oxoacyl-[acyl-carrier-protein] reductase (EC 1.1.1.100); 3-hydroxyacyl-[acyl-carrier-protein] dehydratase (EC 4.2.1.59); Enoyl-[acyl-carrier-protein]…	FASN FAS	Homo sapiens (Human)	2511	cellular response to interleukin-4 [GO:0071353]; establishment of endothelial intestinal barrier [GO:0090557]; ether lipid biosynthetic process [GO:0008611]; fatty acid biosynthetic process [GO:0006633]; fatty acid metabolic process [GO:0006631]; fatty-acyl-CoA biosynthetic process [GO:0046949]; glandular epithelial cell development [GO:0002068]; inflammatory response [GO:0006954]; mammary gland …	cytoplasm [GO:0005737]; cytosol [GO:0005829]; extracellular exosome [GO:0070062]; glycogen granule [GO:0042587]; Golgi apparatus [GO:0005794]; melanosome [GO:0042470]; membrane [GO:0016020]; plasma membrane [GO:0005886]	(3R)-hydroxyacyl-[acyl-carrier-protein] dehydratase activity [GO:0019171]; 3-oxoacyl-[acyl-carrier-protein] reductase (NADPH) activity [GO:0004316]; 3-oxoacyl-[acyl-carrier-protein] synthase activity [GO:0004315]; [acyl-carrier-protein] S-acetyltransferase activity [GO:0004313]; [acyl-carrier-protein] S-malonyltransferase activity [GO:0004314]; cadherin binding [GO:0045296]; enoyl-[acyl-carrier-p…
Q96FX7	Q96FX7	reviewed	TRM61_HUMAN	tRNA (adenine(58)-N(1))-methyltransferase catalytic subunit TRMT61A (EC 2.1.1.220) (mRNA methyladenosine-N(1)-methyltransferase catalytic subunit TRMT61A) (EC 2.1.1.-) (tRNA(m1A58)-methyltransferase subunit TRMT61A) (tRNA(m1A58)MTase subunit TRMT61A)	TRMT61A C14orf172 TRM61	Homo sapiens (Human)	289	mRNA processing [GO:0006397]; tRNA methylation [GO:0030488]	nucleoplasm [GO:0005654]; nucleus [GO:0005634]; tRNA (m1A) methyltransferase complex [GO:0031515]	mRNA (adenine-N1-)-methyltransferase activity [GO:0061953]; tRNA (adenine(58)-N1)-methyltransferase activity [GO:0160107]
O95084	O95084	reviewed	PRS23_HUMAN	Serine protease 23 (EC 3.4.21.-) (Putative secreted protein Zsig13)	PRSS23 ZSIG13 UNQ270/PRO307	Homo sapiens (Human)	383	proteolysis [GO:0006508]	endoplasmic reticulum lumen [GO:0005788]; extracellular exosome [GO:0070062]; nucleus [GO:0005634]	serine-type endopeptidase activity [GO:0004252]
O95045	O95045	reviewed	UPP2_HUMAN	Uridine phosphorylase 2 (UPase 2) (UrdPase 2) (EC 2.4.2.3)	UPP2	Homo sapiens (Human)	317	dCMP catabolic process [GO:0006249]; nucleoside metabolic process [GO:0009116]; UMP salvage [GO:0044206]; uridine catabolic process [GO:0006218]; uridine metabolic process [GO:0046108]	cytosol [GO:0005829]; type III intermediate filament [GO:0045098]	deoxyuridine phosphorylase activity [GO:0047847]; identical protein binding [GO:0042802]; uridine phosphorylase activity [GO:0004850]
A0A8I5KQE6	A0A8I5KQE6	reviewed	RPSA2_HUMAN	Small ribosomal subunit protein uS2B (37 kDa laminin receptor precursor) (37LRP) (37/67 kDa laminin receptor) (LRP/LR) (40S ribosomal protein SA) (40S ribosomal protein SA2) (67 kDa laminin receptor) (67LR) (Laminin receptor 1) (LamR) (Laminin-binding protein precursor p40) (LBP/p40)	RPSA2 RPSA RPSAP58	Homo sapiens (Human)	295	cytoplasmic translation [GO:0002181]; ribosomal small subunit assembly [GO:0000028]	cytosolic small ribosomal subunit [GO:0022627]; nucleus [GO:0005634]; plasma membrane [GO:0005886]	laminin binding [GO:0043236]; laminin receptor activity [GO:0005055]; structural constituent of ribosome [GO:0003735]
Q9UQC9	Q9UQC9	reviewed	CLCA2_HUMAN	Calcium-activated chloride channel regulator 2 (EC 3.4.-.-) (Calcium-activated chloride channel family member 2) (hCLCA2) (Calcium-activated chloride channel protein 3) (CaCC-3) (hCaCC-3) [Cleaved into: Calcium-activated chloride channel regulator 2, 109 kDa form; Calcium-activated chloride channel regulator 2, 35 kDa form]	CLCA2 CACC3	Homo sapiens (Human)	943	cell adhesion [GO:0007155]; monoatomic ion transmembrane transport [GO:0034220]; proteolysis [GO:0006508]	anchoring junction [GO:0070161]; basal plasma membrane [GO:0009925]; cell junction [GO:0030054]; cytosol [GO:0005829]; extracellular region [GO:0005576]; nuclear membrane [GO:0031965]; nucleoplasm [GO:0005654]; plasma membrane [GO:0005886]	chloride channel activity [GO:0005254]; intracellularly calcium-gated chloride channel activity [GO:0005229]; metal ion binding [GO:0046872]; metalloendopeptidase activity [GO:0004222]	DOMAIN: The metalloprotease region is responsible for autoproteolytic processing. It can also cross-cleave other CLCA substrates. {ECO:0000250|UniProtKB:A8K7I4}.
O43837	O43837	reviewed	IDH3B_HUMAN	Isocitrate dehydrogenase [NAD] subunit beta, mitochondrial (Isocitric dehydrogenase subunit beta) (NAD(+)-specific ICDH subunit beta)	IDH3B	Homo sapiens (Human)	385	isocitrate metabolic process [GO:0006102]; tricarboxylic acid cycle [GO:0006099]	isocitrate dehydrogenase complex (NAD+) [GO:0045242]; mitochondrial matrix [GO:0005759]; mitochondrion [GO:0005739]; nucleus [GO:0005634]	electron transfer activity [GO:0009055]; isocitrate dehydrogenase (NAD+) activity [GO:0004449]; magnesium ion binding [GO:0000287]; NAD binding [GO:0051287]
Q6P2I3	Q6P2I3	reviewed	FAH2B_HUMAN	Oxaloacetate tautomerase FAHD2B, mitochondrial (EC 5.3.2.2) (Fumarylacetoacetate hydrolase domain-containing protein 2B)	FAHD2B	Homo sapiens (Human)	314	oxaloacetate metabolic process [GO:0006107]	mitochondrion [GO:0005739]	metal ion binding [GO:0046872]; oxaloacetate tautomerase activity [GO:0050163]
P18124	P18124	reviewed	RL7_HUMAN	Large ribosomal subunit protein uL30 (60S ribosomal protein L7)	RPL7	Homo sapiens (Human)	248	cytoplasmic translation [GO:0002181]; maturation of LSU-rRNA from tricistronic rRNA transcript (SSU-rRNA, 5.8S rRNA, LSU-rRNA) [GO:0000463]; ribosomal large subunit biogenesis [GO:0042273]; rRNA processing [GO:0006364]; translation [GO:0006412]	cytoplasm [GO:0005737]; cytosol [GO:0005829]; cytosolic large ribosomal subunit [GO:0022625]; cytosolic ribosome [GO:0022626]; endoplasmic reticulum [GO:0005783]; focal adhesion [GO:0005925]; membrane [GO:0016020]; nucleolus [GO:0005730]; nucleus [GO:0005634]; postsynaptic density [GO:0014069]; ribonucleoprotein complex [GO:1990904]	DNA binding [GO:0003677]; identical protein binding [GO:0042802]; mRNA binding [GO:0003729]; RNA binding [GO:0003723]; structural constituent of ribosome [GO:0003735]
P51571	P51571	reviewed	SSRD_HUMAN	Translocon-associated protein subunit delta (TRAP-delta) (Signal sequence receptor subunit delta) (SSR-delta)	SSR4 TRAPD	Homo sapiens (Human)	173		endomembrane system [GO:0012505]; endoplasmic reticulum [GO:0005783]; extracellular exosome [GO:0070062]; Sec61 translocon complex [GO:0005784]
Q9UQ80	Q9UQ80	reviewed	PA2G4_HUMAN	Proliferation-associated protein 2G4 (Cell cycle protein p38-2G4 homolog) (hG4-1) (ErbB3-binding protein 1)	PA2G4 EBP1	Homo sapiens (Human)	394	negative regulation of apoptotic process [GO:0043066]; negative regulation of DNA-templated transcription [GO:0045892]; positive regulation of cell differentiation [GO:0045597]; regulation of translation [GO:0006417]; rRNA processing [GO:0006364]	azurophil granule lumen [GO:0035578]; cytoplasm [GO:0005737]; extracellular exosome [GO:0070062]; extracellular region [GO:0005576]; membrane [GO:0016020]; nucleolus [GO:0005730]; nucleus [GO:0005634]; ribonucleoprotein complex [GO:1990904]	nucleic acid binding [GO:0003676]; RNA binding [GO:0003723]; transcription corepressor activity [GO:0003714]; ubiquitin protein ligase binding [GO:0031625]
P49247	P49247	reviewed	RPIA_HUMAN	Ribose-5-phosphate isomerase (EC 5.3.1.6) (Phosphoriboisomerase)	RPIA RPI	Homo sapiens (Human)	311	D-ribose metabolic process [GO:0006014]; pentose-phosphate shunt [GO:0006098]; pentose-phosphate shunt, non-oxidative branch [GO:0009052]	cytoplasm [GO:0005737]; cytosol [GO:0005829]; mitochondrion [GO:0005739]	identical protein binding [GO:0042802]; monosaccharide binding [GO:0048029]; ribose-5-phosphate isomerase activity [GO:0004751]
P51553	P51553	reviewed	IDH3G_HUMAN	Isocitrate dehydrogenase [NAD] subunit gamma, mitochondrial (Isocitric dehydrogenase subunit gamma) (NAD(+)-specific ICDH subunit gamma)	IDH3G	Homo sapiens (Human)	393	carbohydrate metabolic process [GO:0005975]; isocitrate metabolic process [GO:0006102]; tricarboxylic acid cycle [GO:0006099]	isocitrate dehydrogenase complex (NAD+) [GO:0045242]; mitochondrial matrix [GO:0005759]; mitochondrion [GO:0005739]; nucleolus [GO:0005730]	ATP binding [GO:0005524]; isocitrate dehydrogenase (NAD+) activity [GO:0004449]; magnesium ion binding [GO:0000287]; NAD binding [GO:0051287]
P49207	P49207	reviewed	RL34_HUMAN	Large ribosomal subunit protein eL34 (60S ribosomal protein L34)	RPL34	Homo sapiens (Human)	117	cytoplasmic translation [GO:0002181]; translation [GO:0006412]	cytoplasm [GO:0005737]; cytosol [GO:0005829]; cytosolic large ribosomal subunit [GO:0022625]; cytosolic ribosome [GO:0022626]; endoplasmic reticulum [GO:0005783]; extracellular exosome [GO:0070062]; nucleolus [GO:0005730]; synapse [GO:0045202]	cadherin binding [GO:0045296]; RNA binding [GO:0003723]; structural constituent of ribosome [GO:0003735]
O43772	O43772	reviewed	MCAT_HUMAN	Mitochondrial carnitine/acylcarnitine carrier protein (Carnitine/acylcarnitine translocase) (CAC) (CACT) (Solute carrier family 25 member 20)	SLC25A20 CAC CACT	Homo sapiens (Human)	301	carnitine shuttle [GO:0006853]; carnitine transmembrane transport [GO:1902603]; in utero embryonic development [GO:0001701]; mitochondrial transport [GO:0006839]	cytosol [GO:0005829]; mitochondrial envelope [GO:0005740]; mitochondrial inner membrane [GO:0005743]; mitochondrion [GO:0005739]	carnitine:O-acyl-L-carnitine antiporter activity [GO:0005476]; O-acyl-L-carnitine transmembrane transporter activity [GO:0015227]
O43766	O43766	reviewed	LIAS_HUMAN	Lipoyl synthase, mitochondrial (EC 2.8.1.8) (Lipoate synthase) (LS) (Lip-syn) (Lipoic acid synthase)	LIAS LAS HUSSY-01	Homo sapiens (Human)	372	inflammatory response [GO:0006954]; lipoate biosynthetic process [GO:0009107]; neural tube closure [GO:0001843]; response to lipopolysaccharide [GO:0032496]; response to oxidative stress [GO:0006979]	mitochondrial matrix [GO:0005759]; mitochondrion [GO:0005739]	4 iron, 4 sulfur cluster binding [GO:0051539]; lipoate synthase activity [GO:0016992]; metal ion binding [GO:0046872]
O43760	O43760	reviewed	SNG2_HUMAN	Synaptogyrin-2 (Cellugyrin)	SYNGR2 UNQ352/PRO615	Homo sapiens (Human)	224	regulated exocytosis [GO:0045055]; synaptic vesicle membrane organization [GO:0048499]	extracellular exosome [GO:0070062]; lipid droplet [GO:0005811]; membrane [GO:0016020]; neuromuscular junction [GO:0031594]; synaptic vesicle membrane [GO:0030672]
O43759	O43759	reviewed	SNG1_HUMAN	Synaptogyrin-1	SYNGR1	Homo sapiens (Human)	233	cellular response to leukemia inhibitory factor [GO:1990830]; protein targeting [GO:0006605]; regulated exocytosis [GO:0045055]; regulation of long-term neuronal synaptic plasticity [GO:0048169]; regulation of short-term neuronal synaptic plasticity [GO:0048172]; synaptic vesicle membrane organization [GO:0048499]	azurophil granule membrane [GO:0035577]; melanosome [GO:0042470]; membrane [GO:0016020]; neuromuscular junction [GO:0031594]; plasma membrane [GO:0005886]; Schaffer collateral - CA1 synapse [GO:0098685]; synaptic vesicle membrane [GO:0030672]
A1A4F0	A1A4F0	reviewed	S66AL_HUMAN	Putative uncharacterized protein SLC66A1LP (PQ-loop repeat-containing protein 2-like) (Solute carrier family 66 member 1-like)	SLC66A1LP C3orf55 PQLC2L SLC66A1L	Homo sapiens (Human)	135		lysosomal membrane [GO:0005765]	L-lysine transmembrane transporter activity [GO:0015189]
P06028	P06028	reviewed	GLPB_HUMAN	Glycophorin-B (PAS-3) (SS-active sialoglycoprotein) (Sialoglycoprotein delta) (CD antigen CD235b)	GYPB GPB	Homo sapiens (Human)	91		ankyrin-1 complex [GO:0170014]; plasma membrane [GO:0005886]
Q12882	Q12882	reviewed	DPYD_HUMAN	Dihydropyrimidine dehydrogenase [NADP(+)] (DHPDHase) (DPD) (EC 1.3.1.2) (Dihydrothymine dehydrogenase) (Dihydrouracil dehydrogenase)	DPYD	Homo sapiens (Human)	1025	beta-alanine biosynthetic process [GO:0019483]; CMP catabolic process [GO:0006248]; dCMP catabolic process [GO:0006249]; dUMP catabolic process [GO:0046079]; purine nucleobase catabolic process [GO:0006145]; pyrimidine nucleobase catabolic process [GO:0006208]; thymidine catabolic process [GO:0006214]; thymine catabolic process [GO:0006210]; UMP catabolic process [GO:0046050]; uracil catabolic pr…	cytoplasm [GO:0005737]; cytosol [GO:0005829]	4 iron, 4 sulfur cluster binding [GO:0051539]; dihydropyrimidine dehydrogenase (NADP+) activity [GO:0017113]; flavin adenine dinucleotide binding [GO:0050660]; metal ion binding [GO:0046872]; NADP binding [GO:0050661]; protein homodimerization activity [GO:0042803]; uracil binding [GO:0002058]
P09912	P09912	reviewed	IFI6_HUMAN	Interferon alpha-inducible protein 6 (Interferon-induced protein 6-16) (Ifi-6-16)	IFI6 G1P3	Homo sapiens (Human)	130	apoptotic process [GO:0006915]; cellular response to virus [GO:0098586]; defense response to virus [GO:0051607]; immune response [GO:0006955]; innate immune response [GO:0045087]; intrinsic apoptotic signaling pathway [GO:0097193]; negative regulation of apoptotic process [GO:0043066]; negative regulation of extrinsic apoptotic signaling pathway in absence of ligand [GO:2001240]; negative regulat…	endoplasmic reticulum membrane [GO:0005789]; mitochondrial inner membrane [GO:0005743]; mitochondrial membrane [GO:0031966]; mitochondrion [GO:0005739]; plasma membrane [GO:0005886]	molecular adaptor activity [GO:0060090]
Q96DW6	Q96DW6	reviewed	S2538_HUMAN	Mitochondrial glycine transporter (Appoptosin) (Mitochondrial glycine transporter GlyC) (Solute carrier family 25 member 38)	SLC25A38	Homo sapiens (Human)	304	erythrocyte differentiation [GO:0030218]; glycine import into mitochondrion [GO:1904983]; heme biosynthetic process [GO:0006783]	mitochondrial inner membrane [GO:0005743]; mitochondrion [GO:0005739]	glycine transmembrane transporter activity [GO:0015187]
Q75NE6	Q75NE6	reviewed	MIRH1_HUMAN	Putative microRNA 17 host gene protein (Putative microRNA host gene 1 protein)	MIR17HG C13orf25 MIRH1 MIRHG1	Homo sapiens (Human)	70		membrane [GO:0016020]
Q96CW1	Q96CW1	reviewed	AP2M1_HUMAN	AP-2 complex subunit mu (AP-2 mu chain) (Adaptin-mu2) (Adaptor protein complex AP-2 subunit mu) (Adaptor-related protein complex 2 subunit mu) (Clathrin assembly protein complex 2 mu medium chain) (Clathrin coat assembly protein AP50) (Clathrin coat-associated protein AP50) (HA2 50 kDa subunit) (Plasma membrane adaptor AP-2 50 kDa protein)	AP2M1 CLAPM1 KIAA0109	Homo sapiens (Human)	435	clathrin-dependent endocytosis [GO:0072583]; intracellular protein transport [GO:0006886]; negative regulation of protein localization to plasma membrane [GO:1903077]; positive regulation of receptor internalization [GO:0002092]; positive regulation of synaptic vesicle endocytosis [GO:1900244]; postsynaptic neurotransmitter receptor internalization [GO:0098884]; protein-containing complex assembl…	AP-2 adaptor complex [GO:0030122]; clathrin-coated endocytic vesicle [GO:0045334]; clathrin-coated endocytic vesicle membrane [GO:0030669]; clathrin-coated pit [GO:0005905]; cytoplasmic side of plasma membrane [GO:0009898]; cytoplasmic vesicle [GO:0031410]; cytosol [GO:0005829]; endocytic vesicle membrane [GO:0030666]; endolysosome membrane [GO:0036020]; extracellular exosome [GO:0070062]; extrin…	clathrin adaptor activity [GO:0035615]; disordered domain specific binding [GO:0097718]; lipid binding [GO:0008289]; low-density lipoprotein particle receptor binding [GO:0050750]; signal sequence binding [GO:0005048]; transmembrane transporter binding [GO:0044325]
Q3LXA3	Q3LXA3	reviewed	TKFC_HUMAN	Triokinase/FMN cyclase (Bifunctional ATP-dependent dihydroxyacetone kinase/FAD-AMP lyase (cyclizing)) [Includes: ATP-dependent dihydroxyacetone kinase (DHA kinase) (EC 2.7.1.28) (EC 2.7.1.29) (Glycerone kinase) (Triokinase) (Triose kinase); FAD-AMP lyase (cyclizing) (EC 4.6.1.15) (FAD-AMP lyase (cyclic FMN forming)) (FMN cyclase)]	TKFC DAK	Homo sapiens (Human)	575	carbohydrate metabolic process [GO:0005975]; carbohydrate phosphorylation [GO:0046835]; fructose catabolic process to hydroxyacetone phosphate and glyceraldehyde-3-phosphate [GO:0061624]; glycerol catabolic process [GO:0019563]; negative regulation of MDA-5 signaling pathway [GO:0039534]; regulation of innate immune response [GO:0045088]	cytosol [GO:0005829]; extracellular exosome [GO:0070062]; nucleus [GO:0005634]	ATP binding [GO:0005524]; FAD-AMP lyase (cyclizing) activity [GO:0034012]; glycerone kinase activity [GO:0004371]; metal ion binding [GO:0046872]; triokinase activity [GO:0050354]	DOMAIN: DhaK and DhaL domains have differential roles, individually DhaK is inactive and DhaL displays cyclase but not kinase activity. {ECO:0000269|PubMed:24569995}.
Q9NZQ0	Q9NZQ0	reviewed	DJC27_HUMAN	DnaJ homolog subfamily C member 27 (Rab and DnaJ domain-containing protein)	DNAJC27 RABJS RBJ	Homo sapiens (Human)	273	intracellular protein transport [GO:0006886]; positive regulation of ERK1 and ERK2 cascade [GO:0070374]	cytoplasmic vesicle [GO:0031410]; nucleus [GO:0005634]	GTP binding [GO:0005525]; GTPase activity [GO:0003924]
Q96CD2	Q96CD2	reviewed	COAC_HUMAN	Phosphopantothenoylcysteine decarboxylase (PPC-DC) (EC 4.1.1.36) (CoaC)	PPCDC COAC MDS018 UNQ9365/PRO34154	Homo sapiens (Human)	204	coenzyme A biosynthetic process [GO:0015937]	cytosol [GO:0005829]; phosphopantothenoylcysteine decarboxylase complex [GO:0071513]	FMN binding [GO:0010181]; identical protein binding [GO:0042802]; phosphopantothenoylcysteine decarboxylase activity [GO:0004633]
Q9NZC3	Q9NZC3	reviewed	GDE1_HUMAN	Glycerophosphodiester phosphodiesterase 1 (Glycerophosphoinositol glycerophosphodiesterase GDE1) (EC 3.1.4.44) (Lysophospholipase D GDE1) (EC 3.1.4.-) (Membrane-interacting protein of RGS16) (RGS16-interacting membrane protein)	GDE1 MIR16	Homo sapiens (Human)	331	ethanolamine metabolic process [GO:0006580]; glycerophospholipid catabolic process [GO:0046475]; lipid metabolic process [GO:0006629]; N-acylethanolamine metabolic process [GO:0070291]; phospholipid metabolic process [GO:0006644]	cytoplasmic vesicle membrane [GO:0030659]; membrane [GO:0016020]; plasma membrane [GO:0005886]	glycerophosphodiester phosphodiesterase activity [GO:0008889]; glycerophosphoinositol glycerophosphodiesterase activity [GO:0047395]; lysophospholipase activity [GO:0004622]; metal ion binding [GO:0046872]
Q9NYZ2	Q9NYZ2	reviewed	MFRN1_HUMAN	Mitoferrin-1 (Mitochondrial iron transporter 1) (Mitochondrial solute carrier protein) (Solute carrier family 25 member 37)	SLC25A37 MFRN MSCP HT015	Homo sapiens (Human)	338	iron import into the mitochondrion [GO:0048250]; positive regulation of hemoglobin biosynthetic process [GO:0046985]	mitochondrial inner membrane [GO:0005743]; mitochondrial membrane [GO:0031966]; mitochondrion [GO:0005739]	ferrous iron transmembrane transporter activity [GO:0015093]; iron ion transmembrane transporter activity [GO:0005381]
P28838	P28838	reviewed	AMPL_HUMAN	Cytosol aminopeptidase (EC 3.4.11.1) (Cysteinylglycine-S-conjugate dipeptidase) (EC 3.4.13.23) (Leucine aminopeptidase 3) (LAP-3) (Leucyl aminopeptidase) (Peptidase S) (Proline aminopeptidase) (EC 3.4.11.5) (Prolyl aminopeptidase)	LAP3 LAPEP PEPS	Homo sapiens (Human)	519	proteolysis [GO:0006508]	cytoplasm [GO:0005737]; extracellular exosome [GO:0070062]; focal adhesion [GO:0005925]; mitochondrion [GO:0005739]; nucleus [GO:0005634]	aminopeptidase activity [GO:0004177]; carboxypeptidase activity [GO:0004180]; manganese ion binding [GO:0030145]; metalloaminopeptidase activity [GO:0070006]; metalloexopeptidase activity [GO:0008235]; peptidase activity [GO:0008233]
Q96BM0	Q96BM0	reviewed	I27L1_HUMAN	Interferon alpha-inducible protein 27-like protein 1 (Interferon-stimulated gene 12c protein) (ISG12(c)) (ISG12C)	IFI27L1 FAM14B	Homo sapiens (Human)	104	apoptotic process [GO:0006915]; intrinsic apoptotic signaling pathway [GO:0097193]	mitochondrial membrane [GO:0031966]	molecular adaptor activity [GO:0060090]
Q9NZ38	Q9NZ38	reviewed	IDAS1_HUMAN	Uncharacterized protein IDI2-AS1 (IDI2 antisense RNA 1) (IDI2 antisense gene protein 1)	IDI2-AS1 C10orf110 HT009	Homo sapiens (Human)	188
P04843	P04843	reviewed	RPN1_HUMAN	Dolichyl-diphosphooligosaccharide--protein glycosyltransferase subunit 1 (Dolichyl-diphosphooligosaccharide--protein glycosyltransferase 67 kDa subunit) (Ribophorin I) (RPN-I) (Ribophorin-1)	RPN1	Homo sapiens (Human)	607	protein N-linked glycosylation [GO:0006487]; protein N-linked glycosylation via asparagine [GO:0018279]	cytosol [GO:0005829]; endoplasmic reticulum [GO:0005783]; endoplasmic reticulum membrane [GO:0005789]; melanosome [GO:0042470]; membrane [GO:0016020]; oligosaccharyltransferase complex [GO:0008250]; oligosaccharyltransferase complex A [GO:0160226]; oligosaccharyltransferase complex B [GO:0160227]; rough endoplasmic reticulum [GO:0005791]	RNA binding [GO:0003723]
P35998	P35998	reviewed	PRS7_HUMAN	26S proteasome regulatory subunit 7 (26S proteasome AAA-ATPase subunit RPT1) (Proteasome 26S subunit ATPase 2)	PSMC2 MSS1	Homo sapiens (Human)	433	osteoblast differentiation [GO:0001649]; positive regulation of proteasomal protein catabolic process [GO:1901800]; proteasome-mediated ubiquitin-dependent protein catabolic process [GO:0043161]; ubiquitin-dependent protein catabolic process [GO:0006511]	cytoplasm [GO:0005737]; cytoplasmic ribonucleoprotein granule [GO:0036464]; cytosol [GO:0005829]; extracellular region [GO:0005576]; ficolin-1-rich granule lumen [GO:1904813]; membrane [GO:0016020]; nucleoplasm [GO:0005654]; nucleus [GO:0005634]; P-body [GO:0000932]; proteasome accessory complex [GO:0022624]; proteasome complex [GO:0000502]; proteasome regulatory particle, base subcomplex [GO:000…	ATP binding [GO:0005524]; ATP hydrolysis activity [GO:0016887]; proteasome-activating activity [GO:0036402]
P35914	P35914	reviewed	HMGCL_HUMAN	Hydroxymethylglutaryl-CoA lyase, mitochondrial (HL) (HMG-CoA lyase) (EC 4.1.3.4) (3-hydroxy-3-methylglutarate-CoA lyase)	HMGCL	Homo sapiens (Human)	325	ketone body biosynthetic process [GO:0046951]; L-leucine catabolic process [GO:0006552]; lipid metabolic process [GO:0006629]; mitochondrion organization [GO:0007005]	cytosol [GO:0005829]; mitochondrial matrix [GO:0005759]; mitochondrion [GO:0005739]; peroxisomal matrix [GO:0005782]; peroxisome [GO:0005777]; protein-containing complex [GO:0032991]	hydroxymethylglutaryl-CoA lyase activity [GO:0004419]; magnesium ion binding [GO:0000287]; manganese ion binding [GO:0030145]; metal ion binding [GO:0046872]; structural molecule activity [GO:0005198]
Q7Z5L0	Q7Z5L0	reviewed	VMO1_HUMAN	Vitelline membrane outer layer protein 1 homolog	VMO1 UNQ6350/PRO21055	Homo sapiens (Human)	202		extracellular exosome [GO:0070062]; extracellular space [GO:0005615]
O43396	O43396	reviewed	TXNL1_HUMAN	Thioredoxin-like protein 1 (32 kDa thioredoxin-related protein)	TXNL1 TRP32 TXL TXNL	Homo sapiens (Human)	289		cytoplasm [GO:0005737]; cytosol [GO:0005829]; nucleus [GO:0005634]; proteasome complex [GO:0000502]	disulfide oxidoreductase activity [GO:0015036]; protein-disulfide reductase activity [GO:0015035]
Q9ULD0	Q9ULD0	reviewed	OGDHL_HUMAN	2-oxoglutarate dehydrogenase-like, mitochondrial (EC 1.2.4.2) (2-oxoglutarate dehydrogenase complex component E1-like) (OGDC-E1-like) (Alpha-ketoglutarate dehydrogenase-like)	OGDHL KIAA1290	Homo sapiens (Human)	1010	2-oxoglutarate metabolic process [GO:0006103]; glycolytic process [GO:0006096]; tricarboxylic acid cycle [GO:0006099]	mitochondrial matrix [GO:0005759]; mitochondrion [GO:0005739]; oxoglutarate dehydrogenase complex [GO:0045252]	metal ion binding [GO:0046872]; oxoglutarate dehydrogenase (succinyl-transferring) activity [GO:0004591]; thiamine pyrophosphate binding [GO:0030976]
Q05329	Q05329	reviewed	DCE2_HUMAN	Glutamate decarboxylase 2 (EC 4.1.1.15) (65 kDa glutamic acid decarboxylase) (GAD-65) (Glutamate decarboxylase 65 kDa isoform)	GAD2 GAD65	Homo sapiens (Human)	585	cellular response to brain-derived neurotrophic factor stimulus [GO:1990416]; cellular response to hypoxia [GO:0071456]; chemical synaptic transmission [GO:0007268]; gamma-aminobutyrate shunt [GO:0006540]; gamma-aminobutyric acid biosynthetic process [GO:0009449]; response to caloric restriction [GO:0061771]; response to cocaine [GO:0042220]; response to dexamethasone [GO:0071548]; response to pr…	axon [GO:0030424]; clathrin-sculpted gamma-aminobutyric acid transport vesicle membrane [GO:0061202]; cytoplasm [GO:0005737]; cytosol [GO:0005829]; GABA-ergic synapse [GO:0098982]; Golgi membrane [GO:0000139]; inhibitory synapse [GO:0060077]; neuronal cell body [GO:0043025]; perinuclear region of cytoplasm [GO:0048471]; plasma membrane [GO:0005886]; presynaptic membrane [GO:0042734]; synaptic ves…	glutamate binding [GO:0016595]; glutamate decarboxylase activity [GO:0004351]; protein-containing complex binding [GO:0044877]; pyridoxal phosphate binding [GO:0030170]
O43325	O43325	reviewed	LYRM1_HUMAN	LYR motif-containing protein 1	LYRM1	Homo sapiens (Human)	122		midbody [GO:0030496]; mitochondrion [GO:0005739]; nucleoplasm [GO:0005654]
P59861	P59861	reviewed	D131A_HUMAN	Beta-defensin 131A (Beta-defensin 31) (DEFB-31) (Defensin, beta 131)	DEFB131A DEFB131 DEFB31	Homo sapiens (Human)	70	defense response to bacterium [GO:0042742]; innate immune response [GO:0045087]	extracellular space [GO:0005615]
O43315	O43315	reviewed	AQP9_HUMAN	Aquaporin-9 (AQP-9) (Aquaglyceroporin-9) (Small solute channel 1)	AQP9 SSC1	Homo sapiens (Human)	295	amine transport [GO:0015837]; canalicular bile acid transport [GO:0015722]; cellular response to cAMP [GO:0071320]; detoxification of arsenic-containing substance [GO:0071722]; glycerol transmembrane transport [GO:0015793]; purine nucleobase transport [GO:0006863]; pyrimidine nucleobase transport [GO:0015855]; response to pain [GO:0048265]; urea transmembrane transport [GO:0071918]; water transpo…	basolateral plasma membrane [GO:0016323]; intracellular membrane-bounded organelle [GO:0043231]; plasma membrane [GO:0005886]	channel activity [GO:0015267]; glycerol channel activity [GO:0015254]; hydrogen peroxide channel activity [GO:0140070]; purine nucleobase transmembrane transporter activity [GO:0005345]; pyrimidine nucleobase transmembrane transporter activity [GO:0005350]; urea channel activity [GO:0015265]; urea transmembrane transporter activity [GO:0015204]; water channel activity [GO:0015250]	DOMAIN: Aquaporins contain two tandem repeats each containing three membrane-spanning domains and a pore-forming loop with the signature motif Asn-Pro-Ala (NPA). {ECO:0000250|UniProtKB:Q96PS8}.
Q5EE01	Q5EE01	reviewed	CENPW_HUMAN	Centromere protein W (CENP-W) (Cancer-up-regulated gene 2 protein)	CENPW C6orf173 CUG2	Homo sapiens (Human)	88	cell division [GO:0051301]; CENP-A containing chromatin assembly [GO:0034080]; chromosome organization [GO:0051276]; chromosome segregation [GO:0007059]; kinetochore assembly [GO:0051382]; mitotic cell cycle [GO:0000278]	chromosome, centromeric region [GO:0000775]; inner kinetochore [GO:0000939]; kinetochore [GO:0000776]; nuclear matrix [GO:0016363]; nucleolus [GO:0005730]; nucleoplasm [GO:0005654]; nucleus [GO:0005634]	DNA binding [GO:0003677]; protein heterodimerization activity [GO:0046982]
Q9UKR3	Q9UKR3	reviewed	KLK13_HUMAN	Kallikrein-13 (EC 3.4.21.-) (Kallikrein-like protein 4) (KLK-L4)	KLK13 KLKL4	Homo sapiens (Human)	277	protein maturation [GO:0051604]; protein processing [GO:0016485]; proteolysis [GO:0006508]	cytoplasm [GO:0005737]; extracellular region [GO:0005576]; extracellular space [GO:0005615]; secretory granule [GO:0030141]	hydrolase activity [GO:0016787]; serine-type endopeptidase activity [GO:0004252]
Q9UL12	Q9UL12	reviewed	SARDH_HUMAN	Sarcosine dehydrogenase, mitochondrial (SarDH) (EC 1.5.8.3) (BPR-2)	SARDH DMGDHL1	Homo sapiens (Human)	918	sarcosine catabolic process [GO:1901053]	cytoplasm [GO:0005737]; mitochondrial matrix [GO:0005759]; mitochondrion [GO:0005739]	sarcosine dehydrogenase activity [GO:0008480]
Q00403	Q00403	reviewed	TF2B_HUMAN	Transcription initiation factor IIB (EC 2.3.1.48) (General transcription factor TFIIB) (S300-II)	GTF2B TF2B TFIIB	Homo sapiens (Human)	316	DNA-templated transcription initiation [GO:0006352]; meiotic sister chromatid cohesion [GO:0051177]; positive regulation of core promoter binding [GO:1904798]; protein acetylation [GO:0006473]; RNA polymerase II core complex assembly [GO:1990114]; RNA polymerase II preinitiation complex assembly [GO:0051123]; spindle assembly [GO:0051225]; transcription by RNA polymerase II [GO:0006366]; transcri…	cell division site [GO:0032153]; chromosome [GO:0005694]; germinal vesicle [GO:0042585]; kinetochore [GO:0000776]; nuclear body [GO:0016604]; nucleoplasm [GO:0005654]; nucleus [GO:0005634]; protein-DNA complex [GO:0032993]; RNA polymerase II transcription regulator complex [GO:0090575]; transcription factor TFIID complex [GO:0005669]; transcription preinitiation complex [GO:0097550]	acetyltransferase activity [GO:0016407]; DNA-binding transcription factor binding [GO:0140297]; histone H2AK5 acetyltransferase activity [GO:0043999]; histone H2AK9 acetyltransferase activity [GO:0044012]; histone H2BK12 acetyltransferase activity [GO:0044015]; histone H2BK5 acetyltransferase activity [GO:0044014]; histone H3K122 acetyltransferase activity [GO:0140908]; histone H3K14 acetyltransf…	DOMAIN: The TFIIB-type zinc-binding domain is necessary for the interaction and recruitment of RNA polymerase II to the core promoter, the formation of a fully competent pre-initiation complex (PIC) assembly and basal transcription initiation (PubMed:8413225, PubMed:8515820, PubMed:8516311, PubMed:8516312). The C-terminus is necessary and sufficient for interaction with the TATA box-bound TBP com…
Q9NWU1	Q9NWU1	reviewed	OXSM_HUMAN	3-oxoacyl-[acyl-carrier-protein] synthase, mitochondrial (EC 2.3.1.41) (Beta-ketoacyl-ACP synthase)	OXSM	Homo sapiens (Human)	459	acyl-CoA metabolic process [GO:0006637]; fatty acid biosynthetic process [GO:0006633]; medium-chain fatty acid biosynthetic process [GO:0051792]; short-chain fatty acid biosynthetic process [GO:0051790]	cytosol [GO:0005829]; mitochondrial matrix [GO:0005759]; mitochondrion [GO:0005739]	3-oxoacyl-[acyl-carrier-protein] synthase activity [GO:0004315]
Q9Y619	Q9Y619	reviewed	ORNT1_HUMAN	Mitochondrial ornithine transporter 1 (Solute carrier family 25 member 15)	SLC25A15 ORC1 ORNT1 SP1855	Homo sapiens (Human)	301	L-arginine transmembrane transport [GO:1903826]; L-lysine transmembrane transport [GO:1903401]; mitochondrial L-ornithine transmembrane transport [GO:1990575]; urea cycle [GO:0000050]	membrane [GO:0016020]; mitochondrial inner membrane [GO:0005743]; mitochondrion [GO:0005739]	antiporter activity [GO:0015297]; L-arginine transmembrane transporter activity [GO:0061459]; L-lysine transmembrane transporter activity [GO:0015189]; L-ornithine transmembrane transporter activity [GO:0000064]
Q9NX20	Q9NX20	reviewed	RM16_HUMAN	Large ribosomal subunit protein uL16m (39S ribosomal protein L16, mitochondrial) (L16mt) (MRP-L16)	MRPL16 PNAS-111	Homo sapiens (Human)	251	mitochondrial translation [GO:0032543]	mitochondrial inner membrane [GO:0005743]; mitochondrial large ribosomal subunit [GO:0005762]; mitochondrion [GO:0005739]	rRNA binding [GO:0019843]; structural constituent of ribosome [GO:0003735]
Q9UKD2	Q9UKD2	reviewed	MRT4_HUMAN	mRNA turnover protein 4 homolog (Ribosome assembly factor MRTO4)	MRTO4 C1orf33 MRT4	Homo sapiens (Human)	239	nuclear-transcribed mRNA catabolic process [GO:0000956]; ribosomal large subunit assembly [GO:0000027]; ribosomal large subunit biogenesis [GO:0042273]; rRNA processing [GO:0006364]	cytoplasm [GO:0005737]; nucleolus [GO:0005730]; preribosome, large subunit precursor [GO:0030687]	RNA binding [GO:0003723]
P42898	P42898	reviewed	MTHR_HUMAN	Methylenetetrahydrofolate reductase (NADPH) (EC 1.5.1.53)	MTHFR	Homo sapiens (Human)	656	heterochromatin organization [GO:0070828]; homocysteine metabolic process [GO:0050667]; methionine biosynthetic process [GO:0009086]; methionine metabolic process [GO:0006555]; neural tube closure [GO:0001843]; response to amino acid [GO:0043200]; response to folic acid [GO:0051593]; response to hypoxia [GO:0001666]; response to interleukin-1 [GO:0070555]; response to vitamin B2 [GO:0033274]; res…	cytosol [GO:0005829]	FAD binding [GO:0071949]; flavin adenine dinucleotide binding [GO:0050660]; methylenetetrahydrofolate reductase (NAD(P)H) activity [GO:0004489]; methylenetetrahydrofolate reductase (NADPH) activity [GO:0106313]; modified amino acid binding [GO:0072341]; NADP binding [GO:0050661]; protein-containing complex binding [GO:0044877]	DOMAIN: Contains a serine-rich phosphorylation region at the N-terminal and an eukaryote-only S-adenosylmethionine (SAM)-binding domain at the C-terminal. Through asymmetric homodimerization, the two regions are positioned next to each other and N-terminal phosphorylation increases sensitivity to SAM binding and inhibition. {ECO:0000269|PubMed:29891918}.
P54868	P54868	reviewed	HMCS2_HUMAN	Hydroxymethylglutaryl-CoA synthase, mitochondrial (HMG-CoA synthase) (EC 2.3.3.10) (3-hydroxy-3-methylglutaryl coenzyme A synthase)	HMGCS2	Homo sapiens (Human)	508	acetyl-CoA metabolic process [GO:0006084]; adipose tissue development [GO:0060612]; cellular response to amino acid stimulus [GO:0071230]; cellular response to fatty acid [GO:0071398]; cellular response to glucocorticoid stimulus [GO:0071385]; cellular response to insulin stimulus [GO:0032869]; cellular response to lipopolysaccharide [GO:0071222]; cholesterol biosynthetic process [GO:0006695]; fa…	mitochondrial matrix [GO:0005759]; mitochondrion [GO:0005739]	hydroxymethylglutaryl-CoA synthase activity [GO:0004421]; identical protein binding [GO:0042802]
P54819	P54819	reviewed	KAD2_HUMAN	Adenylate kinase 2, mitochondrial (AK 2) (EC 2.7.4.3) (ATP-AMP transphosphorylase 2) (ATP:AMP phosphotransferase) (Adenylate monophosphate kinase) [Cleaved into: Adenylate kinase 2, mitochondrial, N-terminally processed]	AK2 ADK2	Homo sapiens (Human)	239	ADP biosynthetic process [GO:0006172]; AMP metabolic process [GO:0046033]; ATP metabolic process [GO:0046034]; nucleobase-containing small molecule interconversion [GO:0015949]	cytoplasm [GO:0005737]; extracellular exosome [GO:0070062]; mitochondrial intermembrane space [GO:0005758]; mitochondrion [GO:0005739]; sperm mitochondrial sheath [GO:0097226]	adenylate kinase activity [GO:0004017]; ATP binding [GO:0005524]	DOMAIN: Consists of three domains, a large central CORE domain and two small peripheral domains, NMPbind and LID, which undergo movements during catalysis. The LID domain closes over the site of phosphoryl transfer upon ATP binding. Assembling and dissambling the active center during each catalytic cycle provides an effective means to prevent ATP hydrolysis. {ECO:0000255|HAMAP-Rule:MF_03168, ECO:…
P16519	P16519	reviewed	NEC2_HUMAN	Neuroendocrine convertase 2 (NEC 2) (EC 3.4.21.94) (KEX2-like endoprotease 2) (Prohormone convertase 2) (Proprotein convertase 2) (PC2)	PCSK2 NEC2	Homo sapiens (Human)	638	enkephalin processing [GO:0034230]; insulin processing [GO:0030070]; islet amyloid polypeptide processing [GO:0034231]; nervous system development [GO:0007399]; peptide hormone processing [GO:0016486]; protein autoprocessing [GO:0016540]; proteolysis [GO:0006508]	dendrite [GO:0030425]; extracellular space [GO:0005615]; intracellular membrane-bounded organelle [GO:0043231]; membrane [GO:0016020]; neuron projection [GO:0043005]; nucleoplasm [GO:0005654]; perikaryon [GO:0043204]; secretory granule [GO:0030141]; transport vesicle [GO:0030133]	serine-type endopeptidase activity [GO:0004252]
Q9NVI7	Q9NVI7	reviewed	ATD3A_HUMAN	ATPase family AAA domain-containing protein 3A (EC 3.6.1.-)	ATAD3A	Homo sapiens (Human)	586	antiviral innate immune response [GO:0140374]; DNA damage response [GO:0006974]; HRI-mediated signaling [GO:0140468]; mitochondrion organization [GO:0007005]; negative regulation of apoptotic process [GO:0043066]; negative regulation of PERK-mediated unfolded protein response [GO:1903898]; regulation of cell growth [GO:0001558]	mitochondria-associated endoplasmic reticulum membrane contact site [GO:0044233]; mitochondrial inner membrane [GO:0005743]; mitochondrial nucleoid [GO:0042645]; mitochondrion [GO:0005739]	ATP binding [GO:0005524]; ATP hydrolysis activity [GO:0016887]; identical protein binding [GO:0042802]; protein serine/threonine kinase inhibitor activity [GO:0030291]	DOMAIN: The transmembrane domain and a C-terminal adjacent region contain all information necessary for mitochondrial targeting. {ECO:0000269|PubMed:20154147}.
Q9HD40	Q9HD40	reviewed	SPCS_HUMAN	O-phosphoseryl-tRNA(Sec) selenium transferase (EC 2.9.1.2) (Liver-pancreas antigen) (LP) (SLA-p35) (SLA/LP autoantigen) (Selenocysteine synthase) (Sec synthase) (Selenocysteinyl-tRNA(Sec) synthase) (Sep-tRNA:Sec-tRNA synthase) (SepSecS) (Soluble liver antigen) (SLA) (UGA suppressor tRNA-associated protein) (tRNA(Ser/Sec)-associated antigenic protein)	SEPSECS TRNP48	Homo sapiens (Human)	501	conversion of seryl-tRNAsec to selenocys-tRNAsec [GO:0001717]; selenocysteine incorporation [GO:0001514]	cytoplasm [GO:0005737]; cytosol [GO:0005829]; nucleus [GO:0005634]	O-phosphoseryl-tRNA(Sec) selenium transferase activity [GO:0098621]; tRNA binding [GO:0000049]
P35625	P35625	reviewed	TIMP3_HUMAN	Metalloproteinase inhibitor 3 (Protein MIG-5) (Tissue inhibitor of metalloproteinases 3) (TIMP-3)	TIMP3	Homo sapiens (Human)	211	negative regulation of membrane protein ectodomain proteolysis [GO:0051045]; negative regulation of metalloendopeptidase activity [GO:1904684]; response to cytokine [GO:0034097]; response to hormone [GO:0009725]; visual perception [GO:0007601]	basement membrane [GO:0005604]; collagen-containing extracellular matrix [GO:0062023]; extracellular matrix [GO:0031012]; extracellular region [GO:0005576]; extracellular space [GO:0005615]; nucleus [GO:0005634]; platelet dense granule lumen [GO:0031089]	metal ion binding [GO:0046872]; metalloendopeptidase inhibitor activity [GO:0008191]
P0C024	P0C024	reviewed	NUDT7_HUMAN	Peroxisomal coenzyme A diphosphatase NUDT7 (EC 3.6.1.-) (EC 3.6.1.77) (Nucleoside diphosphate-linked moiety X motif 7) (Nudix motif 7)	NUDT7	Homo sapiens (Human)	238	acetyl-CoA catabolic process [GO:0046356]; brown fat cell differentiation [GO:0050873]; butyryl-CoA catabolic process [GO:0044580]; coenzyme A catabolic process [GO:0015938]; malonyl-CoA catabolic process [GO:2001294]; medium-chain fatty-acyl-CoA catabolic process [GO:0036114]; nucleoside diphosphate metabolic process [GO:0009132]; propionyl-CoA catabolic process [GO:1902859]; propionyl-CoA metab…	cytosol [GO:0005829]; peroxisomal matrix [GO:0005782]; peroxisome [GO:0005777]	coenzyme A diphosphatase activity [GO:0010945]; magnesium ion binding [GO:0000287]; manganese ion binding [GO:0030145]; snoRNA binding [GO:0030515]
Q9HCJ1	Q9HCJ1	reviewed	ANKH_HUMAN	Mineralization regulator ANKH (ATP carrier protein ANKH) (Progressive ankylosis protein homolog) (ANK)	ANKH KIAA1581 UNQ241/PRO274	Homo sapiens (Human)	492	ATP export [GO:1904669]; bone mineralization [GO:0030282]; calcium ion homeostasis [GO:0055074]; cementum mineralization [GO:0071529]; diphosphate metabolic process [GO:0071344]; gene expression [GO:0010467]; inhibition of non-skeletal tissue mineralization [GO:0140928]; locomotory behavior [GO:0007626]; muscle cell cellular homeostasis [GO:0046716]; phosphate ion homeostasis [GO:0055062]; phosph…	extracellular region [GO:0005576]; membrane [GO:0016020]; outer membrane [GO:0019867]; plasma membrane [GO:0005886]	ATP transmembrane transporter activity [GO:0005347]; inorganic diphosphate transmembrane transporter activity [GO:0030504]; phosphate transmembrane transporter activity [GO:0005315]
Q9UIJ7	Q9UIJ7	reviewed	KAD3_HUMAN	GTP:AMP phosphotransferase AK3, mitochondrial (EC 2.7.4.10) (Adenylate kinase 3) (Adenylate kinase 3 alpha-like 1) (Adenylate kinase isozyme 3)	AK3 AK3L1 AK6 AKL3L	Homo sapiens (Human)	227	ADP biosynthetic process [GO:0006172]; AMP metabolic process [GO:0046033]; blood coagulation [GO:0007596]; GTP metabolic process [GO:0046039]; ITP metabolic process [GO:0046041]; nucleoside triphosphate biosynthetic process [GO:0009142]; UTP metabolic process [GO:0046051]	cytoplasm [GO:0005737]; mitochondrial matrix [GO:0005759]; mitochondrion [GO:0005739]	ATP binding [GO:0005524]; GTP binding [GO:0005525]; ligase activity [GO:0016874]; nucleoside triphosphate adenylate kinase activity [GO:0046899]	DOMAIN: Consists of three domains, a large central CORE domain and two small peripheral domains, NMPbind and LID, which undergo movements during catalysis. The LID domain closes over the site of phosphoryl transfer upon GTP binding. Assembling and dissambling the active center during each catalytic cycle provides an effective means to prevent GTP hydrolysis. {ECO:0000255|HAMAP-Rule:MF_03169, ECO:…
Q6WQI6	Q6WQI6	reviewed	HEPN1_HUMAN	Putative cancer susceptibility gene HEPN1 protein	HEPN1	Homo sapiens (Human)	88		cytoplasm [GO:0005737]
Q9HCC0	Q9HCC0	reviewed	MCCB_HUMAN	Methylcrotonoyl-CoA carboxylase beta chain, mitochondrial (MCCase subunit beta) (EC 6.4.1.4) (3-methylcrotonyl-CoA carboxylase 2) (3-methylcrotonyl-CoA carboxylase non-biotin-containing subunit) (3-methylcrotonyl-CoA:carbon dioxide ligase subunit beta)	MCCC2 MCCB	Homo sapiens (Human)	563	branched-chain amino acid catabolic process [GO:0009083]; coenzyme A metabolic process [GO:0015936]; L-leucine catabolic process [GO:0006552]	cytosol [GO:0005829]; methylcrotonoyl-CoA carboxylase complex [GO:1905202]; mitochondrial matrix [GO:0005759]; mitochondrion [GO:0005739]	ATP binding [GO:0005524]; methylcrotonoyl-CoA carboxylase activity [GO:0004485]
P16435	P16435	reviewed	NCPR_HUMAN	NADPH--cytochrome P450 reductase (CPR) (P450R) (EC 1.6.2.4)	POR CYPOR	Homo sapiens (Human)	677	electron transport chain [GO:0022900]; nitric oxide biosynthetic process [GO:0006809]; organofluorine metabolic process [GO:0090346]; positive regulation of monooxygenase activity [GO:0032770]; response to hormone [GO:0009725]; xenobiotic metabolic process [GO:0006805]	cytosol [GO:0005829]; endoplasmic reticulum membrane [GO:0005789]; intracellular membrane-bounded organelle [GO:0043231]; membrane [GO:0016020]	flavin adenine dinucleotide binding [GO:0050660]; FMN binding [GO:0010181]; NADP binding [GO:0050661]; NADPH-hemoprotein reductase activity [GO:0003958]
P16422	P16422	reviewed	EPCAM_HUMAN	Epithelial cell adhesion molecule (Ep-CAM) (Adenocarcinoma-associated antigen) (Cell surface glycoprotein Trop-1) (Epithelial cell surface antigen) (Epithelial glycoprotein) (EGP) (Epithelial glycoprotein 314) (EGP314) (hEGP314) (KS 1/4 antigen) (KSA) (Major gastrointestinal tumor-associated protein GA733-2) (Tumor-associated calcium signal transducer 1) (CD antigen CD326)	EPCAM GA733-2 M1S2 M4S1 MIC18 TACSTD1 TROP1	Homo sapiens (Human)	314	negative regulation of cell-cell adhesion mediated by cadherin [GO:2000048]; positive regulation of cell population proliferation [GO:0008284]; positive regulation of stem cell proliferation [GO:2000648]; positive regulation of transcription by RNA polymerase II [GO:0045944]; signal transduction involved in regulation of gene expression [GO:0023019]; stem cell differentiation [GO:0048863]; ureter…	apical plasma membrane [GO:0016324]; basolateral plasma membrane [GO:0016323]; bicellular tight junction [GO:0005923]; cell surface [GO:0009986]; extracellular exosome [GO:0070062]; lateral plasma membrane [GO:0016328]; plasma membrane [GO:0005886]	cadherin binding involved in cell-cell adhesion [GO:0098641]; protein-containing complex binding [GO:0044877]
Q9UHW5	Q9UHW5	reviewed	GPN3_HUMAN	GPN-loop GTPase 3 (ATP-binding domain 1 family member C)	GPN3 ATPBD1C AD-009 UNQ1876/PRO4319	Homo sapiens (Human)	284		protein-containing complex [GO:0032991]	GTP binding [GO:0005525]; GTPase activity [GO:0003924]
Q9HC24	Q9HC24	reviewed	LFG4_HUMAN	Protein lifeguard 4 (Golgi anti-apoptotic protein) (Protein S1R) (Transmembrane BAX inhibitor motif-containing protein 4) (Z-protein)	TMBIM4 GAAP LFG4 CGI-119	Homo sapiens (Human)	238	apoptotic process [GO:0006915]; endoplasmic reticulum unfolded protein response [GO:0030968]; locomotory behavior [GO:0007626]; negative regulation of apoptotic process [GO:0043066]; negative regulation of neuron apoptotic process [GO:0043524]; regulation of calcium-mediated signaling [GO:0050848]	endoplasmic reticulum membrane [GO:0005789]; Golgi membrane [GO:0000139]; Golgi stack [GO:0005795]; membrane [GO:0016020]	calcium channel activity [GO:0005262]
Q9HC21	Q9HC21	reviewed	TPC_HUMAN	Mitochondrial thiamine pyrophosphate carrier (Mitochondrial thiamine pyrophosphate transporter) (MTPPT) (Mitochondrial uncoupling protein 1) (Solute carrier family 25 member 19)	SLC25A19 DNC MUP1	Homo sapiens (Human)	320	deoxynucleotide transport [GO:0030302]; thiamine diphosphate biosynthetic process [GO:0009229]; thiamine pyrophosphate transmembrane transport [GO:0030974]; thiamine-containing compound metabolic process [GO:0042723]	mitochondrial inner membrane [GO:0005743]; mitochondrion [GO:0005739]; nucleus [GO:0005634]	antiporter activity [GO:0015297]; deoxynucleotide transmembrane transporter activity [GO:0030233]; thiamine pyrophosphate transmembrane transporter activity [GO:0090422]; thiamine transmembrane transporter activity [GO:0015234]
Q9UI72	Q9UI72	reviewed	YE014_HUMAN	Putative uncharacterized protein PRO0255	PRO0255	Homo sapiens (Human)	69
P35520	P35520	reviewed	CBS_HUMAN	Cystathionine beta-synthase (EC 4.2.1.22) (Beta-thionase) (Serine sulfhydrase)	CBS	Homo sapiens (Human)	551	blood vessel diameter maintenance [GO:0097746]; blood vessel remodeling [GO:0001974]; cartilage development involved in endochondral bone morphogenesis [GO:0060351]; cellular response to hypoxia [GO:0071456]; cerebellum morphogenesis [GO:0021587]; cysteine biosynthetic process [GO:0019344]; cysteine biosynthetic process from serine [GO:0006535]; cysteine biosynthetic process via cystathionine [GO…	cytoplasm [GO:0005737]; cytosol [GO:0005829]; nucleus [GO:0005634]	carbon monoxide binding [GO:0070025]; cystathionine beta-synthase activity [GO:0004122]; enzyme binding [GO:0019899]; heme binding [GO:0020037]; identical protein binding [GO:0042802]; metal ion binding [GO:0046872]; modified amino acid binding [GO:0072341]; nitric oxide binding [GO:0070026]; nitrite reductase (NO-forming) activity [GO:0050421]; oxygen binding [GO:0019825]; protein homodimerizati…
Q9UHT4	Q9UHT4	reviewed	YG001_HUMAN	Putative uncharacterized protein PRO1854	PRO1854	Homo sapiens (Human)	67
Q9NUB1	Q9NUB1	reviewed	ACS2L_HUMAN	Acetyl-coenzyme A synthetase 2-like, mitochondrial (EC 6.2.1.1) (Acetate--CoA ligase 2) (Acetyl-CoA synthetase 2) (AceCS2) (Acyl-CoA synthetase short-chain family member 1) (Propionate--CoA ligase) (EC 6.2.1.17)	ACSS1 ACAS2L KIAA1846	Homo sapiens (Human)	689	acetate biosynthetic process [GO:0019413]; acetyl-CoA biosynthetic process [GO:0006085]; acetyl-CoA biosynthetic process from acetate [GO:0019427]; ethanol catabolic process [GO:0006068]; propionate biosynthetic process [GO:0019542]	mitochondrial matrix [GO:0005759]; mitochondrion [GO:0005739]	acetate-CoA ligase activity [GO:0003987]; AMP binding [GO:0016208]; ATP binding [GO:0005524]; propionate-CoA ligase activity [GO:0050218]
P23527	P23527	reviewed	H2B1O_HUMAN	Histone H2B type 1-O (H2B-clustered histone 17) (Histone H2B.2) (Histone H2B.n) (H2B/n)	H2BC17 H2BFH H2BFN HIST1H2BO	Homo sapiens (Human)	126	nucleosome assembly [GO:0006334]	cytosol [GO:0005829]; nucleoplasm [GO:0005654]; nucleosome [GO:0000786]; nucleus [GO:0005634]	DNA binding [GO:0003677]; protein heterodimerization activity [GO:0046982]; structural constituent of chromatin [GO:0030527]
Q9UHQ1	Q9UHQ1	reviewed	NARF_HUMAN	Nuclear prelamin A recognition factor (Iron-only hydrogenase-like protein 2) (IOP2)	NARF	Homo sapiens (Human)	456		lamin filament [GO:0005638]; nuclear lamina [GO:0005652]; nuclear lumen [GO:0031981]; nucleolus [GO:0005730]; nucleoplasm [GO:0005654]	lamin binding [GO:0005521]
Q9UI14	Q9UI14	reviewed	PRAF1_HUMAN	Prenylated Rab acceptor protein 1 (PRA1 family protein 1)	RABAC1 PRA1 PRAF1	Homo sapiens (Human)	185		glutamatergic synapse [GO:0098978]; Golgi apparatus [GO:0005794]; membrane [GO:0016020]; plasma membrane [GO:0005886]; synaptic vesicle [GO:0008021]	GTPase binding [GO:0051020]; identical protein binding [GO:0042802]; proline-rich region binding [GO:0070064]
P11511	P11511	reviewed	CP19A_HUMAN	Aromatase (EC 1.14.14.14) (CYPXIX) (Cytochrome P-450AROM) (Cytochrome P450 19A1) (Estrogen synthase)	CYP19A1 ARO1 CYAR CYP19	Homo sapiens (Human)	503	androgen catabolic process [GO:0006710]; estrogen biosynthetic process [GO:0006703]; female genitalia development [GO:0030540]; female gonad development [GO:0008585]; mammary gland development [GO:0030879]; negative regulation of chronic inflammatory response [GO:0002677]; negative regulation of macrophage chemotaxis [GO:0010760]; positive regulation of estradiol secretion [GO:2000866]; prostate …	endoplasmic reticulum [GO:0005783]; endoplasmic reticulum membrane [GO:0005789]; membrane [GO:0016020]	aromatase activity [GO:0070330]; electron transfer activity [GO:0009055]; estrogen 2-hydroxylase activity [GO:0101021]; heme binding [GO:0020037]; iron ion binding [GO:0005506]; oxidoreductase activity, acting on paired donors, with incorporation or reduction of molecular oxygen, reduced flavin or flavoprotein as one donor, and incorporation of one atom of oxygen [GO:0016712]; oxygen binding [GO:…
Q9NTX5	Q9NTX5	reviewed	ECHD1_HUMAN	Ethylmalonyl-CoA decarboxylase (EC 4.1.1.94) (Enoyl-CoA hydratase domain-containing protein 1) (Methylmalonyl-CoA decarboxylase) (MMCD)	ECHDC1	Homo sapiens (Human)	307	fatty acid beta-oxidation [GO:0006635]	cytosol [GO:0005829]	carboxy-lyase activity [GO:0016831]; methyl/ethyl malonyl-CoA decarboxylase activity [GO:0004492]
Q9Y2T2	Q9Y2T2	reviewed	AP3M1_HUMAN	AP-3 complex subunit mu-1 (AP-3 adaptor complex mu3A subunit) (Adaptor-related protein complex 3 subunit mu-1) (Mu-adaptin 3A) (Mu3A-adaptin)	AP3M1	Homo sapiens (Human)	418	anterograde axonal transport [GO:0008089]; anterograde synaptic vesicle transport [GO:0048490]; clathrin-coated vesicle cargo loading, AP-3-mediated [GO:0035654]; endocytosis [GO:0006897]; intracellular transport [GO:0046907]; melanosome assembly [GO:1903232]; platelet dense granule organization [GO:0060155]; postsynaptic neurotransmitter receptor internalization [GO:0098884]; protein targeting t…	AP-3 adaptor complex [GO:0030123]; axon cytoplasm [GO:1904115]; clathrin adaptor complex [GO:0030131]; cytoplasmic vesicle [GO:0031410]; cytoplasmic vesicle membrane [GO:0030659]; early endosome [GO:0005769]; Golgi apparatus [GO:0005794]; lysosomal membrane [GO:0005765]; lysosome [GO:0005764]; postsynaptic recycling endosome [GO:0098837]	small GTPase binding [GO:0031267]
Q9UHI7	Q9UHI7	reviewed	S23A1_HUMAN	Solute carrier family 23 member 1 (Na(+)/L-ascorbic acid transporter 1) (Sodium-dependent vitamin C transporter 1) (hSVCT1) (Yolk sac permease-like molecule 3)	SLC23A1 SVCT1 YSPL3	Homo sapiens (Human)	598	brain development [GO:0007420]; dehydroascorbic acid transport [GO:0070837]; L-ascorbic acid metabolic process [GO:0019852]; L-ascorbic acid transmembrane transport [GO:0015882]; lung development [GO:0030324]; nucleobase transport [GO:0015851]; response to toxic substance [GO:0009636]; sodium ion transport [GO:0006814]	apical plasma membrane [GO:0016324]; basal plasma membrane [GO:0009925]; cytoplasm [GO:0005737]; extracellular exosome [GO:0070062]; intracellular organelle [GO:0043229]; plasma membrane [GO:0005886]	dehydroascorbic acid transmembrane transporter activity [GO:0033300]; L-ascorbate:sodium symporter activity [GO:0008520]; L-ascorbic acid transmembrane transporter activity [GO:0015229]; nucleobase transmembrane transporter activity [GO:0015205]; sodium ion transmembrane transporter activity [GO:0015081]; urate transmembrane transporter activity [GO:0015143]
Q9Y2R5	Q9Y2R5	reviewed	RT17_HUMAN	Small ribosomal subunit protein uS17m (28S ribosomal protein S17, mitochondrial) (MRP-S17) (S17mt)	MRPS17 RPMS17 HSPC011	Homo sapiens (Human)	130	mitochondrial translation [GO:0032543]; translation [GO:0006412]	mitochondrial inner membrane [GO:0005743]; mitochondrial small ribosomal subunit [GO:0005763]; mitochondrion [GO:0005739]	rRNA binding [GO:0019843]; structural constituent of ribosome [GO:0003735]
P11498	P11498	reviewed	PYC_HUMAN	Pyruvate carboxylase, mitochondrial (EC 6.4.1.1) (Pyruvic carboxylase) (PCB)	PC	Homo sapiens (Human)	1178	gluconeogenesis [GO:0006094]; lipid metabolic process [GO:0006629]; NADH metabolic process [GO:0006734]; NADP metabolic process [GO:0006739]; negative regulation of gene expression [GO:0010629]; positive regulation by host of viral process [GO:0044794]; pyruvate metabolic process [GO:0006090]; viral release from host cell [GO:0019076]; viral RNA genome packaging [GO:0019074]	cytoplasm [GO:0005737]; cytosol [GO:0005829]; mitochondrial matrix [GO:0005759]; mitochondrion [GO:0005739]	ATP binding [GO:0005524]; biotin binding [GO:0009374]; identical protein binding [GO:0042802]; metal ion binding [GO:0046872]; pyruvate carboxylase activity [GO:0004736]
P78540	P78540	reviewed	ARGI2_HUMAN	Arginase-2, mitochondrial (EC 3.5.3.1) (Arginase II) (Kidney-type arginase) (Non-hepatic arginase) (Type II arginase)	ARG2	Homo sapiens (Human)	354	adaptive immune response [GO:0002250]; arginine catabolic process to ornithine [GO:0019547]; innate immune response [GO:0045087]; negative regulation of activated CD8-positive, alpha-beta T cell apoptotic process [GO:1905403]; negative regulation of CD4-positive, alpha-beta T cell proliferation [GO:2000562]; negative regulation of chemokine (C-C motif) ligand 4 production [GO:0071644]; negative r…	cytoplasm [GO:0005737]; mitochondrial matrix [GO:0005759]; mitochondrion [GO:0005739]	arginase activity [GO:0004053]; manganese ion binding [GO:0030145]
Q9UGH3	Q9UGH3	reviewed	S23A2_HUMAN	Solute carrier family 23 member 2 (Na(+)/L-ascorbic acid transporter 2) (Nucleobase transporter-like 1 protein) (Sodium-dependent vitamin C transporter 2) (hSVCT2) (Yolk sac permease-like molecule 2)	SLC23A2 KIAA0238 NBTL1 SLC23A1 SVCT2 YSPL2	Homo sapiens (Human)	650	blood circulation [GO:0008015]; cell adhesion [GO:0007155]; cellular response to ethanol [GO:0071361]; L-ascorbic acid metabolic process [GO:0019852]; L-ascorbic acid transmembrane transport [GO:0015882]; positive regulation of dendrite extension [GO:1903861]; response to oxidative stress [GO:0006979]	apical plasma membrane [GO:0016324]; basolateral plasma membrane [GO:0016323]; cytoplasm [GO:0005737]; membrane [GO:0016020]; plasma membrane [GO:0005886]	L-ascorbate:sodium symporter activity [GO:0008520]; L-ascorbic acid transmembrane transporter activity [GO:0015229]
Q8NHW5	Q8NHW5	reviewed	RLA0L_HUMAN	Putative ribosomal protein uL10-like (60S acidic ribosomal protein P0-like) (Large ribosomal subunit protein uL10-like)	RPLP0P6	Homo sapiens (Human)	317	cytoplasmic translation [GO:0002181]; ribosome biogenesis [GO:0042254]	cytosolic large ribosomal subunit [GO:0022625]	large ribosomal subunit rRNA binding [GO:0070180]; structural constituent of ribosome [GO:0003735]
Q8NI60	Q8NI60	reviewed	COQ8A_HUMAN	Atypical kinase COQ8A, mitochondrial (EC 2.7.-.-) (Chaperone activity of bc1 complex-like) (Chaperone-ABC1-like) (Coenzyme Q protein 8A) (aarF domain-containing protein kinase 3)	COQ8A ADCK3 CABC1 PP265	Homo sapiens (Human)	647	phosphorylation [GO:0016310]; ubiquinone biosynthetic process [GO:0006744]	membrane [GO:0016020]; mitochondrion [GO:0005739]	ADP binding [GO:0043531]; ATP binding [GO:0005524]; kinase activity [GO:0016301]	DOMAIN: Adopts an atypical protein kinase-like fold: while it adopts a core fold similar to that of well-characterized protein kinase-like domains, a number of features are positioned to inhibit the kinase activity: (1) an atypical AAAS motif in an alanine-rich (A-rich) loop that replaces the canonical glycine-rich (G-rich) nucleotide-binding loop and limits ATP binding by establishing an unusual…
Q8NI37	Q8NI37	reviewed	PPTC7_HUMAN	Protein phosphatase PTC7 homolog (EC 3.1.3.16) (T-cell activation protein phosphatase 2C) (TA-PP2C) (T-cell activation protein phosphatase 2C-like)	PPTC7 TAPP2C	Homo sapiens (Human)	304	negative regulation of mitophagy [GO:1901525]; positive regulation of ubiquinone biosynthetic process [GO:1904775]; regulation of ubiquinone biosynthetic process [GO:0010795]	mitochondrial matrix [GO:0005759]; mitochondrial outer membrane [GO:0005741]; mitochondrion [GO:0005739]	calmodulin-dependent protein phosphatase activity [GO:0033192]; histone H2AXS140 phosphatase activity [GO:0140791]; MAP kinase serine/threonine phosphatase activity [GO:1990439]; metal ion binding [GO:0046872]; myosin phosphatase activity [GO:0017018]; protein serine/threonine phosphatase activity [GO:0004722]; protein-macromolecule adaptor activity [GO:0030674]; RNA polymerase II CTD heptapeptid…
Q8NHM4	Q8NHM4	reviewed	TRY6_HUMAN	Putative trypsin-6 (EC 3.4.21.4) (Serine protease 3 pseudogene 2) (Trypsinogen C)	PRSS3P2 T6 TRY6	Homo sapiens (Human)	247	endothelial cell migration [GO:0043542]; proteolysis [GO:0006508]	extracellular space [GO:0005615]	metal ion binding [GO:0046872]; serine-type endopeptidase activity [GO:0004252]
Q9UFN0	Q9UFN0	reviewed	NPS3A_HUMAN	Protein NipSnap homolog 3A (NipSnap3A) (Protein NipSnap homolog 4) (NipSnap4) (Target for Salmonella secreted protein C) (TassC)	NIPSNAP3A NIPSNAP4 HSPC299	Homo sapiens (Human)	247	mitophagy [GO:0000423]	cytosol [GO:0005829]; mitochondrion [GO:0005739]; nucleus [GO:0005634]
Q9NS71	Q9NS71	reviewed	GKN1_HUMAN	Gastrokine-1 (18 kDa antrum mucosa protein) (AMP-18) (Protein CA11)	GKN1 AMP18 CA11 UNQ489/PRO1005	Homo sapiens (Human)	185	digestion [GO:0007586]; positive regulation of cell division [GO:0051781]; positive regulation of cell population proliferation [GO:0008284]; regulation of cell population proliferation [GO:0042127]	extracellular region [GO:0005576]; extracellular space [GO:0005615]; Golgi apparatus [GO:0005794]; secretory granule [GO:0030141]	growth factor activity [GO:0008083]
Q6ZWK6	Q6ZWK6	reviewed	TM11F_HUMAN	Transmembrane protease serine 11F (EC 3.4.21.-) (Airway trypsin-like protease 4)	TMPRSS11F HATL4	Homo sapiens (Human)	438	establishment of skin barrier [GO:0061436]; proteolysis [GO:0006508]	cell surface [GO:0009986]; extracellular region [GO:0005576]; plasma membrane [GO:0005886]	serine-type endopeptidase activity [GO:0004252]
P61599	P61599	reviewed	NAA20_HUMAN	N-alpha-acetyltransferase 20 (EC 2.3.1.254) (Methionine N-acetyltransferase) (N-acetyltransferase 5) (N-terminal acetyltransferase B complex catalytic subunit NAA20) (N-terminal acetyltransferase B complex catalytic subunit NAT5) (NatB complex subunit NAT5) (NatB catalytic subunit)	NAA20 NAT5	Homo sapiens (Human)	178	N-terminal peptidyl-aspartic acid acetylation [GO:0017190]; N-terminal peptidyl-glutamic acid acetylation [GO:0018002]; N-terminal peptidyl-glutamine acetylation [GO:0017192]; N-terminal protein amino acid acetylation [GO:0006474]; regulation of actin cytoskeleton organization [GO:0032956]	cytoplasm [GO:0005737]; cytosol [GO:0005829]; NatB complex [GO:0031416]; nucleus [GO:0005634]	peptide alpha-N-acetyltransferase activity [GO:0004596]; peptide-methionine-alpha-N-acetyltransferase activity [GO:0120518]
P04118	P04118	reviewed	COL_HUMAN	Colipase	CLPS	Homo sapiens (Human)	112	digestion [GO:0007586]; lipid catabolic process [GO:0016042]; lipid metabolic process [GO:0006629]; response to bacterium [GO:0009617]; response to food [GO:0032094]; retinoid metabolic process [GO:0001523]	extracellular region [GO:0005576]	enzyme activator activity [GO:0008047]; lipase binding [GO:0035473]
O15503	O15503	reviewed	INSI1_HUMAN	Insulin-induced gene 1 protein (INSIG-1)	INSIG1	Homo sapiens (Human)	277	cellular response to insulin stimulus [GO:0032869]; cellular response to sterol [GO:0036315]; cholesterol biosynthetic process [GO:0006695]; cholesterol homeostasis [GO:0042632]; cranial suture morphogenesis [GO:0060363]; inner ear morphogenesis [GO:0042472]; middle ear morphogenesis [GO:0042474]; negative regulation of cargo loading into COPII-coated vesicle [GO:1901303]; negative regulation of …	endoplasmic reticulum [GO:0005783]; endoplasmic reticulum membrane [GO:0005789]; SREBP-SCAP-Insig complex [GO:0032937]	oxysterol binding [GO:0008142]; protein sequestering activity [GO:0140311]	DOMAIN: The KxHxx motif mediates association with the coatomer complex. {ECO:0000269|PubMed:23481256}.; DOMAIN: Binds oxysterols in a pocket within their transmembrane domains and interacts with SCAP via transmembrane domains 3 and 4. {ECO:0000250|UniProtKB:Q9Y5U4}.
Q49B96	Q49B96	reviewed	COX19_HUMAN	Cytochrome c oxidase assembly protein COX19 (hCOX19)	COX19	Homo sapiens (Human)	90	intracellular copper ion homeostasis [GO:0006878]; mitochondrial cytochrome c oxidase assembly [GO:0033617]	cytosol [GO:0005829]; mitochondrial intermembrane space [GO:0005758]; mitochondrion [GO:0005739]
Q9NRF8	Q9NRF8	reviewed	PYRG2_HUMAN	CTP synthase 2 (EC 6.3.4.2) (CTP synthetase 2) (UTP--ammonia ligase 2)	CTPS2	Homo sapiens (Human)	586	'de novo' CTP biosynthetic process [GO:0044210]; CTP biosynthetic process [GO:0006241]; pyrimidine nucleobase biosynthetic process [GO:0019856]; pyrimidine nucleotide metabolic process [GO:0006220]	cytoophidium [GO:0097268]; cytoplasm [GO:0005737]; cytosol [GO:0005829]; mitochondrion [GO:0005739]	ATP binding [GO:0005524]; CTP synthase activity [GO:0003883]; identical protein binding [GO:0042802]
O15442	O15442	reviewed	MPPD1_HUMAN	Metallophosphoesterase domain-containing protein 1 (EC 3.1.-.-) (Adult brain protein 239) (239AB)	MPPED1 C22orf1 FAM1A	Homo sapiens (Human)	326			hydrolase activity [GO:0016787]
P04040	P04040	reviewed	CATA_HUMAN	Catalase (EC 1.11.1.6)	CAT	Homo sapiens (Human)	527	aerobic respiration [GO:0009060]; cellular detoxification of hydrogen peroxide [GO:0061692]; cellular response to growth factor stimulus [GO:0071363]; cholesterol metabolic process [GO:0008203]; hemoglobin metabolic process [GO:0020027]; hydrogen peroxide catabolic process [GO:0042744]; negative regulation of apoptotic process [GO:0043066]; osteoblast differentiation [GO:0001649]; positive regula…	catalase complex [GO:0062151]; cytoplasm [GO:0005737]; cytosol [GO:0005829]; extracellular exosome [GO:0070062]; extracellular region [GO:0005576]; ficolin-1-rich granule lumen [GO:1904813]; focal adhesion [GO:0005925]; intracellular membrane-bounded organelle [GO:0043231]; membrane [GO:0016020]; mitochondrion [GO:0005739]; peroxisomal matrix [GO:0005782]; peroxisomal membrane [GO:0005778]; perox…	aminoacylase activity [GO:0004046]; antioxidant activity [GO:0016209]; catalase activity [GO:0004096]; enzyme binding [GO:0019899]; heme binding [GO:0020037]; identical protein binding [GO:0042802]; metal ion binding [GO:0046872]; NADP binding [GO:0050661]; oxidoreductase activity, acting on peroxide as acceptor [GO:0016684]; protein homodimerization activity [GO:0042803]
P04001	P04001	reviewed	OPSG_HUMAN	Medium-wave-sensitive opsin 1 (Green cone photoreceptor pigment) (Green-sensitive opsin) (GOP)	OPN1MW GCP	Homo sapiens (Human)	364	cellular response to light stimulus [GO:0071482]; G protein-coupled receptor signaling pathway [GO:0007186]; phototransduction [GO:0007602]; positive regulation of cytokinesis [GO:0032467]; visual perception [GO:0007601]	photoreceptor disc membrane [GO:0097381]; photoreceptor outer segment [GO:0001750]; plasma membrane [GO:0005886]	G protein-coupled photoreceptor activity [GO:0008020]; identical protein binding [GO:0042802]; photoreceptor activity [GO:0009881]
P04000	P04000	reviewed	OPSR_HUMAN	Long-wave-sensitive opsin 1 (Red cone photoreceptor pigment) (Red-sensitive opsin) (ROP)	OPN1LW RCP	Homo sapiens (Human)	364	cellular response to light stimulus [GO:0071482]; G protein-coupled receptor signaling pathway [GO:0007186]; phototransduction [GO:0007602]; positive regulation of cytokinesis [GO:0032467]; signal transduction [GO:0007165]; visual perception [GO:0007601]	photoreceptor disc membrane [GO:0097381]; photoreceptor outer segment [GO:0001750]; plasma membrane [GO:0005886]	G protein-coupled photoreceptor activity [GO:0008020]; photoreceptor activity [GO:0009881]
Q8NFR3	Q8NFR3	reviewed	SPTSB_HUMAN	Serine palmitoyltransferase small subunit B (Protein ADMP) (Small subunit of serine palmitoyltransferase B) (ssSPTb)	SPTSSB ADMP C3orf57 SSSPTB	Homo sapiens (Human)	76	ceramide biosynthetic process [GO:0046513]; endoplasmic reticulum organization [GO:0007029]; sphingolipid biosynthetic process [GO:0030148]; sphingosine biosynthetic process [GO:0046512]	endoplasmic reticulum membrane [GO:0005789]; serine palmitoyltransferase complex [GO:0017059]	serine C-palmitoyltransferase activity [GO:0004758]
O60869	O60869	reviewed	EDF1_HUMAN	Endothelial differentiation-related factor 1 (EDF-1) (Multiprotein-bridging factor 1) (MBF1)	EDF1	Homo sapiens (Human)	148	endothelial cell differentiation [GO:0045446]; positive regulation of DNA binding [GO:0043388]; positive regulation of DNA-templated transcription [GO:0045893]; regulation of DNA-templated transcription [GO:0006355]; regulation of lipid metabolic process [GO:0019216]	cytoplasm [GO:0005737]; cytosol [GO:0005829]; nucleolus [GO:0005730]; nucleoplasm [GO:0005654]; nucleus [GO:0005634]	calmodulin binding [GO:0005516]; DNA binding [GO:0003677]; RNA binding [GO:0003723]; TFIID-class transcription factor complex binding [GO:0001094]; transcription coactivator activity [GO:0003713]	DOMAIN: The IQ motif, which is involved in calmodulin binding, overlaps with the binding domain for nuclear receptors and transcription factors. Its phosphorylation probably allows a switch between the two activities of the protein (By similarity). {ECO:0000250}.
Q9NQH7	Q9NQH7	reviewed	XPP3_HUMAN	Xaa-Pro aminopeptidase 3 (X-Pro aminopeptidase 3) (EC 3.4.11.9) (Aminopeptidase P3) (APP3)	XPNPEP3	Homo sapiens (Human)	507	glomerular filtration [GO:0003094]; protein processing [GO:0016485]; proteolysis [GO:0006508]	cytoplasm [GO:0005737]; cytosol [GO:0005829]; mitochondrion [GO:0005739]	aminopeptidase activity [GO:0004177]; manganese ion binding [GO:0030145]; metalloaminopeptidase activity [GO:0070006]; protein homodimerization activity [GO:0042803]
O60814	O60814	reviewed	H2B1K_HUMAN	Histone H2B type 1-K (H2B K) (HIRA-interacting protein 1)	H2BC12 H2BFT HIRIP1 HIST1H2BK	Homo sapiens (Human)	126	antibacterial humoral response [GO:0019731]; antimicrobial humoral immune response mediated by antimicrobial peptide [GO:0061844]; defense response to Gram-negative bacterium [GO:0050829]; defense response to Gram-positive bacterium [GO:0050830]; innate immune response in mucosa [GO:0002227]; killing of cells of another organism [GO:0031640]	cytosol [GO:0005829]; extracellular space [GO:0005615]; nucleoplasm [GO:0005654]; nucleosome [GO:0000786]; nucleus [GO:0005634]	DNA binding [GO:0003677]; protein heterodimerization activity [GO:0046982]; structural constituent of chromatin [GO:0030527]
P11177	P11177	reviewed	ODPB_HUMAN	Pyruvate dehydrogenase E1 component subunit beta, mitochondrial (PDHE1-B) (EC 1.2.4.1)	PDHB PHE1B	Homo sapiens (Human)	359	acetyl-CoA biosynthetic process from pyruvate [GO:0006086]; glucose metabolic process [GO:0006006]; tricarboxylic acid cycle [GO:0006099]	mitochondrial matrix [GO:0005759]; mitochondrion [GO:0005739]; nucleoplasm [GO:0005654]; nucleus [GO:0005634]; pyruvate dehydrogenase complex [GO:0045254]	metal ion binding [GO:0046872]; pyruvate dehydrogenase (acetyl-transferring) activity [GO:0004739]
Q6UWN8	Q6UWN8	reviewed	ISK6_HUMAN	Serine protease inhibitor Kazal-type 6 (Kallikrein inhibitor)	SPINK6 UNQ844/PRO1782	Homo sapiens (Human)	80		extracellular region [GO:0005576]	serine-type endopeptidase inhibitor activity [GO:0004867]
Q969X2	Q969X2	reviewed	SIA7F_HUMAN	Alpha-N-acetylgalactosaminide alpha-2,6-sialyltransferase 6 (EC 2.4.99.-) (GalNAc alpha-2,6-sialyltransferase VI) (ST6GalNAc VI) (ST6GalNAcVI) (hST6GalNAc VI) (Sialyltransferase 7F) (SIAT7-F)	ST6GALNAC6 SIAT7F UNQ708/PRO1359	Homo sapiens (Human)	333	cell-cell recognition [GO:0009988]; ganglioside biosynthetic process [GO:0001574]; glycoprotein metabolic process [GO:0009100]; glycosphingolipid biosynthetic process [GO:0006688]; glycosphingolipid metabolic process [GO:0006687]; glycosylceramide metabolic process [GO:0006677]; oligosaccharide biosynthetic process [GO:0009312]; oligosaccharide metabolic process [GO:0009311]; protein glycosylatio…	cytoplasm [GO:0005737]; Golgi membrane [GO:0000139]; membrane [GO:0016020]; plasma membrane [GO:0005886]	alpha-N-acetylgalactosaminide alpha-2,6-sialyltransferase activity [GO:0001665]; sialyltransferase activity [GO:0008373]
Q969U7	Q969U7	reviewed	PSMG2_HUMAN	Proteasome assembly chaperone 2 (PAC-2) (Hepatocellular carcinoma-susceptibility protein 3) (Tumor necrosis factor superfamily member 5-induced protein 1)	PSMG2 HCCA3 PAC2 TNFSF5IP1	Homo sapiens (Human)	264	chaperone-mediated protein complex assembly [GO:0051131]; mitotic spindle assembly checkpoint signaling [GO:0007094]; negative regulation of apoptotic process [GO:0043066]; proteasome assembly [GO:0043248]	cytosol [GO:0005829]; nucleus [GO:0005634]; protein folding chaperone complex [GO:0101031]	molecular adaptor activity [GO:0060090]
Q9NPZ5	Q9NPZ5	reviewed	B3GA2_HUMAN	Galactosylgalactosylxylosylprotein 3-beta-glucuronosyltransferase 2 (EC 2.4.1.135) (Beta-1,3-glucuronyltransferase 2) (GlcAT-D) (UDP-glucuronosyltransferase S) (GlcAT-S) (Glucuronosyltransferase S)	B3GAT2 GLCATS KIAA1963	Homo sapiens (Human)	323	carbohydrate biosynthetic process [GO:0016051]; carbohydrate metabolic process [GO:0005975]; chondroitin sulfate proteoglycan biosynthetic process [GO:0050650]; protein glycosylation [GO:0006486]	Golgi membrane [GO:0000139]	galactosylgalactosylxylosylprotein 3-beta-glucuronosyltransferase activity [GO:0015018]; metal ion binding [GO:0046872]
Q969S9	Q969S9	reviewed	RRF2M_HUMAN	Ribosome-releasing factor 2, mitochondrial (RRF2mt) (EC 3.6.5.-) (Elongation factor G 2, mitochondrial) (EF-G2mt) (mEF-G 2) (Elongation factor G2) (hEFG2)	GFM2 EFG2 MSTP027	Homo sapiens (Human)	779	mitochondrial translation [GO:0032543]; mitochondrial translational termination [GO:0070126]; ribosome disassembly [GO:0032790]	mitochondrial matrix [GO:0005759]; mitochondrion [GO:0005739]	GTP binding [GO:0005525]; GTPase activity [GO:0003924]
P42262	P42262	reviewed	GRIA2_HUMAN	Glutamate receptor 2 (GluR-2) (AMPA-selective glutamate receptor 2) (GluR-B) (GluR-K2) (Glutamate receptor ionotropic, AMPA 2)	GRIA2 GluA2 GLUR2	Homo sapiens (Human)	883	chemical synaptic transmission [GO:0007268]; ionotropic glutamate receptor signaling pathway [GO:0035235]; modulation of chemical synaptic transmission [GO:0050804]; signal transduction [GO:0007165]; synaptic transmission, glutamatergic [GO:0035249]	AMPA glutamate receptor complex [GO:0032281]; asymmetric synapse [GO:0032279]; dendrite [GO:0030425]; dendritic spine [GO:0043197]; endocytic vesicle membrane [GO:0030666]; excitatory synapse [GO:0060076]; external side of plasma membrane [GO:0009897]; neuronal cell body [GO:0043025]; plasma membrane [GO:0005886]; postsynapse [GO:0098794]; postsynaptic density [GO:0014069]; postsynaptic density m…	AMPA glutamate receptor activity [GO:0004971]; amyloid-beta binding [GO:0001540]; glutamate-gated receptor activity [GO:0004970]; ligand-gated monoatomic cation channel activity [GO:0099094]; transmitter-gated monoatomic ion channel activity involved in regulation of postsynaptic membrane potential [GO:1904315]	DOMAIN: The M4 transmembrane segment mediates tetramerization and is required for cell surface expression. {ECO:0000269|PubMed:23739980}.
Q6UWF5	Q6UWF5	reviewed	YF002_HUMAN	Putative uncharacterized protein UNQ5815/PRO19632	UNQ5815/PRO19632	Homo sapiens (Human)	114		membrane [GO:0016020]
Q9NQ39	Q9NQ39	reviewed	RS10L_HUMAN	Putative ribosomal protein eS10-like (Putative 40S ribosomal protein S10-like)	RPS10P5 RPS10L	Homo sapiens (Human)	176		cytosolic small ribosomal subunit [GO:0022627]	RNA binding [GO:0003723]; structural constituent of ribosome [GO:0003735]
Q8NET1	Q8NET1	reviewed	D108B_HUMAN	Beta-defensin 108B (Beta-defensin 8) (BD-8) (DEFB-8) (hBD-8) (Defensin, beta 108) (Defensin, beta 108B)	DEFB108B DEFB108 DEFB8	Homo sapiens (Human)	73	defense response to bacterium [GO:0042742]; innate immune response [GO:0045087]	extracellular region [GO:0005576]
Q93079	Q93079	reviewed	H2B1H_HUMAN	Histone H2B type 1-H (H2B-clustered histone 9) (Histone H2B.j) (H2B/j)	H2BC9 H2BFJ HIST1H2BH	Homo sapiens (Human)	126	nucleosome assembly [GO:0006334]	cytosol [GO:0005829]; extracellular exosome [GO:0070062]; nucleoplasm [GO:0005654]; nucleosome [GO:0000786]; nucleus [GO:0005634]; protein-containing complex [GO:0032991]	DNA binding [GO:0003677]; enzyme binding [GO:0019899]; protein heterodimerization activity [GO:0046982]; STAT family protein binding [GO:0097677]; structural constituent of chromatin [GO:0030527]; ubiquitin-like protein ligase binding [GO:0044389]
Q5SVS4	Q5SVS4	reviewed	KMCP1_HUMAN	Kidney mitochondrial carrier protein 1 (Solute carrier family 25 member 30) (Uncoupling protein 6)	SLC25A30 KMCP1 UCP6	Homo sapiens (Human)	291	inorganic anion transport [GO:0015698]	mitochondrial inner membrane [GO:0005743]; mitochondrion [GO:0005739]	solute:inorganic anion antiporter activity [GO:0005452]; transmembrane transporter activity [GO:0022857]
Q15582	Q15582	reviewed	BGH3_HUMAN	Transforming growth factor-beta-induced protein ig-h3 (Beta ig-h3) (Kerato-epithelin) (RGD-containing collagen-associated protein) (RGD-CAP)	TGFBI BIGH3	Homo sapiens (Human)	683	angiogenesis [GO:0001525]; cell adhesion [GO:0007155]; cell population proliferation [GO:0008283]; chondrocyte differentiation [GO:0002062]; extracellular matrix organization [GO:0030198]; negative regulation of cell adhesion [GO:0007162]; visual perception [GO:0007601]	basement membrane [GO:0005604]; collagen-containing extracellular matrix [GO:0062023]; extracellular exosome [GO:0070062]; extracellular matrix [GO:0031012]; extracellular region [GO:0005576]; extracellular space [GO:0005615]; plasma membrane [GO:0005886]; trans-Golgi network [GO:0005802]	cell adhesion molecule binding [GO:0050839]; collagen binding [GO:0005518]; extracellular matrix binding [GO:0050840]; extracellular matrix structural constituent [GO:0005201]; identical protein binding [GO:0042802]; integrin binding [GO:0005178]
Q30KQ9	Q30KQ9	reviewed	DB110_HUMAN	Beta-defensin 110 (Beta-defensin 10) (DEFB-10) (Beta-defensin 11) (DEFB-11) (Beta-defensin 111) (Defensin, beta 110) (Defensin, beta 111)	DEFB110 DEFB10 DEFB11 DEFB111	Homo sapiens (Human)	67	cell chemotaxis [GO:0060326]; defense response to bacterium [GO:0042742]; innate immune response [GO:0045087]	extracellular space [GO:0005615]	CCR6 chemokine receptor binding [GO:0031731]; chemoattractant activity [GO:0042056]
Q30KQ7	Q30KQ7	reviewed	DB113_HUMAN	Beta-defensin 113 (Beta-defensin 13) (DEFB-13) (Defensin, beta 113)	DEFB113 DEFB13	Homo sapiens (Human)	82	defense response to bacterium [GO:0042742]; innate immune response [GO:0045087]	extracellular region [GO:0005576]
Q30KQ1	Q30KQ1	reviewed	DB133_HUMAN	Beta-defensin 133 (Defensin, beta 133)	DEFB133	Homo sapiens (Human)	61	cell chemotaxis [GO:0060326]; defense response to bacterium [GO:0042742]; innate immune response [GO:0045087]	extracellular space [GO:0005615]	CCR6 chemokine receptor binding [GO:0031731]; chemoattractant activity [GO:0042056]
Q30KP9	Q30KP9	reviewed	DB135_HUMAN	Beta-defensin 135 (Defensin, beta 135)	DEFB135	Homo sapiens (Human)	77	defense response to Gram-negative bacterium [GO:0050829]; innate immune response [GO:0045087]	extracellular region [GO:0005576]
Q30KP8	Q30KP8	reviewed	DB136_HUMAN	Defensin beta 136 (Beta-defensin 136) (DEFB137)	DEFB136	Homo sapiens (Human)	78	antibacterial innate immune response [GO:0140367]; antifungal innate immune response [GO:0061760]; defense response to Gram-negative bacterium [GO:0050829]; defense response to Gram-positive bacterium [GO:0050830]; killing of cells of another organism [GO:0031640]	extracellular region [GO:0005576]	lipopolysaccharide binding [GO:0001530]
O15263	O15263	reviewed	DFB4A_HUMAN	Defensin beta 4A (Beta-defensin 2) (BD-2) (hBD-2) (Defensin, beta 2) (Skin-antimicrobial peptide 1) (SAP1)	DEFB4A DEFB102 DEFB2 DEFB4; DEFB4B	Homo sapiens (Human)	64	antifungal innate immune response [GO:0061760]; antimicrobial humoral immune response mediated by antimicrobial peptide [GO:0061844]; cell chemotaxis [GO:0060326]; chemotaxis [GO:0006935]; defense response to bacterium [GO:0042742]; defense response to fungus [GO:0050832]; defense response to Gram-negative bacterium [GO:0050829]; defense response to Gram-positive bacterium [GO:0050830]; G protein…	extracellular region [GO:0005576]; extracellular space [GO:0005615]; Golgi lumen [GO:0005796]	CCR6 chemokine receptor binding [GO:0031731]; chemoattractant activity [GO:0042056]; phosphatidylinositol-4,5-bisphosphate binding [GO:0005546]
O15258	O15258	reviewed	RER1_HUMAN	Protein RER1	RER1	Homo sapiens (Human)	196	positive regulation of protein localization to plasma membrane [GO:1903078]; protein retention in ER lumen [GO:0006621]; retrograde vesicle-mediated transport, Golgi to endoplasmic reticulum [GO:0006890]; skeletal muscle acetylcholine-gated channel clustering [GO:0071340]	cell surface [GO:0009986]; endoplasmic reticulum [GO:0005783]; endoplasmic reticulum-Golgi intermediate compartment [GO:0005793]; Golgi apparatus [GO:0005794]; Golgi membrane [GO:0000139]; plasma membrane [GO:0005886]	acetylcholine receptor binding [GO:0033130]
P30101	P30101	reviewed	PDIA3_HUMAN	Protein disulfide-isomerase A3 (EC 5.3.4.1) (58 kDa glucose-regulated protein) (58 kDa microsomal protein) (p58) (Disulfide isomerase ER-60) (Endoplasmic reticulum resident protein 57) (ER protein 57) (ERp57) (Endoplasmic reticulum resident protein 60) (ER protein 60) (ERp60)	PDIA3 ERP57 ERP60 GRP58	Homo sapiens (Human)	505	adaptive immune response [GO:0002250]; cellular response to interleukin-7 [GO:0098761]; extrinsic apoptotic signaling pathway [GO:0097191]; peptide antigen assembly with MHC class I protein complex [GO:0002502]; platelet aggregation [GO:0070527]; positive regulation of extrinsic apoptotic signaling pathway [GO:2001238]; protein folding [GO:0006457]; protein folding in endoplasmic reticulum [GO:00…	cell surface [GO:0009986]; endoplasmic reticulum [GO:0005783]; endoplasmic reticulum lumen [GO:0005788]; extracellular exosome [GO:0070062]; extracellular space [GO:0005615]; focal adhesion [GO:0005925]; melanosome [GO:0042470]; MHC class I peptide loading complex [GO:0042824]; nucleus [GO:0005634]; phagocytic vesicle [GO:0045335]; recycling endosome membrane [GO:0055038]; Tapasin-ERp57 complex […	cysteine-type endopeptidase activity [GO:0004197]; disulfide oxidoreductase activity [GO:0015036]; identical protein binding [GO:0042802]; phospholipase C activity [GO:0004629]; protein disulfide isomerase activity [GO:0003756]; protein-disulfide reductase activity [GO:0015035]; RNA binding [GO:0003723]
P61204	P61204	reviewed	ARF3_HUMAN	ADP-ribosylation factor 3	ARF3	Homo sapiens (Human)	181	intracellular protein transport [GO:0006886]; retrograde vesicle-mediated transport, Golgi to endoplasmic reticulum [GO:0006890]; vesicle-mediated transport [GO:0016192]	cytoplasm [GO:0005737]; extracellular exosome [GO:0070062]; Golgi membrane [GO:0000139]; perinuclear region of cytoplasm [GO:0048471]; plasma membrane [GO:0005886]	GTP binding [GO:0005525]; GTPase activity [GO:0003924]
Q9UBX3	Q9UBX3	reviewed	DIC_HUMAN	Mitochondrial dicarboxylate carrier (DIC) (Solute carrier family 25 member 10)	SLC25A10 DIC	Homo sapiens (Human)	287	dicarboxylic acid transport [GO:0006835]; gluconeogenesis [GO:0006094]; glyceraldehyde-3-phosphate biosynthetic process [GO:0046166]; lipid transport [GO:0006869]; malate transmembrane transport [GO:0071423]; monoatomic ion transport [GO:0006811]; oxaloacetate transport [GO:0015729]; phosphate ion transmembrane transport [GO:0035435]; succinate transmembrane transport [GO:0071422]; sulfate transm…	mitochondrial inner membrane [GO:0005743]; mitochondrion [GO:0005739]; nucleoplasm [GO:0005654]; nucleus [GO:0005634]	antiporter activity [GO:0015297]; dicarboxylic acid transmembrane transporter activity [GO:0005310]; malate transmembrane transporter activity [GO:0015140]; oxaloacetate transmembrane transporter activity [GO:0015131]; phosphate transmembrane transporter activity [GO:0005315]; succinate transmembrane transporter activity [GO:0015141]; sulfate transmembrane transporter activity [GO:0015116]; thios…
Q8NDH3	Q8NDH3	reviewed	PEPL1_HUMAN	Probable aminopeptidase NPEPL1 (EC 3.4.11.-) (Aminopeptidase-like 1)	NPEPL1 KIAA1974	Homo sapiens (Human)	523	proteolysis [GO:0006508]	cytoplasm [GO:0005737]; nucleus [GO:0005634]	manganese ion binding [GO:0030145]; metalloaminopeptidase activity [GO:0070006]; peptidase activity [GO:0008233]
Q9UBR1	Q9UBR1	reviewed	BUP1_HUMAN	Beta-ureidopropionase (EC 3.5.1.6) (BUP-1) (Beta-alanine synthase) (N-carbamoyl-beta-alanine amidohydrolase)	UPB1 BUP1	Homo sapiens (Human)	384	beta-alanine biosynthetic process via 3-ureidopropionate [GO:0033396]; CMP catabolic process [GO:0006248]; dCMP catabolic process [GO:0006249]; dUMP catabolic process [GO:0046079]; in utero embryonic development [GO:0001701]; liver development [GO:0001889]; protein homooligomerization [GO:0051260]; protein homotetramerization [GO:0051289]; pyrimidine nucleoside catabolic process [GO:0046135]; UMP…	cytosol [GO:0005829]; extracellular exosome [GO:0070062]	beta-ureidopropionase activity [GO:0003837]; protein homodimerization activity [GO:0042803]
Q9UBM1	Q9UBM1	reviewed	PEMT_HUMAN	Phosphatidylethanolamine N-methyltransferase (PEAMT) (PEMT) (EC 2.1.1.17) (EC 2.1.1.71) (PEMT2) (Phospholipid methyltransferase) (PLMT)	PEMT PEMPT PNMT	Homo sapiens (Human)	199	blastocyst hatching [GO:0001835]; methylation [GO:0032259]; phosphatidylcholine biosynthetic process [GO:0006656]; positive regulation of cold-induced thermogenesis [GO:0120162]; sphingomyelin biosynthetic process [GO:0006686]	cytosol [GO:0005829]; endoplasmic reticulum [GO:0005783]; endoplasmic reticulum membrane [GO:0005789]; intracellular membrane-bounded organelle [GO:0043231]; mitochondrial membrane [GO:0031966]; mitochondrion [GO:0005739]	phosphatidyl-N-methylethanolamine N-methyltransferase activity [GO:0000773]; phosphatidylethanolamine N-methyltransferase activity [GO:0004608]
P14868	P14868	reviewed	SYDC_HUMAN	Aspartate--tRNA ligase, cytoplasmic (EC 6.1.1.12) (Aspartyl-tRNA synthetase) (AspRS) (Cell proliferation-inducing gene 40 protein)	DARS1 DARS PIG40	Homo sapiens (Human)	501	aspartyl-tRNA aminoacylation [GO:0006422]; protein-containing complex assembly [GO:0065003]; translation [GO:0006412]	aminoacyl-tRNA synthetase multienzyme complex [GO:0017101]; cytoplasm [GO:0005737]; cytosol [GO:0005829]; extracellular exosome [GO:0070062]; membrane [GO:0016020]; synapse [GO:0045202]	aminoacylase activity [GO:0004046]; aspartate-tRNA ligase activity [GO:0004815]; ATP binding [GO:0005524]; RNA binding [GO:0003723]
P30038	P30038	reviewed	AL4A1_HUMAN	Delta-1-pyrroline-5-carboxylate dehydrogenase, mitochondrial (P5C dehydrogenase) (EC 1.2.1.88) (Aldehyde dehydrogenase family 4 member A1) (L-glutamate gamma-semialdehyde dehydrogenase)	ALDH4A1 ALDH4 P5CDH	Homo sapiens (Human)	563	4-hydroxyproline catabolic process [GO:0019470]; proline catabolic process [GO:0006562]; proline catabolic process to glutamate [GO:0010133]; proline metabolic process [GO:0006560]	cytosol [GO:0005829]; mitochondrial matrix [GO:0005759]; mitochondrion [GO:0005739]	1-pyrroline-5-carboxylate dehydrogenase activity [GO:0003842]; aldehyde dehydrogenase (NAD+) activity [GO:0004029]; electron transfer activity [GO:0009055]; identical protein binding [GO:0042802]
P33993	P33993	reviewed	MCM7_HUMAN	DNA replication licensing factor MCM7 (EC 3.6.4.12) (CDC47 homolog) (P1.1-MCM3)	MCM7 CDC47 MCM2	Homo sapiens (Human)	719	cell population proliferation [GO:0008283]; cellular response to epidermal growth factor stimulus [GO:0071364]; cellular response to xenobiotic stimulus [GO:0071466]; DNA damage response [GO:0006974]; DNA replication [GO:0006260]; DNA replication initiation [GO:0006270]; DNA strand elongation involved in DNA replication [GO:0006271]; double-strand break repair via break-induced replication [GO:00…	chromatin [GO:0000785]; chromosome, telomeric region [GO:0000781]; CMG complex [GO:0071162]; MCM complex [GO:0042555]; membrane [GO:0016020]; nucleoplasm [GO:0005654]; nucleus [GO:0005634]	ATP binding [GO:0005524]; ATP hydrolysis activity [GO:0016887]; double-stranded DNA helicase activity [GO:0036121]; forked DNA-dependent helicase activity [GO:0061749]; four-way junction helicase activity [GO:0009378]; single-stranded 3'-5' DNA helicase activity [GO:1990518]; single-stranded DNA binding [GO:0003697]
Q9GZZ1	Q9GZZ1	reviewed	NAA50_HUMAN	N-alpha-acetyltransferase 50 (hNaa50p) (EC 2.3.1.258) (N-acetyltransferase 13) (N-acetyltransferase 5) (hNAT5) (N-acetyltransferase san homolog) (hSAN) (N-epsilon-acetyltransferase 50) (EC 2.3.1.-) (NatE catalytic subunit)	NAA50 MAK3 NAT13 NAT5	Homo sapiens (Human)	169	establishment of mitotic sister chromatid cohesion [GO:0034087]; mitotic sister chromatid cohesion [GO:0007064]; mitotic sister chromatid cohesion, centromeric [GO:0071962]; N-terminal protein amino acid acetylation [GO:0006474]	cytoplasm [GO:0005737]; cytosol [GO:0005829]; extracellular exosome [GO:0070062]; NatA complex [GO:0031415]; nucleolus [GO:0005730]; nucleus [GO:0005634]	histone H4 acetyltransferase activity [GO:0010485]; peptide alpha-N-acetyltransferase activity [GO:0004596]; peptide-lysine-N-acetyltransferase activity [GO:0061733]; peptide-methionine-alpha-N-acetyltransferase activity [GO:0120518]
Q9GZY4	Q9GZY4	reviewed	COA1_HUMAN	Cytochrome c oxidase assembly factor 1 homolog (Mitochondrial translation regulation assembly intermediate of cytochrome c oxidase protein of 15 kDa)	COA1 C7orf44 MITRAC15	Homo sapiens (Human)	146	mitochondrial cytochrome c oxidase assembly [GO:0033617]; mitochondrial respiratory chain complex I assembly [GO:0032981]	cytosol [GO:0005829]; mitochondrial inner membrane [GO:0005743]; mitochondrion [GO:0005739]
P21953	P21953	reviewed	ODBB_HUMAN	2-oxoisovalerate dehydrogenase subunit beta, mitochondrial (EC 1.2.4.4) (Branched-chain alpha-keto acid dehydrogenase E1 component beta chain) (BCKDE1B) (BCKDH E1-beta)	BCKDHB	Homo sapiens (Human)	392	branched-chain amino acid catabolic process [GO:0009083]; lipid metabolic process [GO:0006629]; response to cAMP [GO:0051591]; response to glucocorticoid [GO:0051384]; response to nutrient [GO:0007584]	branched-chain alpha-ketoacid dehydrogenase complex [GO:0160157]; mitochondrial matrix [GO:0005759]; mitochondrion [GO:0005739]; nucleolus [GO:0005730]; nucleoplasm [GO:0005654]	3-methyl-2-oxobutanoate dehydrogenase (2-methylpropanoyl-transferring) activity [GO:0003863]; protein-containing complex binding [GO:0044877]
Q5T653	Q5T653	reviewed	RM02_HUMAN	Large ribosomal subunit protein uL2m (39S ribosomal protein L2, mitochondrial) (L2mt) (MRP-L2)	MRPL2 CGI-22	Homo sapiens (Human)	305	mitochondrial translation [GO:0032543]	mitochondrial inner membrane [GO:0005743]; mitochondrial large ribosomal subunit [GO:0005762]; mitochondrion [GO:0005739]; nucleoplasm [GO:0005654]	RNA binding [GO:0003723]; structural constituent of ribosome [GO:0003735]
O60507	O60507	reviewed	TPST1_HUMAN	Protein-tyrosine sulfotransferase 1 (EC 2.8.2.20) (Tyrosylprotein sulfotransferase 1) (TPST-1)	TPST1	Homo sapiens (Human)	370	3'-phosphoadenosine 5'-phosphosulfate metabolic process [GO:0050427]; post-translational protein modification [GO:0043687]	Golgi apparatus [GO:0005794]; Golgi lumen [GO:0005796]; Golgi membrane [GO:0000139]; membrane [GO:0016020]; trans-Golgi network [GO:0005802]	protein homodimerization activity [GO:0042803]; protein-tyrosine sulfotransferase activity [GO:0008476]
Q6ZRU5	Q6ZRU5	reviewed	YQ032_HUMAN	Putative uncharacterized protein FLJ46089		Homo sapiens (Human)	148		extracellular region [GO:0005576]
Q71UI9	Q71UI9	reviewed	H2AV_HUMAN	Histone H2A.V (H2A.F/Z) (H2A.Z variant histone 2)	H2AZ2 H2AFV H2AV	Homo sapiens (Human)	128	chromatin organization [GO:0006325]; heterochromatin formation [GO:0031507]	extracellular exosome [GO:0070062]; nucleosome [GO:0000786]; nucleus [GO:0005634]	DNA binding [GO:0003677]; molecular adaptor activity [GO:0060090]; protein heterodimerization activity [GO:0046982]; structural constituent of chromatin [GO:0030527]
P26641	P26641	reviewed	EF1G_HUMAN	Elongation factor 1-gamma (EF-1-gamma) (eEF-1B gamma)	EEF1G EF1G PRO1608	Homo sapiens (Human)	437	response to virus [GO:0009615]; translational elongation [GO:0006414]	cytoplasm [GO:0005737]; cytosol [GO:0005829]; extracellular exosome [GO:0070062]; membrane [GO:0016020]; nucleus [GO:0005634]	cadherin binding [GO:0045296]; translation elongation factor activity [GO:0003746]
P40926	P40926	reviewed	MDHM_HUMAN	Malate dehydrogenase, mitochondrial (EC 1.1.1.37)	MDH2	Homo sapiens (Human)	338	aerobic respiration [GO:0009060]; gluconeogenesis [GO:0006094]; malate metabolic process [GO:0006108]; malate-aspartate shuttle [GO:0043490]; tricarboxylic acid cycle [GO:0006099]	cytoplasm [GO:0005737]; extracellular exosome [GO:0070062]; membrane [GO:0016020]; mitochondrial matrix [GO:0005759]; mitochondrion [GO:0005739]; nucleus [GO:0005634]	identical protein binding [GO:0042802]; L-malate dehydrogenase (NAD+) activity [GO:0030060]; L-malate dehydrogenase (NADP+) activity [GO:0046554]; RNA binding [GO:0003723]
P33778	P33778	reviewed	H2B1B_HUMAN	Histone H2B type 1-B (H2B-clustered histone 3) (Histone H2B.1) (Histone H2B.f) (H2B/f)	H2BC3 H2BFF HIST1H2BB	Homo sapiens (Human)	126	nucleosome assembly [GO:0006334]	chromosome, telomeric region [GO:0000781]; cytosol [GO:0005829]; nucleoplasm [GO:0005654]; nucleosome [GO:0000786]; nucleus [GO:0005634]	DNA binding [GO:0003677]; protein heterodimerization activity [GO:0046982]; structural constituent of chromatin [GO:0030527]
P19404	P19404	reviewed	NDUV2_HUMAN	NADH dehydrogenase [ubiquinone] flavoprotein 2, mitochondrial (NDUFV2) (EC 7.1.1.2) (NADH-ubiquinone oxidoreductase 24 kDa subunit)	NDUFV2	Homo sapiens (Human)	249	aerobic respiration [GO:0009060]; cardiac muscle tissue development [GO:0048738]; mitochondrial electron transport, NADH to ubiquinone [GO:0006120]; nervous system development [GO:0007399]; proton motive force-driven mitochondrial ATP synthesis [GO:0042776]	mitochondrial inner membrane [GO:0005743]; mitochondrion [GO:0005739]; respiratory chain complex I [GO:0045271]	2 iron, 2 sulfur cluster binding [GO:0051537]; electron transfer activity [GO:0009055]; metal ion binding [GO:0046872]; NADH dehydrogenase (ubiquinone) activity [GO:0008137]
Q9BYZ2	Q9BYZ2	reviewed	LDH6B_HUMAN	L-lactate dehydrogenase A-like 6B (EC 1.1.1.27)	LDHAL6B LDHAL6 LDHL	Homo sapiens (Human)	381	lactate metabolic process [GO:0006089]; pyruvate metabolic process [GO:0006090]	cytoplasm [GO:0005737]; mitochondrial matrix [GO:0005759]; mitochondrion [GO:0005739]; nucleus [GO:0005634]; oxidoreductase complex [GO:1990204]	L-lactate dehydrogenase activity [GO:0004459]
Q9H9B4	Q9H9B4	reviewed	SFXN1_HUMAN	Sideroflexin-1	SFXN1	Homo sapiens (Human)	322	erythrocyte differentiation [GO:0030218]; iron ion transport [GO:0006826]; L-alanine transport [GO:0015808]; L-serine transport [GO:0015825]; one-carbon metabolic process [GO:0006730]; serine import into mitochondrion [GO:0140300]	mitochondrial inner membrane [GO:0005743]; mitochondrion [GO:0005739]	L-alanine transmembrane transporter activity [GO:0015180]; L-serine transmembrane transporter activity [GO:0015194]; monoatomic ion transmembrane transporter activity [GO:0015075]; transmembrane transporter activity [GO:0022857]
Q9H936	Q9H936	reviewed	GHC1_HUMAN	Mitochondrial glutamate carrier 1 (GC-1) (Glutamate/H(+) symporter 1) (Solute carrier family 25 member 22)	SLC25A22 GC1	Homo sapiens (Human)	323	aspartate transmembrane transport [GO:0015810]; L-glutamate transmembrane transport [GO:0015813]; malate-aspartate shuttle [GO:0043490]; monoatomic ion transport [GO:0006811]; regulation of insulin secretion [GO:0050796]	mitochondrial inner membrane [GO:0005743]; mitochondrion [GO:0005739]	amino acid:proton symporter activity [GO:0005280]; L-aspartate transmembrane transporter activity [GO:0015183]; L-glutamate transmembrane transporter activity [GO:0005313]
Q9BYC9	Q9BYC9	reviewed	RM20_HUMAN	Large ribosomal subunit protein bL20m (39S ribosomal protein L20, mitochondrial) (L20mt) (MRP-L20)	MRPL20	Homo sapiens (Human)	149	mitochondrial translation [GO:0032543]	mitochondrial inner membrane [GO:0005743]; mitochondrial large ribosomal subunit [GO:0005762]; mitochondrial ribosome [GO:0005761]; mitochondrion [GO:0005739]	RNA binding [GO:0003723]; rRNA binding [GO:0019843]; structural constituent of ribosome [GO:0003735]
Q9BYC2	Q9BYC2	reviewed	SCOT2_HUMAN	Succinyl-CoA:3-ketoacid coenzyme A transferase 2, mitochondrial (EC 2.8.3.5) (3-oxoacid CoA-transferase 2A) (Testis-specific succinyl-CoA:3-oxoacid CoA-transferase) (SCOT-t)	OXCT2 FKSG25	Homo sapiens (Human)	517	ketone body catabolic process [GO:0046952]; ketone body metabolic process [GO:1902224]	mitochondrial matrix [GO:0005759]; mitochondrion [GO:0005739]; motile cilium [GO:0031514]	succinyl-CoA:3-oxo-acid CoA-transferase activity [GO:0008260]
Q9H903	Q9H903	reviewed	MTD2L_HUMAN	Bifunctional methylenetetrahydrofolate dehydrogenase/cyclohydrolase 2, mitochondrial (NADP-dependent methylenetetrahydrofolate dehydrogenase 2-like protein) (MTHFD2-like) [Includes: NAD-dependent methylenetetrahydrofolate dehydrogenase (EC 1.5.1.15) (EC 1.5.1.5); Methenyltetrahydrofolate cyclohydrolase (EC 3.5.4.9)]	MTHFD2L	Homo sapiens (Human)	347	10-formyltetrahydrofolate metabolic process [GO:0009256]; folic acid metabolic process [GO:0046655]; L-histidine biosynthetic process [GO:0000105]; methionine biosynthetic process [GO:0009086]; purine nucleotide biosynthetic process [GO:0006164]; tetrahydrofolate interconversion [GO:0035999]	mitochondrial inner membrane [GO:0005743]; mitochondrial matrix [GO:0005759]; mitochondrion [GO:0005739]	methenyltetrahydrofolate cyclohydrolase activity [GO:0004477]; methylenetetrahydrofolate dehydrogenase (NAD+) activity [GO:0004487]; methylenetetrahydrofolate dehydrogenase (NADP+) activity [GO:0004488]
Q5T2N8	Q5T2N8	reviewed	ATD3C_HUMAN	ATPase family AAA domain-containing protein 3C	ATAD3C	Homo sapiens (Human)	411	mitochondrion organization [GO:0007005]	mitochondrion [GO:0005739]	ATP binding [GO:0005524]; ATP hydrolysis activity [GO:0016887]
Q15035	Q15035	reviewed	TRAM2_HUMAN	Translocating chain-associated membrane protein 2	TRAM2 KIAA0057	Homo sapiens (Human)	370	collagen biosynthetic process [GO:0032964]; protein insertion into ER membrane [GO:0045048]; SRP-dependent cotranslational protein targeting to membrane, translocation [GO:0006616]	endoplasmic reticulum membrane [GO:0005789]
Q15024	Q15024	reviewed	EXOS7_HUMAN	Exosome complex component RRP42 (Exosome component 7) (Ribosomal RNA-processing protein 42) (p8)	EXOSC7 KIAA0116 RRP42	Homo sapiens (Human)	291	exonucleolytic trimming to generate mature 3'-end of 5.8S rRNA from tricistronic rRNA transcript (SSU-rRNA, 5.8S rRNA, LSU-rRNA) [GO:0000467]; nuclear mRNA surveillance [GO:0071028]; nuclear polyadenylation-dependent rRNA catabolic process [GO:0071035]; RNA catabolic process [GO:0006401]; RNA processing [GO:0006396]; rRNA catabolic process [GO:0016075]; rRNA processing [GO:0006364]; TRAMP-depende…	cytoplasmic exosome (RNase complex) [GO:0000177]; cytosol [GO:0005829]; exosome (RNase complex) [GO:0000178]; nuclear exosome (RNase complex) [GO:0000176]; nucleolar exosome (RNase complex) [GO:0101019]; nucleolus [GO:0005730]; nucleoplasm [GO:0005654]; nucleus [GO:0005634]	3'-5'-RNA exonuclease activity [GO:0000175]; mRNA 3'-UTR AU-rich region binding [GO:0035925]; RNA binding [GO:0003723]
P21589	P21589	reviewed	5NTD_HUMAN	5'-nucleotidase (5'-NT) (EC 3.1.3.35) (EC 3.1.3.5) (EC 3.1.3.89) (EC 3.1.3.91) (EC 3.1.3.99) (5'-deoxynucleotidase) (Ecto-5'-nucleotidase) (IMP-specific 5'-nucleotidase) (Thymidylate 5'-phosphatase) (CD antigen CD73)	NT5E NT5 NTE	Homo sapiens (Human)	574	adenosine biosynthetic process [GO:0046086]; ADP catabolic process [GO:0046032]; AMP catabolic process [GO:0006196]; ATP metabolic process [GO:0046034]; calcium ion homeostasis [GO:0055074]; DNA metabolic process [GO:0006259]; inhibition of non-skeletal tissue mineralization [GO:0140928]; leukocyte cell-cell adhesion [GO:0007159]; negative regulation of inflammatory response [GO:0050728]; respons…	cell surface [GO:0009986]; cytosol [GO:0005829]; external side of plasma membrane [GO:0009897]; extracellular exosome [GO:0070062]; membrane [GO:0016020]; nucleoplasm [GO:0005654]; plasma membrane [GO:0005886]	5'-deoxynucleotidase activity [GO:0002953]; 5'-nucleotidase activity [GO:0008253]; GMP 5'-nucleotidase activity [GO:0050484]; identical protein binding [GO:0042802]; IMP 5'-nucleotidase activity [GO:0050483]; nucleotide binding [GO:0000166]; thymidylate 5'-phosphatase activity [GO:0050340]; XMP 5'-nucleosidase activity [GO:0106411]; zinc ion binding [GO:0008270]
Q9BXI2	Q9BXI2	reviewed	ORNT2_HUMAN	Mitochondrial ornithine transporter 2 (Solute carrier family 25 member 2)	SLC25A2 ORC2 ORNT2	Homo sapiens (Human)	301	L-arginine transmembrane transport [GO:1903826]; L-lysine transmembrane transport [GO:1903401]; L-ornithine transmembrane transport [GO:1903352]; mitochondrial L-ornithine transmembrane transport [GO:1990575]; ornithine metabolic process [GO:0006591]; urea cycle [GO:0000050]	mitochondrial inner membrane [GO:0005743]; mitochondrion [GO:0005739]	antiporter activity [GO:0015297]; L-arginine transmembrane transporter activity [GO:0061459]; L-lysine transmembrane transporter activity [GO:0015189]; L-ornithine transmembrane transporter activity [GO:0000064]
Q9H7F4	Q9H7F4	reviewed	T185B_HUMAN	Transmembrane protein 185B (Protein FAM11B)	TMEM185B FAM11B	Homo sapiens (Human)	350		membrane [GO:0016020]
Q9BX74	Q9BX74	reviewed	TM2D1_HUMAN	TM2 domain-containing protein 1 (Amyloid-beta-binding protein) (hBBP)	TM2D1 BBP	Homo sapiens (Human)	207	apoptotic signaling pathway [GO:0097190]	plasma membrane [GO:0005886]	amyloid-beta binding [GO:0001540]; G protein-coupled receptor activity [GO:0004930]
Q9BWM7	Q9BWM7	reviewed	SFXN3_HUMAN	Sideroflexin-3	SFXN3	Homo sapiens (Human)	321	mitochondrial transmembrane transport [GO:1990542]; one-carbon metabolic process [GO:0006730]; serine import into mitochondrion [GO:0140300]	mitochondrial inner membrane [GO:0005743]; mitochondrion [GO:0005739]	L-serine transmembrane transporter activity [GO:0015194]; monoatomic ion transmembrane transporter activity [GO:0015075]; transmembrane transporter activity [GO:0022857]
O96002	O96002	reviewed	CX001_HUMAN	Putative transmembrane protein CXorf1	CXorf1	Homo sapiens (Human)	111		membrane [GO:0016020]
A2JGV3	A2JGV3	reviewed	TARP_HUMAN	T-cell receptor gamma alternate reading frame protein (TARP)	TRGC1	Homo sapiens (Human)	58
S4R3P1	S4R3P1	reviewed	HMN13_HUMAN	Humanin-like 13 (HN13) (MT-RNR2-like protein 13)	MTRNR2L13	Homo sapiens (Human)	24	negative regulation of execution phase of apoptosis [GO:1900118]	cytoplasm [GO:0005737]; extracellular region [GO:0005576]	receptor antagonist activity [GO:0048019]
O75964	O75964	reviewed	ATP5L_HUMAN	ATP synthase F(0) complex subunit g, mitochondrial (ATPase subunit g) (ATP synthase membrane subunit g)	ATP5MG ATP5L	Homo sapiens (Human)	103	proton motive force-driven ATP synthesis [GO:0015986]; proton motive force-driven mitochondrial ATP synthesis [GO:0042776]	mitochondrial inner membrane [GO:0005743]; mitochondrion [GO:0005739]; proton-transporting ATP synthase complex [GO:0045259]	proton transmembrane transporter activity [GO:0015078]
O75955	O75955	reviewed	FLOT1_HUMAN	Flotillin-1	FLOT1	Homo sapiens (Human)	427	axonogenesis [GO:0007409]; cellular response to exogenous dsRNA [GO:0071360]; dsRNA transport [GO:0033227]; extracellular matrix disassembly [GO:0022617]; intracellular signal transduction [GO:0035556]; plasma membrane raft assembly [GO:0044854]; plasma membrane raft organization [GO:0044857]; positive regulation of canonical NF-kappaB signal transduction [GO:0043123]; positive regulation of cell…	adherens junction [GO:0005912]; basolateral plasma membrane [GO:0016323]; caveola [GO:0005901]; cell-cell contact zone [GO:0044291]; cell-cell junction [GO:0005911]; centriolar satellite [GO:0034451]; cytoplasmic vesicle [GO:0031410]; dopaminergic synapse [GO:0098691]; early endosome [GO:0005769]; endosome [GO:0005768]; external side of plasma membrane [GO:0009897]; extracellular exosome [GO:0070…	ionotropic glutamate receptor binding [GO:0035255]; protease binding [GO:0002020]
Q9BW30	Q9BW30	reviewed	TPPP3_HUMAN	Tubulin polymerization-promoting protein family member 3 (TPPP/p20)	TPPP3 CGI-38	Homo sapiens (Human)	176	decidualization [GO:0046697]; embryo implantation [GO:0007566]; microtubule bundle formation [GO:0001578]; microtubule polymerization [GO:0046785]; positive regulation of protein polymerization [GO:0032273]	cytoplasm [GO:0005737]; microtubule [GO:0005874]	tubulin binding [GO:0015631]
Q5DT21	Q5DT21	reviewed	ISK9_HUMAN	Serine protease inhibitor Kazal-type 9 (Lymphoepithelial Kazal-type-related inhibitor 2)	SPINK9 LEKTI2	Homo sapiens (Human)	86		extracellular region [GO:0005576]	serine-type endopeptidase inhibitor activity [GO:0004867]
P33316	P33316	reviewed	DUT_HUMAN	Deoxyuridine 5'-triphosphate nucleotidohydrolase, mitochondrial (dUTPase) (EC 3.6.1.23) (dUTP pyrophosphatase)	DUT	Homo sapiens (Human)	252	DNA replication [GO:0006260]; dTMP biosynthetic process [GO:0006231]; dUMP biosynthetic process [GO:0006226]; dUTP catabolic process [GO:0046081]; nucleobase-containing compound metabolic process [GO:0006139]	extracellular exosome [GO:0070062]; mitochondrion [GO:0005739]; nucleoplasm [GO:0005654]; nucleus [GO:0005634]	dUTP diphosphatase activity [GO:0004170]; magnesium ion binding [GO:0000287]; RNA binding [GO:0003723]
Q9BVC6	Q9BVC6	reviewed	TM109_HUMAN	Voltage-gated monoatomic cation channel TMEM109 (Mitsugumin-23) (Mg23) (Transmembrane protein 109)	TMEM109	Homo sapiens (Human)	243	cellular response to gamma radiation [GO:0071480]; intrinsic apoptotic signaling pathway in response to DNA damage by p53 class mediator [GO:0042771]; negative regulation of programmed cell death [GO:0043069]	extracellular exosome [GO:0070062]; monoatomic ion channel complex [GO:0034702]; nuclear outer membrane [GO:0005640]; sarcoplasmic reticulum membrane [GO:0033017]	voltage-gated monoatomic cation channel activity [GO:0022843]
Q13822	Q13822	reviewed	ENPP2_HUMAN	Autotaxin (EC 3.1.4.39) (EC 3.1.4.4) (Ectonucleotide pyrophosphatase/phosphodiesterase family member 2) (E-NPP 2) (Extracellular lysophospholipase D) (LysoPLD)	ENPP2 ATX PDNP2	Homo sapiens (Human)	863	cell motility [GO:0048870]; chemotaxis [GO:0006935]; immune response [GO:0006955]; phosphatidylcholine catabolic process [GO:0034638]; phospholipid catabolic process [GO:0009395]; positive regulation of epithelial cell migration [GO:0010634]; positive regulation of lamellipodium morphogenesis [GO:2000394]; positive regulation of peptidyl-tyrosine phosphorylation [GO:0050731]; regulation of cell m…	extracellular space [GO:0005615]; plasma membrane [GO:0005886]	alkylglycerophosphoethanolamine phosphodiesterase activity [GO:0047391]; calcium ion binding [GO:0005509]; hydrolase activity [GO:0016787]; lysophospholipase activity [GO:0004622]; nucleic acid binding [GO:0003676]; phosphodiesterase I activity [GO:0004528]; phospholipase D activity [GO:0004630]; polysaccharide binding [GO:0030247]; scavenger receptor activity [GO:0005044]; zinc ion binding [GO:0…	DOMAIN: The nuclease-like domain is most probably catalytically inactive as residues that are essential for catalysis in the DNA/RNA non-specific endonucleases are not conserved. However, it is required for the stability of the protein and the catalytic activity born by the Phosphodiesterase domain. {ECO:0000250|UniProtKB:Q9R1E6}.
Q01813	Q01813	reviewed	PFKAP_HUMAN	ATP-dependent 6-phosphofructokinase, platelet type (ATP-PFK) (PFK-P) (EC 2.7.1.11) (6-phosphofructokinase type C) (Phosphofructo-1-kinase isozyme C) (PFK-C) (Phosphohexokinase)	PFKP PFKF	Homo sapiens (Human)	784	canonical glycolysis [GO:0061621]; cellular response to leukemia inhibitory factor [GO:1990830]; fructose 1,6-bisphosphate metabolic process [GO:0030388]; fructose 6-phosphate metabolic process [GO:0006002]	6-phosphofructokinase complex [GO:0005945]; cytoplasm [GO:0005737]; cytosol [GO:0005829]; extracellular exosome [GO:0070062]; membrane [GO:0016020]; nucleus [GO:0005634]	6-phosphofructokinase activity [GO:0003872]; ATP binding [GO:0005524]; cadherin binding [GO:0045296]; fructose-6-phosphate binding [GO:0070095]; identical protein binding [GO:0042802]; metal ion binding [GO:0046872]; protein-containing complex binding [GO:0044877]
O94905	O94905	reviewed	ERLN2_HUMAN	Erlin-2 (Endoplasmic reticulum lipid raft-associated protein 2) (Stomatin-prohibitin-flotillin-HflC/K domain-containing protein 2) (SPFH domain-containing protein 2)	ERLIN2 C8orf2 SPFH2 UNQ2441/PRO5003/PRO9924	Homo sapiens (Human)	339	cholesterol metabolic process [GO:0008203]; ERAD pathway [GO:0036503]; negative regulation of cholesterol biosynthetic process [GO:0045541]; negative regulation of fatty acid biosynthetic process [GO:0045717]; regulation of cholesterol biosynthetic process [GO:0045540]; SREBP signaling pathway [GO:0032933]	cytosol [GO:0005829]; endoplasmic reticulum [GO:0005783]; endoplasmic reticulum membrane [GO:0005789]; membrane raft [GO:0045121]; plasma membrane [GO:0005886]; protein-containing complex [GO:0032991]	cholesterol binding [GO:0015485]; ubiquitin protein ligase binding [GO:0031625]
Q9BUN8	Q9BUN8	reviewed	DERL1_HUMAN	Derlin-1 (Degradation in endoplasmic reticulum protein 1) (DERtrin-1) (Der1-like protein 1)	DERL1 DER1 UNQ243/PRO276	Homo sapiens (Human)	251	cellular response to misfolded protein [GO:0071218]; endoplasmic reticulum unfolded protein response [GO:0030968]; ERAD pathway [GO:0036503]; establishment of protein localization [GO:0045184]; positive regulation of protein ubiquitination [GO:0031398]; proteasome-mediated ubiquitin-dependent protein catabolic process [GO:0043161]; protein destabilization [GO:0031648]; response to unfolded protei…	Derlin-1 retrotranslocation complex [GO:0036513]; Derlin-1-VIMP complex [GO:0036502]; early endosome [GO:0005769]; endoplasmic reticulum [GO:0005783]; endoplasmic reticulum membrane [GO:0005789]; endoplasmic reticulum quality control compartment [GO:0044322]; late endosome [GO:0005770]; membrane [GO:0016020]	ATPase binding [GO:0051117]; identical protein binding [GO:0042802]; MHC class I protein binding [GO:0042288]; protease binding [GO:0002020]; protein-containing complex binding [GO:0044877]; signal recognition particle binding [GO:0005047]; signaling receptor activity [GO:0038023]; ubiquitin protein ligase binding [GO:0031625]; ubiquitin-specific protease binding [GO:1990381]
Q86XE5	Q86XE5	reviewed	HOGA1_HUMAN	4-hydroxy-2-oxoglutarate aldolase, mitochondrial (EC 4.1.3.16) (Dihydrodipicolinate synthase-like) (DHDPS-like protein) (Probable 2-keto-4-hydroxyglutarate aldolase) (Probable KHG-aldolase) (Protein 569272)	HOGA1 C10orf65 DHDPSL	Homo sapiens (Human)	327	4-hydroxyproline catabolic process [GO:0019470]; glyoxylate catabolic process [GO:0009436]; glyoxylate metabolic process [GO:0046487]; oxalate metabolic process [GO:0033609]; pyruvate biosynthetic process [GO:0042866]	mitochondrial matrix [GO:0005759]; mitochondrion [GO:0005739]	(4S)-4-hydroxy-2-oxoglutarate aldolase activity [GO:0106009]; (R,S)-4-hydroxy-2-oxoglutarate aldolase activity [GO:0008700]; protein homodimerization activity [GO:0042803]
P40305	P40305	reviewed	IFI27_HUMAN	Interferon alpha-inducible protein 27, mitochondrial (p27) (Interferon alpha-induced 11.5 kDa protein) (Interferon-stimulated gene 12a protein) (ISG12(a)) (ISG12A)	IFI27	Homo sapiens (Human)	122	apoptotic process [GO:0006915]; defense response to virus [GO:0051607]; extrinsic apoptotic signaling pathway [GO:0097191]; innate immune response [GO:0045087]; intrinsic apoptotic signaling pathway [GO:0097193]; modulation by host of viral genome replication [GO:0044827]; negative regulation of transcription by RNA polymerase II [GO:0000122]; proteasome-mediated ubiquitin-dependent protein catab…	endoplasmic reticulum membrane [GO:0005789]; mitochondrial membrane [GO:0031966]; mitochondrial outer membrane [GO:0005741]; mitochondrion [GO:0005739]; nuclear envelope [GO:0005635]; nuclear inner membrane [GO:0005637]	identical protein binding [GO:0042802]; lamin binding [GO:0005521]; molecular adaptor activity [GO:0060090]; RNA polymerase II-specific DNA-binding transcription factor binding [GO:0061629]
Q8WWX8	Q8WWX8	reviewed	SC5AB_HUMAN	Sodium/myo-inositol cotransporter 2 (Na(+)/myo-inositol cotransporter 2) (Sodium-dependent glucose cotransporter) (Sodium/glucose cotransporter KST1) (Sodium/myo-inositol transporter 2) (SMIT2) (Solute carrier family 5 member 11)	SLC5A11 KST1 SLGTX SMIT2	Homo sapiens (Human)	675	apoptotic process [GO:0006915]; myo-inositol transport [GO:0015798]	apical plasma membrane [GO:0016324]; plasma membrane [GO:0005886]	D-glucose:sodium symporter activity [GO:0005412]; myo-inositol transmembrane transporter activity [GO:0005365]; polyol transmembrane transporter activity [GO:0015166]
Q9H4B0	Q9H4B0	reviewed	OSGL1_HUMAN	tRNA N6-adenosine threonylcarbamoyltransferase, mitochondrial (EC 2.3.1.234) (N6-L-threonylcarbamoyladenine synthase) (t(6)A synthase) (O-sialoglycoprotein endopeptidase-like protein 1) (OSGEP-like protein 1) (t(6)A37 threonylcarbamoyladenosine biosynthesis protein OSGEPL1) (tRNA threonylcarbamoyladenosine biosynthesis protein OSGEPL1)	OSGEPL1 GCP1	Homo sapiens (Human)	414	tRNA threonylcarbamoyladenosine modification [GO:0002949]	mitochondrion [GO:0005739]	metal ion binding [GO:0046872]; N(6)-L-threonylcarbamoyladenine synthase activity [GO:0061711]
P29972	P29972	reviewed	AQP1_HUMAN	Aquaporin-1 (AQP-1) (Aquaporin-CHIP) (Channel-like integral membrane protein of 28 kDa) (Urine water channel)	AQP1 CHIP28	Homo sapiens (Human)	269	ammonium transmembrane transport [GO:0072488]; camera-type eye morphogenesis [GO:0048593]; carbon dioxide transmembrane transport [GO:0035378]; carbon dioxide transport [GO:0015670]; cell volume homeostasis [GO:0006884]; cellular homeostasis [GO:0019725]; cellular hyperosmotic response [GO:0071474]; cellular response to cAMP [GO:0071320]; cellular response to copper ion [GO:0071280]; cellular res…	ankyrin-1 complex [GO:0170014]; apical part of cell [GO:0045177]; apical plasma membrane [GO:0016324]; axon [GO:0030424]; basal plasma membrane [GO:0009925]; basolateral plasma membrane [GO:0016323]; brush border [GO:0005903]; brush border membrane [GO:0031526]; cytoplasm [GO:0005737]; extracellular exosome [GO:0070062]; nuclear membrane [GO:0031965]; nucleus [GO:0005634]; plasma membrane [GO:000…	ammonium channel activity [GO:0008519]; carbon dioxide transmembrane transporter activity [GO:0035379]; ephrin receptor binding [GO:0046875]; glycerol transmembrane transporter activity [GO:0015168]; hydrogen peroxide channel activity [GO:0140070]; identical protein binding [GO:0042802]; intracellularly cGMP-activated cation channel activity [GO:0005223]; nitric oxide transmembrane transporter ac…	DOMAIN: Aquaporins contain two tandem repeats each containing three membrane-spanning domains and a pore-forming loop with the signature motif Asn-Pro-Ala (NPA). {ECO:0000303|PubMed:11532455}.
Q8WWV3	Q8WWV3	reviewed	RT4I1_HUMAN	NAD(P)H oxidoreductase RTN4IP1, mitochondrial (EC 1.6.5.-) (NOGO-interacting mitochondrial protein) (Reticulon-4-interacting protein 1)	RTN4IP1 NIMP	Homo sapiens (Human)	396	nervous system development [GO:0007399]; regulation of dendrite development [GO:0050773]; ubiquinone biosynthetic process [GO:0006744]	mitochondrial matrix [GO:0005759]; mitochondrial outer membrane [GO:0005741]; mitochondrion [GO:0005739]	NADPH dehydrogenase (quinone) activity [GO:0008753]; zinc ion binding [GO:0008270]
Q5XKP0	Q5XKP0	reviewed	MIC13_HUMAN	MICOS complex subunit MIC13 (Protein P117)	MICOS13 C19orf70 MIC13 QIL1	Homo sapiens (Human)	118	cristae formation [GO:0042407]; inner mitochondrial membrane organization [GO:0007007]	MIB complex [GO:0140275]; MICOS complex [GO:0061617]; mitochondrial crista junction [GO:0044284]; mitochondrial inner membrane [GO:0005743]; mitochondrion [GO:0005739]; nucleoplasm [GO:0005654]; SAM complex [GO:0001401]
Q8WWM9	Q8WWM9	reviewed	CYGB_HUMAN	Cytoglobin (Histoglobin) (HGb) (Nitric oxygen dioxygenase CYGB) (NOD) (EC 1.14.12.-) (Nitrite reductase CYGB) (EC 1.7.-.-) (Pseudoperoxidase CYGB) (EC 1.11.1.-) (Stellate cell activation-associated protein) (Superoxide dismutase CYGB) (EC 1.15.1.1)	CYGB STAP	Homo sapiens (Human)	190	fatty acid oxidation [GO:0019395]; negative regulation of collagen biosynthetic process [GO:0032966]; negative regulation of fibroblast migration [GO:0010764]; negative regulation of hepatic stellate cell activation [GO:2000490]; nitric oxide catabolic process [GO:0046210]; nitric oxide metabolic process [GO:0046209]; oxygen transport [GO:0015671]; removal of superoxide radicals [GO:0019430]; res…	cytoplasm [GO:0005737]; cytosol [GO:0005829]; neuron projection [GO:0043005]; neuronal cell body [GO:0043025]; nuclear speck [GO:0016607]; nucleus [GO:0005634]	carbon monoxide binding [GO:0070025]; catalase activity [GO:0004096]; fatty acid peroxidase activity [GO:0047888]; heme binding [GO:0020037]; iron ion binding [GO:0005506]; nitric oxide dioxygenase activity, heme protein as donor [GO:0141118]; nitrite reductase activity [GO:0098809]; oxidoreductase activity [GO:0016491]; oxidoreductase activity, acting on a heme group of donors [GO:0016675]; oxyg…
Q13609	Q13609	reviewed	DNSL3_HUMAN	Deoxyribonuclease gamma (DNase gamma) (EC 3.1.21.-) (DNase I homolog protein DHP2) (Deoxyribonuclease I-like 3) (DNase I-like 3) (Liver and spleen DNase) (LS-DNase) (LSD)	DNASE1L3 DHP2 DNAS1L3	Homo sapiens (Human)	305	apoptotic DNA fragmentation [GO:0006309]; DNA metabolic process [GO:0006259]; neutrophil activation involved in immune response [GO:0002283]; programmed cell death involved in cell development [GO:0010623]; regulation of acute inflammatory response [GO:0002673]; regulation of neutrophil mediated cytotoxicity [GO:0070948]	endoplasmic reticulum [GO:0005783]; extracellular region [GO:0005576]; nucleus [GO:0005634]	calcium ion binding [GO:0005509]; deoxyribonuclease I activity [GO:0004530]; DNA binding [GO:0003677]; DNA nuclease activity [GO:0004536]
O94778	O94778	reviewed	AQP8_HUMAN	Aquaporin-8 (AQP-8)	AQP8	Homo sapiens (Human)	261	ammonium import across plasma membrane [GO:0140157]; ammonium transmembrane transport [GO:0072488]; B cell differentiation [GO:0030183]; cellular detoxification [GO:1990748]; cellular response to cAMP [GO:0071320]; hydrogen peroxide transmembrane transport [GO:0080170]; methylammonium transport [GO:0015843]; regulation of cholesterol biosynthetic process [GO:0045540]; transepithelial water transp…	apical part of cell [GO:0045177]; apical plasma membrane [GO:0016324]; basolateral plasma membrane [GO:0016323]; brush border membrane [GO:0031526]; intracellular canaliculus [GO:0046691]; intracellular vesicle [GO:0097708]; mitochondrial inner membrane [GO:0005743]; mitochondrial membrane [GO:0031966]; mitochondrion [GO:0005739]; plasma membrane [GO:0005886]; smooth endoplasmic reticulum [GO:000…	ammonium channel activity [GO:0008519]; methylammonium channel activity [GO:0015264]; urea channel activity [GO:0015265]; water channel activity [GO:0015250]	DOMAIN: Aquaporins contain two tandem repeats each containing three membrane-spanning domains and a pore-forming loop with the signature motif Asn-Pro-Ala (NPA).
Q8WVX3	Q8WVX3	reviewed	SRALN_HUMAN	Sarcoplasmic/endoplasmic reticulum calcium ATPase regulator ARLN (SERCA regulator ARLN) (Allregulin) (Another-regulin) (ALN) (Hepatitis C virus F protein-transactivated protein 1) (HCV F-transactivated protein 1)	ARLN C4orf3	Homo sapiens (Human)	66		endoplasmic reticulum membrane [GO:0005789]
Q99880	Q99880	reviewed	H2B1L_HUMAN	Histone H2B type 1-L (Histone H2B.c) (H2B/c)	H2BC13 H2BFC HIST1H2BL	Homo sapiens (Human)	126	nucleosome assembly [GO:0006334]	cytosol [GO:0005829]; extracellular exosome [GO:0070062]; nucleoplasm [GO:0005654]; nucleosome [GO:0000786]; nucleus [GO:0005634]	DNA binding [GO:0003677]; protein heterodimerization activity [GO:0046982]; structural constituent of chromatin [GO:0030527]
Q99879	Q99879	reviewed	H2B1M_HUMAN	Histone H2B type 1-M (Histone H2B.e) (H2B/e)	H2BC14 H2BFE HIST1H2BM	Homo sapiens (Human)	126	nucleosome assembly [GO:0006334]	cytosol [GO:0005829]; extracellular exosome [GO:0070062]; nucleoplasm [GO:0005654]; nucleosome [GO:0000786]; nucleus [GO:0005634]	DNA binding [GO:0003677]; protein heterodimerization activity [GO:0046982]; structural constituent of chromatin [GO:0030527]
Q99877	Q99877	reviewed	H2B1N_HUMAN	Histone H2B type 1-N (Histone H2B.d) (H2B/d)	H2BC15 H2BFD HIST1H2BN	Homo sapiens (Human)	126	nucleosome assembly [GO:0006334]	cytosol [GO:0005829]; extracellular exosome [GO:0070062]; nucleoplasm [GO:0005654]; nucleosome [GO:0000786]; nucleus [GO:0005634]	DNA binding [GO:0003677]; protein heterodimerization activity [GO:0046982]; structural constituent of chromatin [GO:0030527]
P57053	P57053	reviewed	H2BFS_HUMAN	Histone H2B type F-S (H2B-clustered histone 12 like) (H2B.S histone 1) (Histone H2B.s) (H2B/s)	H2BC12L H2BFS H2BS1	Homo sapiens (Human)	126	antibacterial humoral response [GO:0019731]; antimicrobial humoral immune response mediated by antimicrobial peptide [GO:0061844]; defense response to Gram-positive bacterium [GO:0050830]; innate immune response in mucosa [GO:0002227]; substantia nigra development [GO:0021762]	cytosol [GO:0005829]; extracellular space [GO:0005615]; nucleoplasm [GO:0005654]; nucleosome [GO:0000786]; nucleus [GO:0005634]	DNA binding [GO:0003677]; protein heterodimerization activity [GO:0046982]; structural constituent of chromatin [GO:0030527]
P17858	P17858	reviewed	PFKAL_HUMAN	ATP-dependent 6-phosphofructokinase, liver type (ATP-PFK) (PFK-L) (EC 2.7.1.11) (6-phosphofructokinase type B) (Phosphofructo-1-kinase isozyme B) (PFK-B) (Phosphohexokinase)	PFKL	Homo sapiens (Human)	780	canonical glycolysis [GO:0061621]; fructose 1,6-bisphosphate metabolic process [GO:0030388]; fructose 6-phosphate metabolic process [GO:0006002]; glycolytic process [GO:0006096]; negative regulation of insulin secretion [GO:0046676]; response to glucose [GO:0009749]	6-phosphofructokinase complex [GO:0005945]; cytosol [GO:0005829]; extracellular exosome [GO:0070062]; extracellular region [GO:0005576]; ficolin-1-rich granule lumen [GO:1904813]; membrane [GO:0016020]; secretory granule lumen [GO:0034774]	6-phosphofructokinase activity [GO:0003872]; ATP binding [GO:0005524]; fructose binding [GO:0070061]; fructose-6-phosphate binding [GO:0070095]; identical protein binding [GO:0042802]; kinase binding [GO:0019900]; metal ion binding [GO:0046872]
P29803	P29803	reviewed	ODPAT_HUMAN	Pyruvate dehydrogenase E1 component subunit alpha, testis-specific form, mitochondrial (EC 1.2.4.1) (PDHE1-A type II)	PDHA2 PDHAL	Homo sapiens (Human)	388	acetyl-CoA biosynthetic process from pyruvate [GO:0006086]; glucose metabolic process [GO:0006006]; pyruvate metabolic process [GO:0006090]; tricarboxylic acid cycle [GO:0006099]	mitochondrial matrix [GO:0005759]; mitochondrion [GO:0005739]; nucleolus [GO:0005730]; nucleus [GO:0005634]; pyruvate dehydrogenase complex [GO:0045254]	metal ion binding [GO:0046872]; pyruvate dehydrogenase (acetyl-transferring) activity [GO:0004739]; pyruvate dehydrogenase (NAD+) activity [GO:0034604]
P17812	P17812	reviewed	PYRG1_HUMAN	CTP synthase 1 (EC 6.3.4.2) (CTP synthetase 1) (UTP--ammonia ligase 1)	CTPS1 CTPS	Homo sapiens (Human)	591	'de novo' CTP biosynthetic process [GO:0044210]; B cell proliferation [GO:0042100]; CTP biosynthetic process [GO:0006241]; nucleobase-containing compound metabolic process [GO:0006139]; pyrimidine nucleobase biosynthetic process [GO:0019856]; response to xenobiotic stimulus [GO:0009410]; T cell proliferation [GO:0042098]	cytoophidium [GO:0097268]; cytoplasm [GO:0005737]; cytosol [GO:0005829]; membrane [GO:0016020]	ATP binding [GO:0005524]; CTP synthase activity [GO:0003883]; identical protein binding [GO:0042802]
Q9H2V7	Q9H2V7	reviewed	SPNS1_HUMAN	Protein spinster homolog 1 (HSpin1) (SPNS1) (Spinster-like protein 1)	SPNS1 SPIN1 PP20300	Homo sapiens (Human)	528	lysophospholipid transport [GO:0051977]; phospholipid efflux [GO:0033700]; regulation of lysosomal lumen pH [GO:0035751]	lysosomal membrane [GO:0005765]; membrane [GO:0016020]; mitochondrial inner membrane [GO:0005743]	transmembrane transporter activity [GO:0022857]
O75596	O75596	reviewed	CLC3A_HUMAN	C-type lectin domain family 3 member A (C-type lectin superfamily member 1) (Cartilage-derived C-type lectin)	CLEC3A CLECSF1 UNQ700/PRO1345	Homo sapiens (Human)	197	ossification [GO:0001503]; skeletal system development [GO:0001501]	extracellular space [GO:0005615]	carbohydrate binding [GO:0030246]
Q8WVI0	Q8WVI0	reviewed	UQCC5_HUMAN	Ubiquinol-cytochrome c reductase complex assembly factor 5 (Small integral membrane protein 4)	UQCC5 C3orf78 SMIM4	Homo sapiens (Human)	70	mitochondrial cytochrome c oxidase assembly [GO:0033617]; mitochondrial respiratory chain complex III assembly [GO:0034551]	mitochondrial inner membrane [GO:0005743]; mitochondrion [GO:0005739]	mitochondrial ribosome binding [GO:0097177]
Q01581	Q01581	reviewed	HMCS1_HUMAN	Hydroxymethylglutaryl-CoA synthase, cytoplasmic (HMG-CoA synthase) (EC 2.3.3.10) (3-hydroxy-3-methylglutaryl coenzyme A synthase)	HMGCS1 HMGCS	Homo sapiens (Human)	520	acetyl-CoA metabolic process [GO:0006084]; cholesterol biosynthetic process [GO:0006695]; farnesyl diphosphate biosynthetic process, mevalonate pathway [GO:0010142]; lipid metabolic process [GO:0006629]	cytoplasm [GO:0005737]; cytosol [GO:0005829]	hydroxymethylglutaryl-CoA synthase activity [GO:0004421]; protein homodimerization activity [GO:0042803]
P00995	P00995	reviewed	ISK1_HUMAN	Serine protease inhibitor Kazal-type 1 (Pancreatic secretory trypsin inhibitor) (Tumor-associated trypsin inhibitor) (TATI)	SPINK1 PSTI	Homo sapiens (Human)	79	cellular response to peptide hormone stimulus [GO:0071375]; negative regulation of calcium ion import [GO:0090281]; negative regulation of nitric oxide mediated signal transduction [GO:0010751]; nitric oxide mediated signal transduction [GO:0007263]; positive regulation of cytosolic calcium ion concentration [GO:0007204]; positive regulation of epithelial cell proliferation [GO:0050679]; positive…	extracellular exosome [GO:0070062]	endopeptidase inhibitor activity [GO:0004866]; serine-type endopeptidase inhibitor activity [GO:0004867]
Q9BS92	Q9BS92	reviewed	NPS3B_HUMAN	Protein NipSnap homolog 3B (NipSnap3B) (SNAP1)	NIPSNAP3B NIPSNAP3	Homo sapiens (Human)	247	mitophagy [GO:0000423]	mitochondrion [GO:0005739]
Q9BRX2	Q9BRX2	reviewed	PELO_HUMAN	Protein pelota homolog (hPelota) (Protein Dom34 homolog)	PELO CGI-17	Homo sapiens (Human)	385	cell division [GO:0051301]; chromosome organization [GO:0051276]; endoderm development [GO:0007492]; inner cell mass cell proliferation [GO:0001833]; mesenchymal to epithelial transition [GO:0060231]; nonfunctional rRNA decay [GO:0070651]; nuclear-transcribed mRNA catabolic process, no-go decay [GO:0070966]; nuclear-transcribed mRNA catabolic process, non-stop decay [GO:0070481]; positive regulat…	cytoplasm [GO:0005737]; cytosolic ribosome [GO:0022626]; Dom34-Hbs1 complex [GO:1990533]	metal ion binding [GO:0046872]; nucleoside-triphosphatase regulator activity [GO:0060589]; ribosome binding [GO:0043022]; stalled ribosome sensor activity [GO:0170011]
Q9H2D1	Q9H2D1	reviewed	S2532_HUMAN	Solute carrier family 25 member 32 (Mitochondrial FAD transporter)	SLC25A32 MFT MFTC	Homo sapiens (Human)	315	folic acid metabolic process [GO:0046655]; mitochondrial FAD transmembrane transport [GO:1990548]; transmembrane transport [GO:0055085]	mitochondrial inner membrane [GO:0005743]; mitochondrion [GO:0005739]	FAD transmembrane transporter activity [GO:0015230]; folic acid transmembrane transporter activity [GO:0008517]
Q99707	Q99707	reviewed	METH_HUMAN	Methionine synthase (MS) (EC 2.1.1.13) (5-methyltetrahydrofolate--homocysteine methyltransferase) (Cobalamin-dependent methionine synthase) (Vitamin-B12 dependent methionine synthase)	MTR	Homo sapiens (Human)	1265	axon regeneration [GO:0031103]; cellular response to nitric oxide [GO:0071732]; cobalamin metabolic process [GO:0009235]; homocysteine metabolic process [GO:0050667]; methionine biosynthetic process [GO:0009086]; methylation [GO:0032259]; nervous system development [GO:0007399]; response to axon injury [GO:0048678]; sulfur amino acid metabolic process [GO:0000096]; tetrahydrofolate metabolic proc…	cytosol [GO:0005829]	cobalamin binding [GO:0031419]; methionine synthase activity [GO:0008705]; zinc ion binding [GO:0008270]	DOMAIN: Modular enzyme with four functionally distinct domains. The isolated Hcy-binding domain catalyzes methyl transfer from free methylcobalamin to homocysteine. The Hcy-binding domain in association with the pterin-binding domain catalyzes the methylation of cob(I)alamin by methyltetrahydrofolate and the methylation of homocysteine. The B12-binding domain binds the cofactor. The AdoMet activa…
O75477	O75477	reviewed	ERLN1_HUMAN	Erlin-1 (Endoplasmic reticulum lipid raft-associated protein 1) (Protein KE04) (Stomatin-prohibitin-flotillin-HflC/K domain-containing protein 1) (SPFH domain-containing protein 1)	ERLIN1 C10orf69 KE04 KEO4 SPFH1	Homo sapiens (Human)	348	cholesterol metabolic process [GO:0008203]; ERAD pathway [GO:0036503]; negative regulation of cholesterol biosynthetic process [GO:0045541]; negative regulation of fatty acid biosynthetic process [GO:0045717]; regulation of cholesterol biosynthetic process [GO:0045540]; SREBP signaling pathway [GO:0032933]	endoplasmic reticulum [GO:0005783]; endoplasmic reticulum membrane [GO:0005789]; membrane raft [GO:0045121]; protein-containing complex [GO:0032991]	cholesterol binding [GO:0015485]; ubiquitin protein ligase binding [GO:0031625]
Q9H1K4	Q9H1K4	reviewed	GHC2_HUMAN	Mitochondrial glutamate carrier 2 (GC-2) (Glutamate/H(+) symporter 2) (Solute carrier family 25 member 18)	SLC25A18 GC2	Homo sapiens (Human)	315	aspartate transmembrane transport [GO:0015810]; L-glutamate transmembrane transport [GO:0015813]; malate-aspartate shuttle [GO:0043490]; monoatomic ion transport [GO:0006811]	mitochondrial inner membrane [GO:0005743]; mitochondrion [GO:0005739]	amino acid:proton symporter activity [GO:0005280]; L-aspartate transmembrane transporter activity [GO:0015183]; L-glutamate transmembrane transporter activity [GO:0005313]
Q13423	Q13423	reviewed	NNTM_HUMAN	NAD(P) transhydrogenase, mitochondrial (EC 7.1.1.1) (Nicotinamide nucleotide transhydrogenase) (Pyridine nucleotide transhydrogenase)	NNT	Homo sapiens (Human)	1086	cell redox homeostasis [GO:0045454]; cellular oxidant detoxification [GO:0098869]; intracellular oxygen homeostasis [GO:0032364]; NADPH regeneration [GO:0006740]; negative regulation of apoptotic process [GO:0043066]; positive regulation of hydrogen peroxide catabolic process [GO:1903285]; positive regulation of mitochondrial membrane potential [GO:0010918]; proton transmembrane transport [GO:190…	membrane [GO:0016020]; mitochondrial inner membrane [GO:0005743]; mitochondrion [GO:0005739]; respiratory chain complex [GO:0098803]	NAD binding [GO:0051287]; NAD(P)+ transhydrogenase (Si-specific) activity [GO:0003957]; NADP binding [GO:0050661]; proton-translocating NAD(P)+ transhydrogenase activity [GO:0008750]
Q9BQT8	Q9BQT8	reviewed	ODC_HUMAN	Mitochondrial 2-oxodicarboxylate carrier (ODC) (Mitochondrial 2-oxoadipate carrier) (Solute carrier family 25 member 21)	SLC25A21 ODC	Homo sapiens (Human)	299	lipid transport [GO:0006869]; lysine catabolic process [GO:0006554]; mitochondrial alpha-ketoglutarate transmembrane transport [GO:1990550]	mitochondrial inner membrane [GO:0005743]; mitochondrion [GO:0005739]	alpha-ketoglutarate transmembrane transporter activity [GO:0015139]; antiporter activity [GO:0015297]
Q9BQS7	Q9BQS7	reviewed	HEPH_HUMAN	Hephaestin (Hp) (EC 1.16.3.1)	HEPH KIAA0698 UNQ2562/PRO6242	Homo sapiens (Human)	1158	intestinal iron absorption [GO:0160179]; iron ion transport [GO:0006826]; multicellular organismal-level iron ion homeostasis [GO:0060586]; positive regulation of iron export across plasma membrane [GO:1904040]	basolateral plasma membrane [GO:0016323]; perinuclear region of cytoplasm [GO:0048471]; plasma membrane [GO:0005886]	copper ion binding [GO:0005507]; ferroxidase activity [GO:0004322]
P55916	P55916	reviewed	UCP3_HUMAN	Putative mitochondrial transporter UCP3 (Solute carrier family 25 member 9) (Uncoupling protein-3) (UCP 3)	UCP3 SLC25A9	Homo sapiens (Human)	312	adaptive thermogenesis [GO:1990845]; cellular response to hormone stimulus [GO:0032870]; fatty acid metabolic process [GO:0006631]; lipid hydroperoxide transport [GO:1901373]; lipid metabolic process [GO:0006629]; mitochondrial transmembrane transport [GO:1990542]; proton transmembrane transport [GO:1902600]; respiratory gaseous exchange by respiratory system [GO:0007585]; response to activity [G…	mitochondrial inner membrane [GO:0005743]; mitochondrion [GO:0005739]	oxidative phosphorylation uncoupler activity [GO:0017077]; proton transmembrane transporter activity [GO:0015078]
P31937	P31937	reviewed	3HIDH_HUMAN	3-hydroxyisobutyrate dehydrogenase, mitochondrial (HIBADH) (EC 1.1.1.31)	HIBADH	Homo sapiens (Human)	336	valine catabolic process [GO:0006574]	mitochondrial matrix [GO:0005759]; mitochondrion [GO:0005739]	3-hydroxyisobutyrate dehydrogenase activity [GO:0008442]; NAD binding [GO:0051287]; NADP binding [GO:0050661]
P31930	P31930	reviewed	QCR1_HUMAN	Cytochrome b-c1 complex subunit 1, mitochondrial (Complex III subunit 1) (Core protein I) (Ubiquinol-cytochrome-c reductase complex core protein 1)	UQCRC1	Homo sapiens (Human)	480	aerobic respiration [GO:0009060]; cellular respiration [GO:0045333]; mitochondrial electron transport, ubiquinol to cytochrome c [GO:0006122]; oxidative phosphorylation [GO:0006119]; response to activity [GO:0014823]; response to alkaloid [GO:0043279]	mitochondrial inner membrane [GO:0005743]; mitochondrion [GO:0005739]; respiratory chain complex [GO:0098803]; respiratory chain complex III [GO:0045275]	metal ion binding [GO:0046872]; protein-containing complex binding [GO:0044877]; ubiquinol-cytochrome-c reductase activity [GO:0008121]; ubiquitin protein ligase binding [GO:0031625]
Q8WTQ1	Q8WTQ1	reviewed	D104A_HUMAN	Beta-defensin 104 (Beta-defensin 4) (BD-4) (DEFB-4) (hBD-4) (Defensin, beta 104)	DEFB104A DEFB104 DEFB4; DEFB104B	Homo sapiens (Human)	72	cellular response to phorbol 13-acetate 12-myristate [GO:1904628]; defense response to Gram-negative bacterium [GO:0050829]; defense response to Gram-positive bacterium [GO:0050830]; innate immune response [GO:0045087]; monocyte chemotaxis [GO:0002548]; positive chemotaxis [GO:0050918]	extracellular region [GO:0005576]	chemoattractant activity [GO:0042056]
Q5VSG8	Q5VSG8	reviewed	MANEL_HUMAN	Glycoprotein endo-alpha-1,2-mannosidase-like protein (EC 3.2.1.-)	MANEAL	Homo sapiens (Human)	457		Golgi membrane [GO:0000139]	alpha-mannosidase activity [GO:0004559]
Q99611	Q99611	reviewed	SPS2_HUMAN	Selenide, water dikinase 2 (EC 2.7.9.3) (Selenium donor protein 2) (Selenophosphate synthase 2)	SEPHS2 SPS2	Homo sapiens (Human)	448	selenium compound metabolic process [GO:0001887]; selenocysteine biosynthetic process [GO:0016260]; selenocysteine metabolic process [GO:0016259]	cytoplasm [GO:0005737]; cytosol [GO:0005829]	ATP binding [GO:0005524]; metal ion binding [GO:0046872]; selenide, water dikinase activity [GO:0004756]
P17612	P17612	reviewed	KAPCA_HUMAN	cAMP-dependent protein kinase catalytic subunit alpha (PKA C-alpha) (EC 2.7.11.11)	PRKACA PKACA	Homo sapiens (Human)	351	adenylate cyclase-activating G protein-coupled receptor signaling pathway [GO:0007189]; adenylate cyclase-inhibiting G protein-coupled receptor signaling pathway [GO:0007193]; cAMP/PKA signal transduction [GO:0141156]; cell communication by electrical coupling involved in cardiac conduction [GO:0086064]; cellular response to cold [GO:0070417]; cellular response to epinephrine stimulus [GO:0071872…	acrosomal vesicle [GO:0001669]; calcium channel complex [GO:0034704]; cAMP-dependent protein kinase complex [GO:0005952]; centrosome [GO:0005813]; ciliary base [GO:0097546]; cytoplasm [GO:0005737]; cytosol [GO:0005829]; extracellular exosome [GO:0070062]; glutamatergic synapse [GO:0098978]; mitochondrial matrix [GO:0005759]; neuromuscular junction [GO:0031594]; nuclear speck [GO:0016607]; nucleop…	ATP binding [GO:0005524]; cAMP-dependent protein kinase activity [GO:0004691]; channel activator activity [GO:0099103]; magnesium ion binding [GO:0000287]; manganese ion binding [GO:0030145]; protein domain specific binding [GO:0019904]; protein kinase A regulatory subunit binding [GO:0034237]; protein kinase activity [GO:0004672]; protein kinase binding [GO:0019901]; protein serine kinase activi…
Q9H0U4	Q9H0U4	reviewed	RAB1B_HUMAN	Ras-related protein Rab-1B (EC 3.6.5.2)	RAB1B	Homo sapiens (Human)	201	autophagosome assembly [GO:0000045]; endoplasmic reticulum to Golgi vesicle-mediated transport [GO:0006888]; Golgi organization [GO:0007030]; intracellular protein transport [GO:0006886]; positive regulation of glycoprotein metabolic process [GO:1903020]; regulation of autophagosome assembly [GO:2000785]; virion assembly [GO:0019068]	cytosol [GO:0005829]; endomembrane system [GO:0012505]; endoplasmic reticulum membrane [GO:0005789]; endoplasmic reticulum-Golgi intermediate compartment membrane [GO:0033116]; extracellular exosome [GO:0070062]; Golgi apparatus [GO:0005794]; Golgi membrane [GO:0000139]; perinuclear region of cytoplasm [GO:0048471]; phagophore assembly site membrane [GO:0034045]; transport vesicle [GO:0030133]	G protein activity [GO:0003925]; GTP binding [GO:0005525]; GTPase activity [GO:0003924]
Q9BQD1	Q9BQD1	reviewed	MCHL2_HUMAN	Putative pro-MCH-like protein 2 (Pro-melanin-concentrating hormone-like protein 2)	PMCHL2	Homo sapiens (Human)	86	chemical synaptic transmission [GO:0007268]; negative regulation of synaptic transmission, dopaminergic [GO:0032227]	synapse [GO:0045202]	melanin-concentrating hormone activity [GO:0030354]; type 1 melanin-concentrating hormone receptor binding [GO:0031777]
O75366	O75366	reviewed	AVIL_HUMAN	Advillin (p92)	AVIL	Homo sapiens (Human)	819	actin filament organization [GO:0007015]; actin filament severing [GO:0051014]; actin polymerization or depolymerization [GO:0008154]; barbed-end actin filament capping [GO:0051016]; cilium assembly [GO:0060271]; nervous system development [GO:0007399]; positive regulation of lamellipodium assembly [GO:0010592]; positive regulation of neuron projection development [GO:0010976]; regulation of diac…	actin cytoskeleton [GO:0015629]; actin filament [GO:0005884]; axon [GO:0030424]; cell projection [GO:0042995]; cytoplasm [GO:0005737]; focal adhesion [GO:0005925]; lamellipodium [GO:0030027]; neuron projection [GO:0043005]	actin binding [GO:0003779]; actin filament binding [GO:0051015]; Arp2/3 complex binding [GO:0071933]; phosphatidylinositol-4,5-bisphosphate binding [GO:0005546]
P48735	P48735	reviewed	IDHP_HUMAN	Isocitrate dehydrogenase [NADP], mitochondrial (IDH) (EC 1.1.1.42) (ICD-M) (IDP) (NADP(+)-specific ICDH) (Oxalosuccinate decarboxylase)	IDH2	Homo sapiens (Human)	452	2-oxoglutarate metabolic process [GO:0006103]; carbohydrate metabolic process [GO:0005975]; glyoxylate cycle [GO:0006097]; isocitrate metabolic process [GO:0006102]; NADP metabolic process [GO:0006739]; tricarboxylic acid cycle [GO:0006099]	cytosol [GO:0005829]; extracellular exosome [GO:0070062]; mitochondrial matrix [GO:0005759]; mitochondrion [GO:0005739]; peroxisome [GO:0005777]	isocitrate dehydrogenase (NADP+) activity [GO:0004450]; magnesium ion binding [GO:0000287]; NAD binding [GO:0051287]
P48728	P48728	reviewed	GCST_HUMAN	Aminomethyltransferase, mitochondrial (EC 2.1.2.10) (Glycine cleavage system T protein) (GCVT)	AMT GCST	Homo sapiens (Human)	403	glycine catabolic process [GO:0006546]; glycine decarboxylation via glycine cleavage system [GO:0019464]	glycine cleavage complex [GO:0005960]; mitochondrial matrix [GO:0005759]; mitochondrion [GO:0005739]; nucleoplasm [GO:0005654]	aminomethyltransferase activity [GO:0004047]; transaminase activity [GO:0008483]
P24752	P24752	reviewed	THIL_HUMAN	Acetyl-CoA acetyltransferase, mitochondrial (EC 2.3.1.9) (Acetoacetyl-CoA thiolase) (T2)	ACAT1 ACAT MAT	Homo sapiens (Human)	427	acetyl-CoA biosynthetic process [GO:0006085]; acetyl-CoA catabolic process [GO:0046356]; adipose tissue development [GO:0060612]; coenzyme A biosynthetic process [GO:0015937]; coenzyme A metabolic process [GO:0015936]; fatty acid beta-oxidation [GO:0006635]; isoleucine catabolic process [GO:0006550]; ketone body catabolic process [GO:0046952]; ketone body metabolic process [GO:1902224]; liver dev…	endoplasmic reticulum [GO:0005783]; extracellular exosome [GO:0070062]; mitochondrial matrix [GO:0005759]; mitochondrion [GO:0005739]	acetyl-CoA C-acetyltransferase activity [GO:0003985]; C-acetyltransferase activity [GO:0016453]; cholesterol O-acyltransferase activity [GO:0034736]; coenzyme A binding [GO:0120225]; enzyme binding [GO:0019899]; identical protein binding [GO:0042802]; potassium ion binding [GO:0030955]
O75306	O75306	reviewed	NDUS2_HUMAN	NADH dehydrogenase [ubiquinone] iron-sulfur protein 2, mitochondrial (EC 7.1.1.2) (Complex I-49kD) (CI-49kD) (NADH-ubiquinone oxidoreductase 49 kDa subunit)	NDUFS2	Homo sapiens (Human)	463	aerobic respiration [GO:0009060]; cellular response to oxygen levels [GO:0071453]; gliogenesis [GO:0042063]; mitochondrial ATP synthesis coupled electron transport [GO:0042775]; mitochondrial electron transport, NADH to ubiquinone [GO:0006120]; mitochondrial respiratory chain complex I assembly [GO:0032981]; neural precursor cell proliferation [GO:0061351]; neurogenesis [GO:0022008]; proton motiv…	mitochondrial inner membrane [GO:0005743]; mitochondrial matrix [GO:0005759]; mitochondrion [GO:0005739]; respiratory chain complex I [GO:0045271]	4 iron, 4 sulfur cluster binding [GO:0051539]; electron transfer activity [GO:0009055]; metal ion binding [GO:0046872]; NAD binding [GO:0051287]; NADH dehydrogenase (ubiquinone) activity [GO:0008137]; oxygen sensor activity [GO:0019826]; quinone binding [GO:0048038]; ubiquitin protein ligase binding [GO:0031625]
Q9BPY3	Q9BPY3	reviewed	F118B_HUMAN	Protein FAM118B	FAM118B	Homo sapiens (Human)	351		Cajal body [GO:0015030]	identical protein binding [GO:0042802]
P55851	P55851	reviewed	UCP2_HUMAN	Dicarboxylate carrier SLC25A8 (Mitochondrial uncoupling protein 2) (UCP 2) (Solute carrier family 25 member 8) (UCPH)	UCP2 SLC25A8	Homo sapiens (Human)	309	adaptive thermogenesis [GO:1990845]; C4-dicarboxylate transport [GO:0015740]; cellular response to amino acid starvation [GO:0034198]; cellular response to glucose stimulus [GO:0071333]; cellular response to insulin stimulus [GO:0032869]; cellular response to lead ion [GO:0071284]; glutamine metabolic process [GO:0006541]; glycolytic process [GO:0006096]; liver regeneration [GO:0097421]; long-cha…	mitochondrial inner membrane [GO:0005743]; mitochondrion [GO:0005739]	antiporter activity [GO:0015297]; chloride transmembrane transporter activity [GO:0015108]; GDP binding [GO:0019003]; L-aspartate transmembrane transporter activity [GO:0015183]; malate transmembrane transporter activity [GO:0015140]; oxaloacetate transmembrane transporter activity [GO:0015131]; oxidative phosphorylation uncoupler activity [GO:0017077]; phosphate ion uniporter activity [GO:014078…	DOMAIN: The GDP-binding domain is located within the hydrophilic cavity, with GDP phosphates likely forming salt bridges with the charged residues, Lys-141 and Arg-185. {ECO:0000250|UniProtKB:P70406}.; DOMAIN: The long-chain fatty acid-binding domain consists of an hydrophobic groove between peripheral transmembrane helices 1 and 6 near the matrix side. {ECO:0000250|UniProtKB:P70406}.
Q9H0C2	Q9H0C2	reviewed	ADT4_HUMAN	ADP/ATP translocase 4 (ADP,ATP carrier protein 4) (Adenine nucleotide translocator 4) (ANT 4) (Solute carrier family 25 member 31) (Sperm flagellar energy carrier protein)	SLC25A31 AAC4 ANT4 SFEC	Homo sapiens (Human)	315	cell differentiation [GO:0030154]; male meiosis I [GO:0007141]; mitochondrial ADP transmembrane transport [GO:0140021]; mitochondrial ATP transmembrane transport [GO:1990544]; negative regulation of mitochondrial outer membrane permeabilization involved in apoptotic signaling pathway [GO:1901029]; regulation of mitochondrial membrane permeability [GO:0046902]; spermatogenesis [GO:0007283]	membrane [GO:0016020]; mitochondrial inner membrane [GO:0005743]; mitochondrial permeability transition pore complex [GO:0005757]; mitochondrion [GO:0005739]; motile cilium [GO:0031514]; nucleus [GO:0005634]; plasma membrane [GO:0005886]	ATP:ADP antiporter activity [GO:0005471]	DOMAIN: The transmembrane helices are not perpendicular to the plane of the membrane, but cross the membrane at an angle. Odd-numbered transmembrane helices exhibit a sharp kink, due to the presence of a conserved proline residue. {ECO:0000250|UniProtKB:P02722}.
P17568	P17568	reviewed	NDUB7_HUMAN	NADH dehydrogenase [ubiquinone] 1 beta subcomplex subunit 7 (Cell adhesion protein SQM1) (Complex I-B18) (CI-B18) (NADH-ubiquinone oxidoreductase B18 subunit)	NDUFB7	Homo sapiens (Human)	137	aerobic respiration [GO:0009060]; mitochondrial electron transport, NADH to ubiquinone [GO:0006120]; proton motive force-driven mitochondrial ATP synthesis [GO:0042776]	mitochondrial inner membrane [GO:0005743]; mitochondrial intermembrane space [GO:0005758]; mitochondrion [GO:0005739]; respiratory chain complex I [GO:0045271]	NADH dehydrogenase (ubiquinone) activity [GO:0008137]	DOMAIN: Contains two C-X9-C motifs that are predicted to form a helix-coil-helix structure, permitting the formation of intramolecular disulfide bonds. {ECO:0000269|PubMed:21310150}.
P17540	P17540	reviewed	KCRS_HUMAN	Creatine kinase S-type, mitochondrial (EC 2.7.3.2) (Basic-type mitochondrial creatine kinase) (Mib-CK) (Sarcomeric mitochondrial creatine kinase) (S-MtCK)	CKMT2	Homo sapiens (Human)	419	muscle contraction [GO:0006936]; phosphocreatine biosynthetic process [GO:0046314]	mitochondrial inner membrane [GO:0005743]; mitochondrion [GO:0005739]	ATP binding [GO:0005524]; creatine kinase activity [GO:0004111]
P50993	P50993	reviewed	AT1A2_HUMAN	Sodium/potassium-transporting ATPase subunit alpha-2 (Na(+)/K(+) ATPase alpha-2 subunit) (EC 7.2.2.13) (Sodium pump subunit alpha-2)	ATP1A2 KIAA0778	Homo sapiens (Human)	1020	adult locomotory behavior [GO:0008344]; amygdala development [GO:0021764]; ATP metabolic process [GO:0046034]; behavioral fear response [GO:0001662]; cardiac muscle contraction [GO:0060048]; cell communication by electrical coupling involved in cardiac conduction [GO:0086064]; cellular response to mechanical stimulus [GO:0071260]; cellular response to steroid hormone stimulus [GO:0071383]; intrac…	caveola [GO:0005901]; cell projection [GO:0042995]; cell surface [GO:0009986]; cytoplasm [GO:0005737]; dendritic spine [GO:0043197]; endoplasmic reticulum [GO:0005783]; endosome [GO:0005768]; extracellular vesicle [GO:1903561]; intercalated disc [GO:0014704]; membrane [GO:0016020]; neuronal cell body [GO:0043025]; organelle membrane [GO:0031090]; plasma membrane [GO:0005886]; sodium:potassium-exc…	ATP binding [GO:0005524]; ATP hydrolysis activity [GO:0016887]; ATPase-coupled monoatomic cation transmembrane transporter activity [GO:0019829]; P-type sodium:potassium-exchanging transporter activity [GO:0005391]; phosphatase activity [GO:0016791]; potassium ion binding [GO:0030955]; protein heterodimerization activity [GO:0046982]; protein-folding chaperone binding [GO:0051087]; sodium ion bin…
A8MWL6	A8MWL6	reviewed	SNG2L_HUMAN	Putative synaptogyrin-2 like protein		Homo sapiens (Human)	223		neuromuscular junction [GO:0031594]; synaptic vesicle membrane [GO:0030672]
O75251	O75251	reviewed	NDUS7_HUMAN	NADH dehydrogenase [ubiquinone] iron-sulfur protein 7, mitochondrial (EC 7.1.1.2) (Complex I-20kD) (CI-20kD) (NADH-ubiquinone oxidoreductase 20 kDa subunit) (PSST subunit)	NDUFS7	Homo sapiens (Human)	213	aerobic respiration [GO:0009060]; electron transport coupled proton transport [GO:0015990]; mitochondrial electron transport, NADH to ubiquinone [GO:0006120]; mitochondrial respiratory chain complex I assembly [GO:0032981]; proton motive force-driven mitochondrial ATP synthesis [GO:0042776]	mitochondrial inner membrane [GO:0005743]; mitochondrial matrix [GO:0005759]; mitochondrion [GO:0005739]; neuronal cell body [GO:0043025]; respiratory chain complex I [GO:0045271]; synaptic membrane [GO:0097060]	4 iron, 4 sulfur cluster binding [GO:0051539]; metal ion binding [GO:0046872]; monooxygenase activity [GO:0004497]; NADH dehydrogenase (ubiquinone) activity [GO:0008137]; oxidoreductase activity, acting on NAD(P)H, quinone or similar compound as acceptor [GO:0016655]; protease binding [GO:0002020]; quinone binding [GO:0048038]
Q7L7L0	Q7L7L0	reviewed	H2A3_HUMAN	Histone H2A type 3 (H2A-clustered histone 25)	H2AC25 H2AW HIST3H2A	Homo sapiens (Human)	130	heterochromatin formation [GO:0031507]; nucleosome disassembly [GO:0006337]; UV-damage excision repair [GO:0070914]	extracellular exosome [GO:0070062]; nucleosome [GO:0000786]; nucleus [GO:0005634]	DNA binding [GO:0003677]; protein heterodimerization activity [GO:0046982]; structural constituent of chromatin [GO:0030527]
P12694	P12694	reviewed	ODBA_HUMAN	2-oxoisovalerate dehydrogenase subunit alpha, mitochondrial (EC 1.2.4.4) (Branched-chain alpha-keto acid dehydrogenase E1 component alpha chain) (BCKDE1A) (BCKDH E1-alpha)	BCKDHA	Homo sapiens (Human)	445	branched-chain amino acid catabolic process [GO:0009083]	branched-chain alpha-ketoacid dehydrogenase complex [GO:0160157]; mitochondrial matrix [GO:0005759]; mitochondrion [GO:0005739]	3-methyl-2-oxobutanoate dehydrogenase (2-methylpropanoyl-transferring) activity [GO:0003863]; carboxy-lyase activity [GO:0016831]; metal ion binding [GO:0046872]
Q13268	Q13268	reviewed	DHRS2_HUMAN	Dehydrogenase/reductase SDR family member 2, mitochondrial (EC 1.1.1.-) (Dicarbonyl reductase HEP27) (Protein D) (Short chain dehydrogenase/reductase family 25C member 1) (Protein SDR25C1)	DHRS2 SDR25C1	Homo sapiens (Human)	280	C21-steroid hormone metabolic process [GO:0008207]; cellular response to oxidative stress [GO:0034599]; electron transport chain [GO:0022900]; myeloid dendritic cell differentiation [GO:0043011]; negative regulation of apoptotic process [GO:0043066]; negative regulation of cell population proliferation [GO:0008285]; response to toxic substance [GO:0009636]	cytoplasm [GO:0005737]; mitochondrial matrix [GO:0005759]; mitochondrion [GO:0005739]; nuclear envelope [GO:0005635]; nucleoplasm [GO:0005654]; nucleus [GO:0005634]	carbonyl reductase (NADPH) activity [GO:0004090]; oxidoreductase activity, acting on the CH-OH group of donors, NAD or NADP as acceptor [GO:0016616]
Q6PIV7	Q6PIV7	reviewed	S2534_HUMAN	Solute carrier family 25 member 34	SLC25A34	Homo sapiens (Human)	304	blastocyst hatching [GO:0001835]	mitochondrial inner membrane [GO:0005743]
Q99470	Q99470	reviewed	SDF2_HUMAN	Stromal cell-derived factor 2 (SDF-2)	SDF2	Homo sapiens (Human)	211	chaperone cofactor-dependent protein refolding [GO:0051085]	endoplasmic reticulum [GO:0005783]; protein folding chaperone complex [GO:0101031]	misfolded protein binding [GO:0051787]
Q99440	Q99440	reviewed	CD006_HUMAN	Uncharacterized protein encoded by LINC01587 (Protein AC1)	LINC01587 AC1 C4orf6	Homo sapiens (Human)	93	nervous system development [GO:0007399]
Q99436	Q99436	reviewed	PSB7_HUMAN	Proteasome subunit beta type-7 (EC 3.4.25.1) (Macropain chain Z) (Multicatalytic endopeptidase complex chain Z) (Proteasome subunit Z) (Proteasome subunit beta-2) (beta-2)	PSMB7 Z	Homo sapiens (Human)	277	proteasome-mediated ubiquitin-dependent protein catabolic process [GO:0043161]	cilium [GO:0005929]; cytoplasm [GO:0005737]; cytosol [GO:0005829]; extracellular region [GO:0005576]; ficolin-1-rich granule lumen [GO:1904813]; nuclear body [GO:0016604]; nucleoplasm [GO:0005654]; nucleus [GO:0005634]; proteasome complex [GO:0000502]; proteasome core complex [GO:0005839]; proteasome core complex, beta-subunit complex [GO:0019774]; secretory granule lumen [GO:0034774]	endopeptidase activity [GO:0004175]; threonine-type endopeptidase activity [GO:0004298]
P05452	P05452	reviewed	TETN_HUMAN	Tetranectin (TN) (C-type lectin domain family 3 member B) (Plasminogen kringle 4-binding protein)	CLEC3B TNA	Homo sapiens (Human)	202	bone mineralization [GO:0030282]; ossification [GO:0001503]; positive regulation of plasminogen activation [GO:0010756]	collagen-containing extracellular matrix [GO:0062023]; cytoplasm [GO:0005737]; extracellular exosome [GO:0070062]; extracellular region [GO:0005576]; extracellular space [GO:0005615]; granular component [GO:0001652]; platelet dense granule lumen [GO:0031089]	calcium ion binding [GO:0005509]; carbohydrate binding [GO:0030246]; heparin binding [GO:0008201]; kringle domain binding [GO:0036143]
Q8N6M5	Q8N6M5	reviewed	ALLC_HUMAN	Probable inactive allantoicase (Allantoate amidinohydrolase)	ALLC	Homo sapiens (Human)	391	allantoin catabolic process [GO:0000256]		allantoicase activity [GO:0004037]
P36578	P36578	reviewed	RL4_HUMAN	Large ribosomal subunit protein uL4 (60S ribosomal protein L1) (60S ribosomal protein L4)	RPL4 RPL1	Homo sapiens (Human)	427	cytoplasmic translation [GO:0002181]; translation [GO:0006412]	cytoplasm [GO:0005737]; cytosol [GO:0005829]; cytosolic large ribosomal subunit [GO:0022625]; cytosolic ribosome [GO:0022626]; endoplasmic reticulum [GO:0005783]; extracellular exosome [GO:0070062]; focal adhesion [GO:0005925]; membrane [GO:0016020]; nuclear body [GO:0016604]; nucleolus [GO:0005730]; nucleus [GO:0005634]; ribonucleoprotein complex [GO:1990904]; rough endoplasmic reticulum [GO:000…	RNA binding [GO:0003723]; structural constituent of ribosome [GO:0003735]
P62807	P62807	reviewed	H2B1C_HUMAN	Histone H2B type 1-C/E/F/G/I (Histone H2B.1 A) (Histone H2B.a) (H2B/a) (Histone H2B.g) (H2B/g) (Histone H2B.h) (H2B/h) (Histone H2B.k) (H2B/k) (Histone H2B.l) (H2B/l)	H2BC4 H2BFL HIST1H2BC; H2BC6 H2BFH HIST1H2BE; H2BC7 H2BFG HIST1H2BF; H2BC8 H2BFA HIST1H2BG; H2BC10 H2BFK HIST1H2BI	Homo sapiens (Human)	126	antibacterial humoral response [GO:0019731]; antimicrobial humoral immune response mediated by antimicrobial peptide [GO:0061844]; defense response to Gram-positive bacterium [GO:0050830]; innate immune response in mucosa [GO:0002227]; nucleosome assembly [GO:0006334]	cytosol [GO:0005829]; extracellular exosome [GO:0070062]; extracellular space [GO:0005615]; nucleoplasm [GO:0005654]; nucleosome [GO:0000786]; nucleus [GO:0005634]	DNA binding [GO:0003677]; identical protein binding [GO:0042802]; protein heterodimerization activity [GO:0046982]; structural constituent of chromatin [GO:0030527]
P62805	P62805	reviewed	H4_HUMAN	Histone H4	H4C1 H4/A H4FA HIST1H4A; H4C2 H4/I H4FI HIST1H4B; H4C3 H4/G H4FG HIST1H4C; H4C4 H4/B H4FB HIST1H4D; H4C5 H4/J H4FJ HIST1H4E; H4C6 H4/C H4FC HIST1H4F; H4C8 H4/H H4FH HIST1H4H; H4C9 H4/M H4FM HIST1H4I; H4C11 H4/E H4FE HIST1H4J; H4C12 H4/D H4FD HIST1H4K; H4C13 H4/K H4FK HIST1H4L; H4C14 H4/N H4F2 H4FN HIST2H4 HIST2H4A; H4C15 H4/O H4FO HIST2H4B; H4C16 H4-16 HIST4H4	Homo sapiens (Human)	103	chromatin organization [GO:0006325]; negative regulation of megakaryocyte differentiation [GO:0045653]; nucleosome assembly [GO:0006334]; protein localization to CENP-A containing chromatin [GO:0061644]; telomere organization [GO:0032200]	CENP-A containing nucleosome [GO:0043505]; chromosome, telomeric region [GO:0000781]; extracellular exosome [GO:0070062]; extracellular region [GO:0005576]; membrane [GO:0016020]; nucleoplasm [GO:0005654]; nucleosome [GO:0000786]; nucleus [GO:0005634]; protein-containing complex [GO:0032991]	DNA binding [GO:0003677]; protein heterodimerization activity [GO:0046982]; RNA binding [GO:0003723]; structural constituent of chromatin [GO:0030527]
Q13162	Q13162	reviewed	PRDX4_HUMAN	Peroxiredoxin-4 (EC 1.11.1.24) (Antioxidant enzyme AOE372) (AOE37-2) (Peroxiredoxin IV) (Prx-IV) (Thioredoxin peroxidase AO372) (Thioredoxin-dependent peroxide reductase A0372) (Thioredoxin-dependent peroxiredoxin 4)	PRDX4	Homo sapiens (Human)	271	cell redox homeostasis [GO:0045454]; extracellular matrix organization [GO:0030198]; hydrogen peroxide catabolic process [GO:0042744]; I-kappaB phosphorylation [GO:0007252]; male gonad development [GO:0008584]; negative regulation of male germ cell proliferation [GO:2000255]; protein maturation by protein folding [GO:0022417]; response to oxidative stress [GO:0006979]; spermatogenesis [GO:0007283]	cytosol [GO:0005829]; endoplasmic reticulum [GO:0005783]; extracellular exosome [GO:0070062]; extracellular region [GO:0005576]; ficolin-1-rich granule lumen [GO:1904813]; nucleus [GO:0005634]; secretory granule lumen [GO:0034774]	identical protein binding [GO:0042802]; molecular adaptor activity [GO:0060090]; molecular sequestering activity [GO:0140313]; thioredoxin peroxidase activity [GO:0008379]
P05388	P05388	reviewed	RLA0_HUMAN	Large ribosomal subunit protein uL10 (60S acidic ribosomal protein P0) (60S ribosomal protein L10E)	RPLP0	Homo sapiens (Human)	317	cellular response to interleukin-4 [GO:0071353]; cytoplasmic translation [GO:0002181]; ribosome biogenesis [GO:0042254]; translation [GO:0006412]	cytoplasm [GO:0005737]; cytoplasmic ribonucleoprotein granule [GO:0036464]; cytosol [GO:0005829]; cytosolic large ribosomal subunit [GO:0022625]; cytosolic ribosome [GO:0022626]; dendrite [GO:0030425]; endoplasmic reticulum [GO:0005783]; extracellular exosome [GO:0070062]; focal adhesion [GO:0005925]; membrane [GO:0016020]; nucleus [GO:0005634]; postsynapse [GO:0098794]; postsynaptic density [GO:…	large ribosomal subunit rRNA binding [GO:0070180]; RNA binding [GO:0003723]; structural constituent of ribosome [GO:0003735]
P62753	P62753	reviewed	RS6_HUMAN	Small ribosomal subunit protein eS6 (40S ribosomal protein S6) (Phosphoprotein NP33)	RPS6 OK/SW-cl.2	Homo sapiens (Human)	249	activation-induced cell death of T cells [GO:0006924]; cytoplasmic translation [GO:0002181]; erythrocyte development [GO:0048821]; G1/S transition of mitotic cell cycle [GO:0000082]; gastrulation [GO:0007369]; glucose homeostasis [GO:0042593]; mammalian oogenesis stage [GO:0022605]; negative regulation of apoptotic process [GO:0043066]; placenta development [GO:0001890]; positive regulation of ap…	cell body [GO:0044297]; cytoplasm [GO:0005737]; cytoplasmic ribonucleoprotein granule [GO:0036464]; cytosol [GO:0005829]; cytosolic ribosome [GO:0022626]; cytosolic small ribosomal subunit [GO:0022627]; dendrite [GO:0030425]; endoplasmic reticulum [GO:0005783]; membrane [GO:0016020]; nucleolus [GO:0005730]; nucleoplasm [GO:0005654]; nucleus [GO:0005634]; perinuclear region of cytoplasm [GO:004847…	protein kinase binding [GO:0019901]; RNA binding [GO:0003723]; structural constituent of ribosome [GO:0003735]
Q8N5M1	Q8N5M1	reviewed	ATPF2_HUMAN	ATP synthase mitochondrial F1 complex assembly factor 2 (ATP12 homolog)	ATPAF2 ATP12 LP3663	Homo sapiens (Human)	289	mitochondrial proton-transporting ATP synthase complex assembly [GO:0033615]; proton-transporting ATP synthase complex assembly [GO:0043461]	cytosol [GO:0005829]; mitochondrial inner membrane [GO:0005743]; mitochondrion [GO:0005739]; nuclear speck [GO:0016607]
Q7L592	Q7L592	reviewed	NDUF7_HUMAN	Protein arginine methyltransferase NDUFAF7, mitochondrial (EC 2.1.1.320) (NADH dehydrogenase [ubiquinone] complex I, assembly factor 7) (Protein midA homolog)	NDUFAF7 C2orf56 PRO1853	Homo sapiens (Human)	441	mitochondrial respiratory chain complex I assembly [GO:0032981]; peptidyl-arginine methylation, to symmetrical-dimethyl arginine [GO:0019918]	extracellular space [GO:0005615]; mitochondrial matrix [GO:0005759]; mitochondrion [GO:0005739]	enzyme binding [GO:0019899]; histone H2AQ104 methyltransferase activity [GO:1990259]; histone H3K37 methyltransferase activity [GO:0062122]; histone H3K56 methyltransferase activity [GO:0140759]; histone H3R17 methyltransferase activity [GO:0035642]; histone H3R2 methyltransferase activity [GO:0070611]; histone H3R26 methyltransferase activity [GO:0140903]; histone H3R8 methyltransferase activity…
P00390	P00390	reviewed	GSHR_HUMAN	Glutathione reductase, mitochondrial (GR) (GRase) (EC 1.8.1.7)	GSR GLUR GRD1	Homo sapiens (Human)	522	cell redox homeostasis [GO:0045454]; cellular response to oxidative stress [GO:0034599]; glutathione metabolic process [GO:0006749]	cytosol [GO:0005829]; external side of plasma membrane [GO:0009897]; extracellular exosome [GO:0070062]; mitochondrial matrix [GO:0005759]; mitochondrion [GO:0005739]	electron transfer activity [GO:0009055]; flavin adenine dinucleotide binding [GO:0050660]; glutathione-disulfide reductase (NADPH) activity [GO:0004362]; NADP binding [GO:0050661]	DOMAIN: Each subunit can be divided into 4 domains that are consecutive along the polypeptide chain. Domains 1 and 2 bind FAD and NADPH, respectively. Domain 4 forms the interface.
P24311	P24311	reviewed	COX7B_HUMAN	Cytochrome c oxidase subunit 7B, mitochondrial (Cytochrome c oxidase polypeptide VIIb)	COX7B	Homo sapiens (Human)	80	cellular respiration [GO:0045333]; central nervous system development [GO:0007417]; mitochondrial electron transport, cytochrome c to oxygen [GO:0006123]	mitochondrial inner membrane [GO:0005743]; mitochondrial membrane [GO:0031966]; mitochondrion [GO:0005739]; respiratory chain complex IV [GO:0045277]	cytochrome-c oxidase activity [GO:0004129]
P24310	P24310	reviewed	CX7A1_HUMAN	Cytochrome c oxidase subunit 7A1, mitochondrial (Cytochrome c oxidase subunit VIIa-heart) (Cytochrome c oxidase subunit VIIa-H) (Cytochrome c oxidase subunit VIIa-muscle) (Cytochrome c oxidase subunit VIIa-M)	COX7A1 COX7AH	Homo sapiens (Human)	79	generation of precursor metabolites and energy [GO:0006091]; mitochondrial electron transport, cytochrome c to oxygen [GO:0006123]; mitochondrial respirasome assembly [GO:0097250]	mitochondrial inner membrane [GO:0005743]; mitochondrion [GO:0005739]; respiratory chain complex [GO:0098803]; respiratory chain complex IV [GO:0045277]	cytochrome-c oxidase activity [GO:0004129]
P00367	P00367	reviewed	DHE3_HUMAN	Glutamate dehydrogenase 1, mitochondrial (GDH 1) (EC 1.4.1.3)	GLUD1 GLUD	Homo sapiens (Human)	558	glutamate biosynthetic process [GO:0006537]; glutamate catabolic process [GO:0006538]; glutamine metabolic process [GO:0006541]; positive regulation of insulin secretion [GO:0032024]; substantia nigra development [GO:0021762]; tricarboxylic acid metabolic process [GO:0072350]	cytoplasm [GO:0005737]; endoplasmic reticulum [GO:0005783]; mitochondrial matrix [GO:0005759]; mitochondrion [GO:0005739]	ADP binding [GO:0043531]; ATP binding [GO:0005524]; glutamate dehydrogenase (NAD+) activity [GO:0004352]; glutamate dehydrogenase (NADP+) activity [GO:0004354]; glutamate dehydrogenase [NAD(P)+] activity [GO:0004353]; GTP binding [GO:0005525]; L-leucine binding [GO:0070728]; NAD+ binding [GO:0070403]; protein homodimerization activity [GO:0042803]
Q16880	Q16880	reviewed	CGT_HUMAN	2-hydroxyacylsphingosine 1-beta-galactosyltransferase (EC 2.4.1.47) (Ceramide UDP-galactosyltransferase) (Cerebroside synthase) (UDP-galactose-ceramide galactosyltransferase)	UGT8 CGT UGT4	Homo sapiens (Human)	541	central nervous system development [GO:0007417]; cytoskeleton organization [GO:0007010]; galactosylceramide biosynthetic process [GO:0006682]; glycosphingolipid biosynthetic process [GO:0006688]; neuron projection morphogenesis [GO:0048812]; paranodal junction assembly [GO:0030913]; peripheral nervous system development [GO:0007422]; protein localization to paranode region of axon [GO:0002175]; r…	endoplasmic reticulum [GO:0005783]; endoplasmic reticulum membrane [GO:0005789]	N-acylsphingosine galactosyltransferase activity [GO:0003851]; UDP-galactose:glucosylceramide beta-1,4-galactosyltransferase activity [GO:0008489]
Q16831	Q16831	reviewed	UPP1_HUMAN	Uridine phosphorylase 1 (UPase 1) (UrdPase 1) (EC 2.4.2.3)	UPP1 UP	Homo sapiens (Human)	310	cellular response to glucose starvation [GO:0042149]; CMP catabolic process [GO:0006248]; dCMP catabolic process [GO:0006249]; dTMP catabolic process [GO:0046074]; dUMP catabolic process [GO:0046079]; nucleobase-containing compound metabolic process [GO:0006139]; UMP catabolic process [GO:0046050]; UMP salvage [GO:0044206]; uridine catabolic process [GO:0006218]	cytosol [GO:0005829]; nucleoplasm [GO:0005654]	deoxyuridine phosphorylase activity [GO:0047847]; identical protein binding [GO:0042802]; thymidine phosphorylase activity [GO:0009032]; uridine phosphorylase activity [GO:0004850]
P05166	P05166	reviewed	PCCB_HUMAN	Propionyl-CoA carboxylase beta chain, mitochondrial (PCCase subunit beta) (EC 6.4.1.3) (Propanoyl-CoA:carbon dioxide ligase subunit beta)	PCCB	Homo sapiens (Human)	539	branched-chain amino acid metabolic process [GO:0009081]; fatty acid metabolic process [GO:0006631]; short-chain fatty acid catabolic process [GO:0019626]	catalytic complex [GO:1902494]; cytosol [GO:0005829]; mitochondrial matrix [GO:0005759]; mitochondrion [GO:0005739]	ATP binding [GO:0005524]; propionyl-CoA carboxylase activity [GO:0004658]	DOMAIN: The beta subunit contains the carboxyl transferase (CT) domain. {ECO:0000250|UniProtKB:Q168G2}.
P31415	P31415	reviewed	CASQ1_HUMAN	Calsequestrin-1 (Calmitine) (Calsequestrin, skeletal muscle isoform)	CASQ1 CASQ	Homo sapiens (Human)	396	endoplasmic reticulum organization [GO:0007029]; positive regulation of release of sequestered calcium ion into cytosol [GO:0051281]; positive regulation of store-operated calcium channel activity [GO:1901341]; protein polymerization [GO:0051258]; regulation of skeletal muscle contraction by regulation of release of sequestered calcium ion [GO:0014809]; regulation of store-operated calcium entry …	endoplasmic reticulum [GO:0005783]; mitochondrial matrix [GO:0005759]; mitochondrion [GO:0005739]; sarcoplasmic reticulum [GO:0016529]; sarcoplasmic reticulum lumen [GO:0033018]; sarcoplasmic reticulum membrane [GO:0033017]; smooth endoplasmic reticulum [GO:0005790]; T-tubule [GO:0030315]; terminal cisterna lumen [GO:0014804]; Z disc [GO:0030018]	calcium ion binding [GO:0005509]; identical protein binding [GO:0042802]
Q8N442	Q8N442	reviewed	GUF1_HUMAN	Translation factor GUF1, mitochondrial (EC 3.6.5.-) (Elongation factor 4 homolog) (EF-4) (GTPase GUF1) (Ribosomal back-translocase)	GUF1	Homo sapiens (Human)	669	positive regulation of translation [GO:0045727]; translation [GO:0006412]	mitochondrial inner membrane [GO:0005743]; mitochondrial matrix [GO:0005759]; mitochondrion [GO:0005739]	GTP binding [GO:0005525]; GTPase activity [GO:0003924]; mitochondrial ribosome binding [GO:0097177]
Q8N413	Q8N413	reviewed	S2545_HUMAN	Solute carrier family 25 member 45	SLC25A45	Homo sapiens (Human)	288		mitochondrial inner membrane [GO:0005743]; mitochondrion [GO:0005739]	transmembrane transporter activity [GO:0022857]
Q6UDR6	Q6UDR6	reviewed	SPIT4_HUMAN	Kunitz-type protease inhibitor 4	SPINT4 C20orf137	Homo sapiens (Human)	99		extracellular region [GO:0005576]	serine-type endopeptidase inhibitor activity [GO:0004867]
Q16795	Q16795	reviewed	NDUA9_HUMAN	NADH dehydrogenase [ubiquinone] 1 alpha subcomplex subunit 9, mitochondrial (Complex I-39kD) (CI-39kD) (NADH-ubiquinone oxidoreductase 39 kDa subunit)	NDUFA9 NDUFS2L	Homo sapiens (Human)	377	aerobic respiration [GO:0009060]; circadian rhythm [GO:0007623]; mitochondrial electron transport, NADH to ubiquinone [GO:0006120]; proton motive force-driven mitochondrial ATP synthesis [GO:0042776]; sodium ion transport [GO:0006814]; ubiquinone biosynthetic process [GO:0006744]	mitochondrial inner membrane [GO:0005743]; mitochondrial matrix [GO:0005759]; mitochondrial membrane [GO:0031966]; mitochondrion [GO:0005739]; nucleus [GO:0005634]; respiratory chain complex I [GO:0045271]	NADH dehydrogenase (ubiquinone) activity [GO:0008137]; NADH dehydrogenase activity [GO:0003954]; protein-containing complex binding [GO:0044877]
Q16778	Q16778	reviewed	H2B2E_HUMAN	Histone H2B type 2-E (H2B-clustered histone 21) (Histone H2B-GL105) (Histone H2B.q) (H2B/q)	H2BC21 H2BFQ HIST2H2BE	Homo sapiens (Human)	126	antibacterial humoral response [GO:0019731]; antimicrobial humoral immune response mediated by antimicrobial peptide [GO:0061844]; defense response to Gram-positive bacterium [GO:0050830]; innate immune response in mucosa [GO:0002227]; nucleosome assembly [GO:0006334]	cytosol [GO:0005829]; extracellular exosome [GO:0070062]; extracellular space [GO:0005615]; nucleoplasm [GO:0005654]; nucleosome [GO:0000786]; nucleus [GO:0005634]	DNA binding [GO:0003677]; protein heterodimerization activity [GO:0046982]; structural constituent of chromatin [GO:0030527]
Q8TF08	Q8TF08	reviewed	CX7B2_HUMAN	Cytochrome c oxidase subunit 7B2, mitochondrial (Cytochrome c oxidase polypeptide VIIb2)	COX7B2	Homo sapiens (Human)	81	mitochondrial electron transport, cytochrome c to oxygen [GO:0006123]; spermatogenesis [GO:0007283]	mitochondrial inner membrane [GO:0005743]; mitochondrion [GO:0005739]; respiratory chain complex IV [GO:0045277]
P17066	P17066	reviewed	HSP76_HUMAN	Heat shock 70 kDa protein 6 (Heat shock 70 kDa protein B') (Heat shock protein family A member 6)	HSPA6 HSP70B'	Homo sapiens (Human)	643	cellular response to heat [GO:0034605]; chaperone cofactor-dependent protein refolding [GO:0051085]; protein refolding [GO:0042026]; response to unfolded protein [GO:0006986]	blood microparticle [GO:0072562]; centriole [GO:0005814]; cytoplasm [GO:0005737]; cytosol [GO:0005829]; extracellular exosome [GO:0070062]; extracellular region [GO:0005576]; ficolin-1-rich granule lumen [GO:1904813]; nucleus [GO:0005634]; plasma membrane [GO:0005886]; secretory granule lumen [GO:0034774]	ATP binding [GO:0005524]; ATP hydrolysis activity [GO:0016887]; ATP-dependent protein folding chaperone [GO:0140662]; enzyme binding [GO:0019899]; heat shock protein binding [GO:0031072]; protein folding chaperone [GO:0044183]; unfolded protein binding [GO:0051082]	DOMAIN: The N-terminal nucleotide binding domain (NBD) (also known as the ATPase domain) is responsible for binding and hydrolyzing ATP. The C-terminal substrate-binding domain (SBD) (also known as peptide-binding domain) binds to the client/substrate proteins. The two domains are allosterically coupled so that, when ATP is bound to the NBD, the SBD binds relatively weakly to clients. When ADP is…
P31327	P31327	reviewed	CPSM_HUMAN	Carbamoyl-phosphate synthase [ammonia], mitochondrial (EC 6.3.4.16) (Carbamoyl-phosphate synthetase I) (CPSase I)	CPS1	Homo sapiens (Human)	1500	'de novo' pyrimidine nucleobase biosynthetic process [GO:0006207]; carbamoyl phosphate biosynthetic process [GO:0070409]; cellular response to ammonium ion [GO:0071242]; cellular response to cAMP [GO:0071320]; cellular response to fibroblast growth factor stimulus [GO:0044344]; cellular response to glucagon stimulus [GO:0071377]; cellular response to oleic acid [GO:0071400]; citrulline biosynthet…	cytoplasm [GO:0005737]; mitochondrial inner membrane [GO:0005743]; mitochondrial matrix [GO:0005759]; mitochondrial nucleoid [GO:0042645]; mitochondrion [GO:0005739]; nucleolus [GO:0005730]; plasma membrane [GO:0005886]; protein-containing complex [GO:0032991]	ATP binding [GO:0005524]; calcium ion binding [GO:0005509]; carbamoyl-phosphate synthase (ammonia) activity [GO:0004087]; carbamoyl-phosphate synthase (glutamine-hydrolyzing) activity [GO:0004088]; endopeptidase activity [GO:0004175]; glutamate binding [GO:0016595]; metal ion binding [GO:0046872]; modified amino acid binding [GO:0072341]; phospholipid binding [GO:0005543]; potassium ion binding […	DOMAIN: The type-1 glutamine amidotransferase domain is defective.
Q5QNW6	Q5QNW6	reviewed	H2B2F_HUMAN	Histone H2B type 2-F (H2B-clustered histone 18)	H2BC18 HIST2H2BF	Homo sapiens (Human)	126		cytosol [GO:0005829]; extracellular exosome [GO:0070062]; nucleoplasm [GO:0005654]; nucleosome [GO:0000786]; nucleus [GO:0005634]	DNA binding [GO:0003677]; protein heterodimerization activity [GO:0046982]; structural constituent of chromatin [GO:0030527]
P0CJ77	P0CJ77	reviewed	HMN10_HUMAN	Humanin-like 10 (HN10) (MT-RNR2-like protein 10)	MTRNR2L10	Homo sapiens (Human)	24	negative regulation of execution phase of apoptosis [GO:1900118]	cytoplasm [GO:0005737]; extracellular region [GO:0005576]	receptor antagonist activity [GO:0048019]
P0CJ72	P0CJ72	reviewed	HMN5_HUMAN	Humanin-like 5 (HN5) (MT-RNR2-like protein 5)	MTRNR2L5	Homo sapiens (Human)	24	cellular response to staurosporine [GO:0072734]; negative regulation of execution phase of apoptosis [GO:1900118]; negative regulation of mitochondrial membrane permeability involved in apoptotic process [GO:1902109]	extracellular region [GO:0005576]; mitochondrion [GO:0005739]	receptor antagonist activity [GO:0048019]
P0CJ69	P0CJ69	reviewed	HMN2_HUMAN	Humanin-like 2 (HN2) (MT-RNR2-like protein 2)	MTRNR2L2	Homo sapiens (Human)	28	negative regulation of execution phase of apoptosis [GO:1900118]	cytoplasm [GO:0005737]; extracellular region [GO:0005576]	receptor antagonist activity [GO:0048019]
P0CJ68	P0CJ68	reviewed	HMN1_HUMAN	Humanin-like 1 (HN1) (MT-RNR2-like protein 1)	MTRNR2L1	Homo sapiens (Human)	24	negative regulation of execution phase of apoptosis [GO:1900118]	cytoplasm [GO:0005737]; extracellular region [GO:0005576]	receptor antagonist activity [GO:0048019]
Q16698	Q16698	reviewed	DECR_HUMAN	2,4-dienoyl-CoA reductase [(3E)-enoyl-CoA-producing], mitochondrial (EC 1.3.1.124) (2,4-dienoyl-CoA reductase [NADPH]) (4-enoyl-CoA reductase [NADPH]) (Short chain dehydrogenase/reductase family 18C member 1)	DECR1 DECR SDR18C1	Homo sapiens (Human)	335	fatty acid beta-oxidation [GO:0006635]; positive regulation of cold-induced thermogenesis [GO:0120162]	catalytic complex [GO:1902494]; cytosol [GO:0005829]; mitochondrial matrix [GO:0005759]; mitochondrion [GO:0005739]; nucleoplasm [GO:0005654]; nucleus [GO:0005634]	2,4-dienoyl-CoA reductase (NADPH) activity [GO:0008670]; identical protein binding [GO:0042802]; NADPH binding [GO:0070402]
P81534	P81534	reviewed	D103A_HUMAN	Beta-defensin 103 (Beta-defensin 3) (BD-3) (DEFB-3) (HBD3) (hBD-3) (Defensin, beta 103) (Defensin-like protein)	DEFB103A BD3 DEFB103 DEFB3; DEFB103B	Homo sapiens (Human)	67	cell chemotaxis [GO:0060326]; defense response to bacterium [GO:0042742]; defense response to Gram-negative bacterium [GO:0050829]; defense response to Gram-positive bacterium [GO:0050830]; killing by host of symbiont cells [GO:0051873]; killing of cells of another organism [GO:0031640]	extracellular region [GO:0005576]; extracellular space [GO:0005615]; Golgi lumen [GO:0005796]	CCR6 chemokine receptor binding [GO:0031731]; chemoattractant activity [GO:0042056]
P55263	P55263	reviewed	ADK_HUMAN	Adenosine kinase (AK) (EC 2.7.1.20) (Adenosine 5'-phosphotransferase)	ADK	Homo sapiens (Human)	362	AMP salvage [GO:0044209]; dAMP salvage [GO:0106383]; dATP biosynthetic process [GO:0006175]; GMP salvage [GO:0032263]; purine nucleobase metabolic process [GO:0006144]; purine ribonucleoside salvage [GO:0006166]; ribonucleoside monophosphate biosynthetic process [GO:0009156]	cytosol [GO:0005829]; nucleoplasm [GO:0005654]; nucleus [GO:0005634]; plasma membrane [GO:0005886]	adenosine kinase activity [GO:0004001]; ATP binding [GO:0005524]; deoxyadenosine kinase activity [GO:0004136]; metal ion binding [GO:0046872]; RNA binding [GO:0003723]
Q16667	Q16667	reviewed	CDKN3_HUMAN	Cyclin-dependent kinase inhibitor 3 (EC 3.1.3.16) (EC 3.1.3.48) (CDK2-associated dual-specificity phosphatase) (Cyclin-dependent kinase interactor 1) (Cyclin-dependent kinase-interacting protein 2) (Kinase-associated phosphatase)	CDKN3 CDI1 CIP2 KAP	Homo sapiens (Human)	212	G1/S transition of mitotic cell cycle [GO:0000082]; negative regulation of cell population proliferation [GO:0008285]; regulation of cell cycle [GO:0051726]; regulation of cyclin-dependent protein serine/threonine kinase activity [GO:0000079]	cytoplasm [GO:0005737]; cytosol [GO:0005829]; nucleus [GO:0005634]; perinuclear region of cytoplasm [GO:0048471]	calmodulin-dependent protein phosphatase activity [GO:0033192]; histone H2AXS140 phosphatase activity [GO:0140791]; histone H2AXY142 phosphatase activity [GO:0140793]; MAP kinase serine/threonine phosphatase activity [GO:1990439]; myosin phosphatase activity [GO:0017018]; non-membrane spanning protein tyrosine phosphatase activity [GO:0004726]; protein serine/threonine phosphatase activity [GO:00…
P43251	P43251	reviewed	BTD_HUMAN	Biotinidase (Biotinase) (EC 3.5.1.12)	BTD	Homo sapiens (Human)	543	biotin metabolic process [GO:0006768]; central nervous system development [GO:0007417]	extracellular exosome [GO:0070062]; extracellular region [GO:0005576]; extracellular space [GO:0005615]; mitochondrial matrix [GO:0005759]	biotinidase activity [GO:0047708]
Q8N257	Q8N257	reviewed	H2B3B_HUMAN	Histone H2B type 3-B (H2B type 12) (H2B-clustered histone 26) (H2B.U histone 1)	H2BC26 H2BU1 HIST3H2BB	Homo sapiens (Human)	126		cytosol [GO:0005829]; nucleoplasm [GO:0005654]; nucleosome [GO:0000786]; nucleus [GO:0005634]	DNA binding [GO:0003677]; protein heterodimerization activity [GO:0046982]; structural constituent of chromatin [GO:0030527]
A0A1B0GVK7	A0A1B0GVK7	reviewed	F240A_HUMAN	Protein FAM240A	FAM240A	Homo sapiens (Human)	83
Q5NDL2	Q5NDL2	reviewed	EOGT_HUMAN	EGF domain-specific O-linked N-acetylglucosamine transferase (EC 2.4.1.255) (Extracellular O-linked N-acetylglucosamine transferase)	EOGT AER61 C3orf64 EOGT1	Homo sapiens (Human)	527	protein O-GlcNAcylation via threonine [GO:0097370]; protein O-linked glycosylation [GO:0006493]	endoplasmic reticulum lumen [GO:0005788]	protein O-acetylglucosaminyltransferase activity [GO:0097363]; RNA polymerase II C-terminal domain S5 O-GlcNAc transferase activity [GO:0140842]; RNA polymerase II C-terminal domain S7 O-GlcNAc transferase activity [GO:0140843]
P48060	P48060	reviewed	GLIP1_HUMAN	Glioma pathogenesis-related protein 1 (GliPR 1) (Protein RTVP-1)	GLIPR1 GLIPR RTVP1	Homo sapiens (Human)	266	sexual reproduction [GO:0019953]	azurophil granule membrane [GO:0035577]; extracellular space [GO:0005615]; membrane [GO:0016020]; plasma membrane [GO:0005886]
P48058	P48058	reviewed	GRIA4_HUMAN	Glutamate receptor 4 (GluR-4) (GluR4) (AMPA-selective glutamate receptor 4) (GluR-D) (Glutamate receptor ionotropic, AMPA 4)	GRIA4 GluA4 GLUR4	Homo sapiens (Human)	902	glutamate receptor signaling pathway [GO:0007215]; modulation of chemical synaptic transmission [GO:0050804]; negative regulation of smooth muscle cell apoptotic process [GO:0034392]; synaptic transmission, glutamatergic [GO:0035249]	AMPA glutamate receptor complex [GO:0032281]; dendrite [GO:0030425]; dendritic spine [GO:0043197]; endocytic vesicle membrane [GO:0030666]; extracellular vesicle [GO:1903561]; neuronal cell body [GO:0043025]; plasma membrane [GO:0005886]; postsynaptic density membrane [GO:0098839]	AMPA glutamate receptor activity [GO:0004971]; amyloid-beta binding [GO:0001540]; glutamate-gated receptor activity [GO:0004970]; ligand-gated monoatomic ion channel activity involved in regulation of presynaptic membrane potential [GO:0099507]; transmitter-gated monoatomic ion channel activity involved in regulation of postsynaptic membrane potential [GO:1904315]	DOMAIN: The M4 transmembrane segment mediates tetramerization and is required for cell surface expression. {ECO:0000250|UniProtKB:P42262}.
P62330	P62330	reviewed	ARF6_HUMAN	ADP-ribosylation factor 6 (EC 3.6.5.2)	ARF6	Homo sapiens (Human)	175	cell adhesion [GO:0007155]; cell differentiation [GO:0030154]; cell division [GO:0051301]; cellular response to nerve growth factor stimulus [GO:1990090]; cortical actin cytoskeleton organization [GO:0030866]; endocytic recycling [GO:0032456]; erythrocyte apoptotic process [GO:1902217]; establishment of epithelial cell polarity [GO:0090162]; hepatocyte apoptotic process [GO:0097284]; intracellula…	cell cortex [GO:0005938]; cleavage furrow [GO:0032154]; cytoplasm [GO:0005737]; cytosol [GO:0005829]; early endosome membrane [GO:0031901]; endocytic vesicle [GO:0030139]; endosome [GO:0005768]; extracellular exosome [GO:0070062]; filopodium membrane [GO:0031527]; Flemming body [GO:0090543]; focal adhesion [GO:0005925]; glutamatergic synapse [GO:0098978]; Golgi apparatus [GO:0005794]; membrane [G…	G protein activity [GO:0003925]; GDP binding [GO:0019003]; GTP binding [GO:0005525]; GTPase activity [GO:0003924]; signaling adaptor activity [GO:0035591]; thioesterase binding [GO:0031996]
P48048	P48048	reviewed	KCNJ1_HUMAN	ATP-sensitive inward rectifier potassium channel 1 (ATP-regulated potassium channel ROM-K) (Inward rectifier K(+) channel Kir1.1) (Potassium channel, inwardly rectifying subfamily J member 1)	KCNJ1 ROMK1	Homo sapiens (Human)	391	potassium ion import across plasma membrane [GO:1990573]; regulation of monoatomic ion transmembrane transport [GO:0034765]	monoatomic ion channel complex [GO:0034702]; plasma membrane [GO:0005886]	ATP binding [GO:0005524]; ATP-activated inward rectifier potassium channel activity [GO:0015272]; inward rectifier potassium channel activity [GO:0005242]; phosphatidylinositol-4,5-bisphosphate binding [GO:0005546]; potassium channel activity [GO:0005267]
P48047	P48047	reviewed	ATPO_HUMAN	ATP synthase peripheral stalk subunit OSCP, mitochondrial (ATP synthase subunit O) (Oligomycin sensitivity conferral protein) (OSCP)	ATP5PO ATP5O ATPO	Homo sapiens (Human)	213	ATP biosynthetic process [GO:0006754]; proton motive force-driven ATP synthesis [GO:0015986]; proton motive force-driven mitochondrial ATP synthesis [GO:0042776]; proton transmembrane transport [GO:1902600]	mitochondrial inner membrane [GO:0005743]; mitochondrion [GO:0005739]; nucleus [GO:0005634]; plasma membrane [GO:0005886]; proton-transporting ATP synthase complex [GO:0045259]	proton-transporting ATP synthase activity, rotational mechanism [GO:0046933]
P08865	P08865	reviewed	RSSA_HUMAN	Small ribosomal subunit protein uS2 (37 kDa laminin receptor precursor) (37LRP) (37/67 kDa laminin receptor) (LRP/LR) (40S ribosomal protein SA) (67 kDa laminin receptor) (67LR) (Colon carcinoma laminin-binding protein) (Laminin receptor 1) (LamR) (Laminin-binding protein precursor p40) (LBP/p40) (Multidrug resistance-associated protein MGr1-Ag) (NEM/1CHD4)	RPSA LAMBR LAMR1	Homo sapiens (Human)	295	antiviral innate immune response [GO:0140374]; cytoplasmic translation [GO:0002181]; ribosomal small subunit assembly [GO:0000028]; translation [GO:0006412]	cytoplasm [GO:0005737]; cytosol [GO:0005829]; cytosolic ribosome [GO:0022626]; cytosolic small ribosomal subunit [GO:0022627]; extracellular exosome [GO:0070062]; membrane [GO:0016020]; nucleoplasm [GO:0005654]; nucleus [GO:0005634]; plasma membrane [GO:0005886]	DNA binding [GO:0003677]; laminin binding [GO:0043236]; laminin receptor activity [GO:0005055]; ribosome binding [GO:0043022]; RNA binding [GO:0003723]; structural constituent of ribosome [GO:0003735]; virus receptor activity [GO:0001618]
Q8TCS8	Q8TCS8	reviewed	PNPT1_HUMAN	Polyribonucleotide nucleotidyltransferase 1, mitochondrial (EC 2.7.7.8) (3'-5' RNA exonuclease OLD35) (PNPase old-35) (Polynucleotide phosphorylase 1) (PNPase 1) (Polynucleotide phosphorylase-like protein)	PNPT1 PNPASE	Homo sapiens (Human)	783	cellular response to interferon-beta [GO:0035458]; cellular response to oxidative stress [GO:0034599]; liver regeneration [GO:0097421]; mitochondrial mRNA catabolic process [GO:0000958]; mitochondrial mRNA polyadenylation [GO:0097222]; mitochondrial RNA 3'-end processing [GO:0000965]; mitochondrial RNA 5'-end processing [GO:0000964]; mitochondrial RNA catabolic process [GO:0000957]; mitochondrion…	cytoplasm [GO:0005737]; cytosol [GO:0005829]; endoplasmic reticulum membrane [GO:0005789]; exosome (RNase complex) [GO:0000178]; mitochondrial degradosome [GO:0045025]; mitochondrial intermembrane space [GO:0005758]; mitochondrial matrix [GO:0005759]; mitochondrion [GO:0005739]; ribosome [GO:0005840]	3'-5'-RNA exonuclease activity [GO:0000175]; identical protein binding [GO:0042802]; miRNA binding [GO:0035198]; poly(G) binding [GO:0034046]; poly(U) RNA binding [GO:0008266]; polyribonucleotide nucleotidyltransferase activity [GO:0004654]; RNA binding [GO:0003723]
P15954	P15954	reviewed	COX7C_HUMAN	Cytochrome c oxidase subunit 7C, mitochondrial (Cytochrome c oxidase polypeptide VIIc)	COX7C	Homo sapiens (Human)	63	cellular respiration [GO:0045333]; generation of precursor metabolites and energy [GO:0006091]; mitochondrial electron transport, cytochrome c to oxygen [GO:0006123]	mitochondrial inner membrane [GO:0005743]; mitochondrial membrane [GO:0031966]; mitochondrion [GO:0005739]; respiratory chain complex IV [GO:0045277]
Q8N183	Q8N183	reviewed	NDUF2_HUMAN	NADH dehydrogenase [ubiquinone] 1 alpha subcomplex assembly factor 2 (B17.2-like) (B17.2L) (Mimitin) (Myc-induced mitochondrial protein) (MMTN) (NDUFA12-like protein)	NDUFAF2 NDUFA12L	Homo sapiens (Human)	169	mitochondrial respiratory chain complex I assembly [GO:0032981]; negative regulation of insulin secretion involved in cellular response to glucose stimulus [GO:0061179]	mitochondrial inner membrane [GO:0005743]; mitochondrion [GO:0005739]; respiratory chain complex I [GO:0045271]	protein-containing complex binding [GO:0044877]
Q8TCE6	Q8TCE6	reviewed	DEN10_HUMAN	DENN domain-containing protein 10 (Protein FAM45A)	DENND10 FAM45A	Homo sapiens (Human)	357	endosome transport via multivesicular body sorting pathway [GO:0032509]; protein transport [GO:0015031]; regulation of early endosome to late endosome transport [GO:2000641]	late endosome [GO:0005770]	guanyl-nucleotide exchange factor activity [GO:0005085]; small GTPase binding [GO:0031267]
Q8TCC3	Q8TCC3	reviewed	RM30_HUMAN	Large ribosomal subunit protein uL30m (39S ribosomal protein L28, mitochondrial) (L28mt) (MRP-L28) (39S ribosomal protein L30, mitochondrial) (L30mt) (MRP-L30)	MRPL30 MRPL28 RPML28 HSPC249	Homo sapiens (Human)	161	mitochondrial translation [GO:0032543]	mitochondrial inner membrane [GO:0005743]; mitochondrial large ribosomal subunit [GO:0005762]; mitochondrion [GO:0005739]	structural constituent of ribosome [GO:0003735]
Q9P0M9	Q9P0M9	reviewed	RM27_HUMAN	Large ribosomal subunit protein bL27m (39S ribosomal protein L27, mitochondrial) (L27mt) (MRP-L27)	MRPL27 HSPC250	Homo sapiens (Human)	148	mitochondrial translation [GO:0032543]; translation [GO:0006412]	mitochondrial inner membrane [GO:0005743]; mitochondrial large ribosomal subunit [GO:0005762]; mitochondrion [GO:0005739]	RNA binding [GO:0003723]; structural constituent of ribosome [GO:0003735]
Q8N104	Q8N104	reviewed	D106A_HUMAN	Beta-defensin 106 (Beta-defensin 6) (BD-6) (DEFB-6) (Defensin, beta 106)	DEFB106A BD6 DEFB106 DEFB6; DEFB106B	Homo sapiens (Human)	65	antifungal innate immune response [GO:0061760]; defense response to Gram-negative bacterium [GO:0050829]; defense response to Gram-positive bacterium [GO:0050830]; innate immune response [GO:0045087]	membrane [GO:0016020]; microvesicle [GO:1990742]; nucleus [GO:0005634]	CCR2 chemokine receptor binding [GO:0031727]; heparin binding [GO:0008201]; lipopolysaccharide binding [GO:0001530]
P62266	P62266	reviewed	RS23_HUMAN	Small ribosomal subunit protein uS12 (40S ribosomal protein S23)	RPS23	Homo sapiens (Human)	143	cytoplasmic translation [GO:0002181]; maintenance of translational fidelity [GO:1990145]; ribosomal small subunit biogenesis [GO:0042274]; stress granule assembly [GO:0034063]; translation [GO:0006412]	cytoplasm [GO:0005737]; cytosol [GO:0005829]; cytosolic ribosome [GO:0022626]; cytosolic small ribosomal subunit [GO:0022627]; endoplasmic reticulum [GO:0005783]; membrane [GO:0016020]; nucleolus [GO:0005730]; nucleoplasm [GO:0005654]; ribosome [GO:0005840]; rough endoplasmic reticulum [GO:0005791]; small-subunit processome [GO:0032040]; synapse [GO:0045202]	RNA binding [GO:0003723]; structural constituent of ribosome [GO:0003735]
P62263	P62263	reviewed	RS14_HUMAN	Small ribosomal subunit protein uS11 (40S ribosomal protein S14)	RPS14 PRO2640	Homo sapiens (Human)	151	cytoplasmic translation [GO:0002181]; erythrocyte differentiation [GO:0030218]; maturation of SSU-rRNA [GO:0030490]; negative regulation of transcription by RNA polymerase II [GO:0000122]; ribosomal small subunit assembly [GO:0000028]; ribosomal small subunit biogenesis [GO:0042274]; translation [GO:0006412]	cytoplasm [GO:0005737]; cytosol [GO:0005829]; cytosolic ribosome [GO:0022626]; cytosolic small ribosomal subunit [GO:0022627]; extracellular exosome [GO:0070062]; focal adhesion [GO:0005925]; membrane [GO:0016020]; nucleolus [GO:0005730]; nucleoplasm [GO:0005654]; postsynaptic density [GO:0014069]; small-subunit processome [GO:0032040]	mRNA 5'-UTR binding [GO:0048027]; RNA binding [GO:0003723]; structural constituent of ribosome [GO:0003735]; translation regulator activity [GO:0045182]
Q6UB28	Q6UB28	reviewed	MAP12_HUMAN	Methionine aminopeptidase 1D, mitochondrial (MAP 1D) (MetAP 1D) (EC 3.4.11.18) (Methionyl aminopeptidase type 1D, mitochondrial) (Peptidase M 1D)	METAP1D MAP1D	Homo sapiens (Human)	335	N-terminal protein amino acid modification [GO:0031365]; peptidyl-methionine modification [GO:0018206]; proteolysis [GO:0006508]	mitochondrion [GO:0005739]	aminopeptidase activity [GO:0004177]; initiator methionyl aminopeptidase activity [GO:0004239]; metal ion binding [GO:0046872]; metalloaminopeptidase activity [GO:0070006]; metalloexopeptidase activity [GO:0008235]
P50238	P50238	reviewed	CRIP1_HUMAN	Cysteine-rich protein 1 (CRP-1) (Cysteine-rich heart protein) (CRHP) (hCRHP) (Cysteine-rich intestinal protein) (CRIP)	CRIP1 CRIP CRP1	Homo sapiens (Human)	77	cellular response to antibiotic [GO:0071236]; cellular response to UV-B [GO:0071493]; heart development [GO:0007507]; immune response [GO:0006955]; intrinsic apoptotic signaling pathway in response to DNA damage [GO:0008630]; prostate gland stromal morphogenesis [GO:0060741]; regulation of gene expression [GO:0010468]; response to zinc ion [GO:0010043]	cytoplasm [GO:0005737]	peptide binding [GO:0042277]; zinc ion binding [GO:0008270]
A0A075B6W5	A0A075B6W5	reviewed	TVA23_HUMAN	T cell receptor alpha variable 23/delta variable 6	TRAV23DV6	Homo sapiens (Human)	121	adaptive immune response [GO:0002250]	T cell receptor complex [GO:0042101]	peptide antigen binding [GO:0042605]
P55084	P55084	reviewed	ECHB_HUMAN	Trifunctional enzyme subunit beta, mitochondrial (TP-beta) [Includes: 3-ketoacyl-CoA thiolase (EC 2.3.1.155) (EC 2.3.1.16) (Acetyl-CoA acyltransferase) (Beta-ketothiolase)]	HADHB MSTP029	Homo sapiens (Human)	474	cellular response to lipopolysaccharide [GO:0071222]; fatty acid beta-oxidation [GO:0006635]; gene expression [GO:0010467]	endoplasmic reticulum [GO:0005783]; mitochondrial envelope [GO:0005740]; mitochondrial fatty acid beta-oxidation multienzyme complex [GO:0016507]; mitochondrial inner membrane [GO:0005743]; mitochondrial nucleoid [GO:0042645]; mitochondrial outer membrane [GO:0005741]; mitochondrion [GO:0005739]; nucleoplasm [GO:0005654]	3-hydroxyacyl-CoA dehydrogenase activity [GO:0003857]; acetyl-CoA C-acetyltransferase activity [GO:0003985]; acetyl-CoA C-acyltransferase activity [GO:0003988]; acetyl-CoA C-myristoyltransferase activity [GO:0050633]; enoyl-CoA hydratase activity [GO:0004300]; lncRNA binding [GO:0106222]; RNA binding [GO:0003723]
Q9P015	Q9P015	reviewed	RM15_HUMAN	Large ribosomal subunit protein uL15m (39S ribosomal protein L15, mitochondrial) (L15mt) (MRP-L15)	MRPL15 HSPC145	Homo sapiens (Human)	296	cellular response to leukemia inhibitory factor [GO:1990830]; mitochondrial translation [GO:0032543]	mitochondrial inner membrane [GO:0005743]; mitochondrial large ribosomal subunit [GO:0005762]; mitochondrion [GO:0005739]	RNA binding [GO:0003723]; structural constituent of ribosome [GO:0003735]
A0A1B0GTC6	A0A1B0GTC6	reviewed	CC085_HUMAN	Uncharacterized protein C3orf85	C3orf85	Homo sapiens (Human)	90
P10915	P10915	reviewed	HPLN1_HUMAN	Hyaluronan and proteoglycan link protein 1 (Cartilage-linking protein 1) (Cartilage-link protein) (Proteoglycan link protein)	HAPLN1 CRTL1	Homo sapiens (Human)	354	cell adhesion [GO:0007155]; central nervous system development [GO:0007417]; skeletal system development [GO:0001501]	collagen-containing extracellular matrix [GO:0062023]; extracellular matrix [GO:0031012]; extracellular region [GO:0005576]; extracellular space [GO:0005615]; perineuronal net [GO:0072534]; synapse [GO:0045202]	hyaluronic acid binding [GO:0005540]
Q8TAV4	Q8TAV4	reviewed	STML3_HUMAN	Stomatin-like protein 3 (SLP-3)	STOML3	Homo sapiens (Human)	291	signal transduction [GO:0007165]	cilium [GO:0005929]; membrane raft [GO:0045121]; neuron projection [GO:0043005]; plasma membrane [GO:0005886]
P27797	P27797	reviewed	CALR_HUMAN	Calreticulin (CRP55) (Calregulin) (Endoplasmic reticulum resident protein 60) (ERp60) (HACBP) (grp60)	CALR CRTC	Homo sapiens (Human)	417	cardiac muscle cell differentiation [GO:0055007]; cellular response to electrical stimulus [GO:0071257]; cellular response to lithium ion [GO:0071285]; cellular response to virus [GO:0098586]; cellular senescence [GO:0090398]; cortical actin cytoskeleton organization [GO:0030866]; ERAD pathway [GO:0036503]; intracellular calcium ion homeostasis [GO:0006874]; negative regulation of DNA-templated t…	acrosomal vesicle [GO:0001669]; cell surface [GO:0009986]; collagen-containing extracellular matrix [GO:0062023]; cortical granule [GO:0060473]; cytolytic granule [GO:0044194]; cytoplasm [GO:0005737]; cytosol [GO:0005829]; endocytic vesicle lumen [GO:0071682]; endoplasmic reticulum [GO:0005783]; endoplasmic reticulum lumen [GO:0005788]; endoplasmic reticulum membrane [GO:0005789]; endoplasmic ret…	calcium ion binding [GO:0005509]; carbohydrate binding [GO:0030246]; complement component C1q complex binding [GO:0001849]; DNA binding [GO:0003677]; hormone binding [GO:0042562]; integrin binding [GO:0005178]; iron ion binding [GO:0005506]; molecular sequestering activity [GO:0140313]; mRNA binding [GO:0003729]; nuclear androgen receptor binding [GO:0050681]; nuclear export signal receptor activ…	DOMAIN: Can be divided into a N-terminal globular domain, a proline-rich P-domain forming an elongated arm-like structure and a C-terminal acidic domain. The P-domain binds one molecule of calcium with high affinity, whereas the acidic C-domain binds multiple calcium ions with low affinity.; DOMAIN: The interaction with glycans occurs through a binding site in the globular lectin domain.; DOMAIN:…
Q8TB37	Q8TB37	reviewed	NUBPL_HUMAN	Iron-sulfur cluster transfer protein NUBPL (IND1 homolog) (Nucleotide-binding protein-like) (huInd1)	NUBPL C14orf127	Homo sapiens (Human)	319	iron-sulfur cluster assembly [GO:0016226]; mitochondrial respiratory chain complex I assembly [GO:0032981]; mitochondrion organization [GO:0007005]	mitochondrial matrix [GO:0005759]; mitochondrion [GO:0005739]; plasma membrane [GO:0005886]	4 iron, 4 sulfur cluster binding [GO:0051539]; ATP binding [GO:0005524]; ATP-dependent FeS chaperone activity [GO:0140663]; metal ion binding [GO:0046872]
P98066	P98066	reviewed	TSG6_HUMAN	Tumor necrosis factor-inducible gene 6 protein (EC 3.1.1.-) (Hyaluronate-binding protein) (TNF-stimulated gene 6 protein) (TSG-6) (Tumor necrosis factor alpha-induced protein 6) (TNF alpha-induced protein 6)	TNFAIP6 TSG6	Homo sapiens (Human)	277	cell adhesion [GO:0007155]; cell-cell signaling [GO:0007267]; fibronectin fibril organization [GO:1905590]; hyaluronan metabolic process [GO:0030212]; inflammatory response [GO:0006954]; negative regulation of BMP signaling pathway [GO:0030514]; negative regulation of inflammatory response [GO:0050728]; negative regulation of neutrophil chemotaxis [GO:0090024]; negative regulation of osteoblast d…	extracellular region [GO:0005576]; extracellular space [GO:0005615]; ficolin-1-rich granule lumen [GO:1904813]; tertiary granule lumen [GO:1904724]	calcium ion binding [GO:0005509]; carboxylesterase activity [GO:0106435]; fibronectin binding [GO:0001968]; hyaluronic acid binding [GO:0005540]	DOMAIN: The Link domain interacts with various extracellular matrix components, including heparin, heparan sulfates, hyaluronan and I-alpha-I complex (PubMed:15060082, PubMed:15917224). It is required for binding to various chemokines (PubMed:27044744). {ECO:0000269|PubMed:15060082, ECO:0000269|PubMed:15917224, ECO:0000269|PubMed:27044744}.; DOMAIN: The CUB domain is necessary for calcium ion bin…
P58876	P58876	reviewed	H2B1D_HUMAN	Histone H2B type 1-D (H2B-clustered histone 5) (HIRA-interacting protein 2) (Histone H2B.1 B) (Histone H2B.b) (H2B/b)	H2BC5 H2BFB HIRIP2 HIST1H2BD	Homo sapiens (Human)	126		cytosol [GO:0005829]; extracellular exosome [GO:0070062]; nucleoplasm [GO:0005654]; nucleosome [GO:0000786]; nucleus [GO:0005634]	DNA binding [GO:0003677]; protein heterodimerization activity [GO:0046982]; structural constituent of chromatin [GO:0030527]
P34897	P34897	reviewed	GLYM_HUMAN	Serine hydroxymethyltransferase, mitochondrial (SHMT) (EC 2.1.2.1) (Glycine hydroxymethyltransferase) (Serine methylase)	SHMT2	Homo sapiens (Human)	504	glycine biosynthetic process from serine [GO:0019264]; glycine metabolic process [GO:0006544]; L-serine biosynthetic process [GO:0006564]; L-serine metabolic process [GO:0006563]; one-carbon metabolic process [GO:0006730]; positive regulation of cell population proliferation [GO:0008284]; protein homotetramerization [GO:0051289]; protein K63-linked deubiquitination [GO:0070536]; protein tetrameri…	BRISC complex [GO:0070552]; cytoplasm [GO:0005737]; extracellular exosome [GO:0070062]; microtubule cytoskeleton [GO:0015630]; mitochondrial inner membrane [GO:0005743]; mitochondrial matrix [GO:0005759]; mitochondrial nucleoid [GO:0042645]; mitochondrion [GO:0005739]; nucleus [GO:0005634]	amino acid binding [GO:0016597]; chromatin binding [GO:0003682]; glycine hydroxymethyltransferase activity [GO:0004372]; identical protein binding [GO:0042802]; L-allo-threonine aldolase activity [GO:0008732]; pyridoxal phosphate binding [GO:0030170]
A6NMA1	A6NMA1	reviewed	TR5OS_HUMAN	Putative uncharacterized protein TRPC5OS (TRPC5 opposite strand protein) (TRPC5-antisense RNA 1)	TRPC5OS TRPC5-AS1	Homo sapiens (Human)	111
P08559	P08559	reviewed	ODPA_HUMAN	Pyruvate dehydrogenase E1 component subunit alpha, somatic form, mitochondrial (EC 1.2.4.1) (PDHE1-A type I)	PDHA1 PHE1A	Homo sapiens (Human)	390	acetyl-CoA biosynthetic process from pyruvate [GO:0006086]; glucose metabolic process [GO:0006006]; tricarboxylic acid cycle [GO:0006099]	mitochondrial matrix [GO:0005759]; mitochondrion [GO:0005739]; nucleolus [GO:0005730]; nucleus [GO:0005634]; pyruvate dehydrogenase complex [GO:0045254]	metal ion binding [GO:0046872]; pyruvate dehydrogenase (acetyl-transferring) activity [GO:0004739]; pyruvate dehydrogenase (NAD+) activity [GO:0034604]
P22830	P22830	reviewed	HEMH_HUMAN	Ferrochelatase, mitochondrial (EC 4.98.1.1) (Heme synthase) (Protoheme ferro-lyase)	FECH	Homo sapiens (Human)	423	cellular response to dexamethasone stimulus [GO:0071549]; cholesterol metabolic process [GO:0008203]; detection of UV [GO:0009589]; erythrocyte differentiation [GO:0030218]; generation of precursor metabolites and energy [GO:0006091]; heme A biosynthetic process [GO:0006784]; heme B biosynthetic process [GO:0006785]; heme biosynthetic process [GO:0006783]; heme O biosynthetic process [GO:0048034]…	mitochondrial inner membrane [GO:0005743]; mitochondrial matrix [GO:0005759]; mitochondrion [GO:0005739]	2 iron, 2 sulfur cluster binding [GO:0051537]; ferrochelatase activity [GO:0004325]; ferrous iron binding [GO:0008198]; heme binding [GO:0020037]; identical protein binding [GO:0042802]; iron-responsive element binding [GO:0030350]; protein homodimerization activity [GO:0042803]
Q92839	Q92839	reviewed	HYAS1_HUMAN	Hyaluronan synthase 1 (EC 2.4.1.212) (Hyaluronate synthase 1) (Hyaluronic acid synthase 1) (HA synthase 1) (HuHAS1)	HAS1 HAS	Homo sapiens (Human)	578	cell adhesion [GO:0007155]; cellular response to platelet-derived growth factor stimulus [GO:0036120]; extracellular matrix assembly [GO:0085029]; glycosaminoglycan biosynthetic process [GO:0006024]; hyaluronan biosynthetic process [GO:0030213]; negative regulation of fibroblast migration [GO:0010764]; polysaccharide biosynthetic process [GO:0000271]	Golgi apparatus [GO:0005794]; plasma membrane [GO:0005886]	hyaluronan synthase activity [GO:0050501]; identical protein binding [GO:0042802]
Q92806	Q92806	reviewed	KCNJ9_HUMAN	G protein-activated inward rectifier potassium channel 3 (GIRK-3) (Inward rectifier K(+) channel Kir3.3) (Potassium channel, inwardly rectifying subfamily J member 9)	KCNJ9 GIRK3	Homo sapiens (Human)	393	potassium ion import across plasma membrane [GO:1990573]; regulation of monoatomic ion transmembrane transport [GO:0034765]; regulation of presynaptic membrane potential [GO:0099505]	monoatomic ion channel complex [GO:0034702]; parallel fiber to Purkinje cell synapse [GO:0098688]; plasma membrane [GO:0005886]; presynaptic membrane [GO:0042734]	G-protein activated inward rectifier potassium channel activity [GO:0015467]; inward rectifier potassium channel activity [GO:0005242]	DOMAIN: The PDZ-binding motif specifically binds the PDZ domain of SNX27: the specificity for SNX27 is provided by the 2 residues located upstream (Glu-388 and Ser-389) of the PDZ-binding motif. {ECO:0000250|UniProtKB:Q63511}.
P10809	P10809	reviewed	CH60_HUMAN	60 kDa heat shock protein, mitochondrial (EC 5.6.1.7) (60 kDa chaperonin) (Chaperonin 60) (CPN60) (Heat shock protein 60) (HSP-60) (Hsp60) (Heat shock protein family D member 1) (HuCHA60) (Mitochondrial matrix protein P1) (P60 lymphocyte protein)	HSPD1 HSP60	Homo sapiens (Human)	573	'de novo' protein folding [GO:0006458]; apoptotic mitochondrial changes [GO:0008637]; B cell activation [GO:0042113]; B cell proliferation [GO:0042100]; biological process involved in interaction with symbiont [GO:0051702]; cellular response to interleukin-7 [GO:0098761]; chaperone-mediated protein complex assembly [GO:0051131]; isotype switching to IgG isotypes [GO:0048291]; mitochondrial unfold…	cell surface [GO:0009986]; clathrin-coated pit [GO:0005905]; coated vesicle [GO:0030135]; cytoplasm [GO:0005737]; cytosol [GO:0005829]; early endosome [GO:0005769]; extracellular exosome [GO:0070062]; extracellular space [GO:0005615]; lipopolysaccharide receptor complex [GO:0046696]; membrane [GO:0016020]; migrasome [GO:0140494]; mitochondrial inner membrane [GO:0005743]; mitochondrial matrix [GO…	apolipoprotein A-I binding [GO:0034186]; apolipoprotein binding [GO:0034185]; ATP binding [GO:0005524]; ATP hydrolysis activity [GO:0016887]; ATP-dependent protein folding chaperone [GO:0140662]; cysteine-type endopeptidase activator activity [GO:0140608]; DNA replication origin binding [GO:0003688]; double-stranded RNA binding [GO:0003725]; enzyme binding [GO:0019899]; high-density lipoprotein p…
P39656	P39656	reviewed	OST48_HUMAN	Dolichyl-diphosphooligosaccharide--protein glycosyltransferase 48 kDa subunit (DDOST 48 kDa subunit) (Oligosaccharyl transferase 48 kDa subunit)	DDOST KIAA0115 OST48 OK/SW-cl.45	Homo sapiens (Human)	456	protein glycosylation [GO:0006486]; protein N-linked glycosylation [GO:0006487]; protein N-linked glycosylation via asparagine [GO:0018279]; regulation of protein stability [GO:0031647]; response to cytokine [GO:0034097]; T cell activation [GO:0042110]	azurophil granule membrane [GO:0035577]; endoplasmic reticulum [GO:0005783]; endoplasmic reticulum membrane [GO:0005789]; intracellular membrane-bounded organelle [GO:0043231]; membrane [GO:0016020]; oligosaccharyltransferase complex [GO:0008250]; oligosaccharyltransferase complex A [GO:0160226]; oligosaccharyltransferase complex B [GO:0160227]; plasma membrane [GO:0005886]	enzyme activator activity [GO:0008047]
P46783	P46783	reviewed	RS10_HUMAN	Small ribosomal subunit protein eS10 (40S ribosomal protein S10)	RPS10	Homo sapiens (Human)	165	cytoplasmic translation [GO:0002181]; translation [GO:0006412]	cytoplasm [GO:0005737]; cytosol [GO:0005829]; cytosolic ribosome [GO:0022626]; cytosolic small ribosomal subunit [GO:0022627]; focal adhesion [GO:0005925]; membrane [GO:0016020]; nucleolus [GO:0005730]; nucleoplasm [GO:0005654]; ribosome [GO:0005840]	RNA binding [GO:0003723]; structural constituent of ribosome [GO:0003735]
P46779	P46779	reviewed	RL28_HUMAN	Large ribosomal subunit protein eL28 (60S ribosomal protein L28)	RPL28	Homo sapiens (Human)	137	cytoplasmic translation [GO:0002181]; translation [GO:0006412]	cell body [GO:0044297]; cytoplasm [GO:0005737]; cytoplasmic ribonucleoprotein granule [GO:0036464]; cytosol [GO:0005829]; cytosolic large ribosomal subunit [GO:0022625]; cytosolic ribosome [GO:0022626]; dendrite [GO:0030425]; extracellular exosome [GO:0070062]; membrane [GO:0016020]; synapse [GO:0045202]	RNA binding [GO:0003723]; structural constituent of ribosome [GO:0003735]
P58743	P58743	reviewed	S26A5_HUMAN	Prestin (Solute carrier family 26 member 5)	SLC26A5 PRES	Homo sapiens (Human)	744	bicarbonate transport [GO:0015701]; chloride transmembrane transport [GO:1902476]; chloride transport [GO:0006821]; cochlea development [GO:0090102]; fructose transmembrane transport [GO:0015755]; negative regulation of monoatomic ion transmembrane transport [GO:0034766]; positive regulation of cell motility [GO:2000147]; positive regulation of cell size [GO:0045793]; regulation of cell shape [GO…	basolateral plasma membrane [GO:0016323]; lateral plasma membrane [GO:0016328]; lateral wall of outer hair cell [GO:0120249]; plasma membrane [GO:0005886]	bicarbonate transmembrane transporter activity [GO:0015106]; chloride transmembrane transporter activity [GO:0015108]; chloride:bicarbonate antiporter activity [GO:0140900]; oxalate transmembrane transporter activity [GO:0019531]; protein homodimerization activity [GO:0042803]; secondary active sulfate transmembrane transporter activity [GO:0008271]; spectrin binding [GO:0030507]; sulfate transme…	DOMAIN: The STAS domain mediates dimerization, with both STAS domains latched onto each other in a domain-swapped manner (PubMed:34390643). The N-terminus domain is involved in dimerization such that each N-terminus domain embraces both STAS domains (PubMed:34390643). The STAS domain harbors a unique anion-binding site important for the fine regulation of the high-frequency electromotile properti…
Q3MIX3	Q3MIX3	reviewed	ADCK5_HUMAN	Uncharacterized aarF domain-containing protein kinase 5 (EC 2.7.11.-)	ADCK5	Homo sapiens (Human)	580		membrane [GO:0016020]; mitochondrion [GO:0005739]	protein serine/threonine kinase activity [GO:0004674]
Q96T52	Q96T52	reviewed	IMP2L_HUMAN	Mitochondrial inner membrane protease subunit 2 (EC 3.4.21.-) (IMP2-like protein)	IMMP2L	Homo sapiens (Human)	175	blood circulation [GO:0008015]; brain development [GO:0007420]; cerebellum vasculature development [GO:0061300]; DNA damage response [GO:0006974]; mitochondrial respiratory chain complex assembly [GO:0033108]; ovarian follicle development [GO:0001541]; ovulation [GO:0030728]; protein processing involved in protein targeting to mitochondrion [GO:0006627]; respiratory electron transport chain [GO:0…	mitochondrial inner membrane [GO:0005743]; mitochondrial inner membrane peptidase complex [GO:0042720]; mitochondrion [GO:0005739]	endopeptidase activity [GO:0004175]; peptidase activity [GO:0008233]; serine-type endopeptidase activity [GO:0004252]
A0A1W2PS18	A0A1W2PS18	reviewed	PMIS2_HUMAN	Transmembrane protein PMIS2	PMIS2	Homo sapiens (Human)	150		intracellular membrane-bounded organelle [GO:0043231]; membrane [GO:0016020]
P22694	P22694	reviewed	KAPCB_HUMAN	cAMP-dependent protein kinase catalytic subunit beta (PKA C-beta) (EC 2.7.11.11)	PRKACB	Homo sapiens (Human)	351	adenylate cyclase-modulating G protein-coupled receptor signaling pathway [GO:0007188]; high-density lipoprotein particle assembly [GO:0034380]; negative regulation of smoothened signaling pathway [GO:0045879]; negative regulation of TORC1 signaling [GO:1904262]; neural tube closure [GO:0001843]; protein phosphorylation [GO:0006468]; regulation of protein processing [GO:0070613]; renal water home…	cAMP-dependent protein kinase complex [GO:0005952]; centrosome [GO:0005813]; ciliary base [GO:0097546]; cytosol [GO:0005829]; extracellular exosome [GO:0070062]; nucleoplasm [GO:0005654]; nucleus [GO:0005634]; plasma membrane [GO:0005886]	ATP binding [GO:0005524]; cAMP-dependent protein kinase activity [GO:0004691]; magnesium ion binding [GO:0000287]; protein serine kinase activity [GO:0106310]; protein serine/threonine kinase activity [GO:0004674]; ubiquitin protein ligase binding [GO:0031625]
P10606	P10606	reviewed	COX5B_HUMAN	Cytochrome c oxidase subunit 5B, mitochondrial (Cytochrome c oxidase polypeptide Vb)	COX5B	Homo sapiens (Human)	129	cellular respiration [GO:0045333]; mitochondrial electron transport, cytochrome c to oxygen [GO:0006123]; respiratory gaseous exchange by respiratory system [GO:0007585]	mitochondrial inner membrane [GO:0005743]; mitochondrial membrane [GO:0031966]; mitochondrion [GO:0005739]; respiratory chain complex IV [GO:0045277]	cytochrome-c oxidase activity [GO:0004129]; metal ion binding [GO:0046872]
Q96RP9	Q96RP9	reviewed	EFGM_HUMAN	Elongation factor G, mitochondrial (EF-Gmt) (EC 3.6.5.-) (Elongation factor G 1, mitochondrial) (mEF-G 1) (Elongation factor G1) (hEFG1)	GFM1 EFG EFG1 GFM	Homo sapiens (Human)	751	mitochondrial translational elongation [GO:0070125]	mitochondrial matrix [GO:0005759]; mitochondrion [GO:0005739]	GTP binding [GO:0005525]; GTPase activity [GO:0003924]; RNA binding [GO:0003723]; translation elongation factor activity [GO:0003746]
P08237	P08237	reviewed	PFKAM_HUMAN	ATP-dependent 6-phosphofructokinase, muscle type (ATP-PFK) (PFK-M) (EC 2.7.1.11) (6-phosphofructokinase type A) (Phosphofructo-1-kinase isozyme A) (PFK-A) (Phosphohexokinase)	PFKM PFKX	Homo sapiens (Human)	780	canonical glycolysis [GO:0061621]; fructose 1,6-bisphosphate metabolic process [GO:0030388]; fructose 6-phosphate metabolic process [GO:0006002]; glucose homeostasis [GO:0042593]; glycogen catabolic process [GO:0005980]; glycolysis from storage polysaccharide through glucose-1-phosphate [GO:0093001]; glycolytic process [GO:0006096]; glycolytic process through fructose-6-phosphate [GO:0061615]; mu…	6-phosphofructokinase complex [GO:0005945]; apical plasma membrane [GO:0016324]; cytosol [GO:0005829]; membrane [GO:0016020]; nucleus [GO:0005634]; sperm principal piece [GO:0097228]	6-phosphofructokinase activity [GO:0003872]; ATP binding [GO:0005524]; fructose binding [GO:0070061]; fructose-6-phosphate binding [GO:0070095]; identical protein binding [GO:0042802]; kinase binding [GO:0019900]; metal ion binding [GO:0046872]
Q92526	Q92526	reviewed	TCPW_HUMAN	T-complex protein 1 subunit zeta-2 (TCP-1-zeta-2) (CCT-zeta-2) (CCT-zeta-like) (Chaperonin containing T-complex polypeptide 1 subunit 6B) (TCP-1-zeta-like) (Testis-specific Tcp20) (Testis-specific protein TSA303)	CCT6B	Homo sapiens (Human)	530	protein folding [GO:0006457]	chaperonin-containing T-complex [GO:0005832]; cytosol [GO:0005829]	ATP binding [GO:0005524]; ATP hydrolysis activity [GO:0016887]; ATP-dependent protein folding chaperone [GO:0140662]; protein folding chaperone [GO:0044183]; unfolded protein binding [GO:0051082]
P53677	P53677	reviewed	AP3M2_HUMAN	AP-3 complex subunit mu-2 (Adaptor-related protein complex 3 subunit mu-2) (Clathrin assembly protein assembly protein complex 3 mu-2 medium chain) (Clathrin coat assembly protein AP47 homolog 2) (Clathrin coat-associated protein AP47 homolog 2) (Golgi adaptor AP-1 47 kDa protein homolog 2) (HA1 47 kDa subunit homolog 2) (Mu3B-adaptin) (P47B)	AP3M2	Homo sapiens (Human)	418	anterograde axonal transport [GO:0008089]; anterograde synaptic vesicle transport [GO:0048490]; clathrin-coated vesicle cargo loading, AP-3-mediated [GO:0035654]; endocytosis [GO:0006897]; intracellular protein transport [GO:0006886]; intracellular transport [GO:0046907]; synaptic vesicle coating [GO:0016183]; synaptic vesicle recycling [GO:0036465]	AP-3 adaptor complex [GO:0030123]; AP-type membrane coat adaptor complex [GO:0030119]; axon cytoplasm [GO:1904115]; clathrin adaptor complex [GO:0030131]; cytoplasmic vesicle [GO:0031410]; cytoplasmic vesicle membrane [GO:0030659]; early endosome [GO:0005769]; GABA-ergic synapse [GO:0098982]; glutamatergic synapse [GO:0098978]; Golgi apparatus [GO:0005794]; synaptic vesicle [GO:0008021]
O14792	O14792	reviewed	HS3S1_HUMAN	Heparan sulfate glucosamine 3-O-sulfotransferase 1 (EC 2.8.2.23) (Heparan sulfate D-glucosaminyl 3-O-sulfotransferase 1) (3-OST-1) (Heparan sulfate 3-O-sulfotransferase 1) (h3-OST-1)	HS3ST1 3OST 3OST1	Homo sapiens (Human)	307	glycosaminoglycan biosynthetic process [GO:0006024]; heparan sulfate proteoglycan biosynthetic process, enzymatic modification [GO:0015015]	Golgi lumen [GO:0005796]	[heparan sulfate]-glucosamine 3-sulfotransferase activity [GO:0008467]; sulfotransferase activity [GO:0008146]
Q3KQZ1	Q3KQZ1	reviewed	S2535_HUMAN	Solute carrier family 25 member 35	SLC25A35	Homo sapiens (Human)	300		mitochondrial inner membrane [GO:0005743]; mitochondrion [GO:0005739]
Q92482	Q92482	reviewed	AQP3_HUMAN	Aquaporin-3 (AQP-3) (Aquaglyceroporin-3)	AQP3	Homo sapiens (Human)	292	cellular response to hypoxia [GO:0071456]; establishment of localization in cell [GO:0051649]; glycerol transmembrane transport [GO:0015793]; odontogenesis [GO:0042476]; positive regulation of immune system process [GO:0002684]; regulation of keratinocyte differentiation [GO:0045616]; renal water absorption [GO:0070295]; renal water homeostasis [GO:0003091]; response to calcium ion [GO:0051592]; …	basolateral plasma membrane [GO:0016323]; cell-cell junction [GO:0005911]; cytoplasm [GO:0005737]; membrane [GO:0016020]; nucleoplasm [GO:0005654]; plasma membrane [GO:0005886]	glycerol channel activity [GO:0015254]; identical protein binding [GO:0042802]; water channel activity [GO:0015250]	DOMAIN: Aquaporins contain two tandem repeats each containing three membrane-spanning domains and a pore-forming loop with the signature motif Asn-Pro-Ala (NPA). {ECO:0000250|UniProtKB:O14520}.
Q07817	Q07817	reviewed	B2CL1_HUMAN	Bcl-2-like protein 1 (Bcl2-L-1) (Apoptosis regulator Bcl-X)	BCL2L1 BCL2L BCLX	Homo sapiens (Human)	233	apoptotic mitochondrial changes [GO:0008637]; apoptotic process in bone marrow cell [GO:0071839]; cellular response to alkaloid [GO:0071312]; cellular response to amino acid stimulus [GO:0071230]; cellular response to gamma radiation [GO:0071480]; defense response to virus [GO:0051607]; dendritic cell apoptotic process [GO:0097048]; dendritic cell proliferation [GO:0044565]; ectopic germ cell pro…	Bcl-2 family protein complex [GO:0097136]; centrosome [GO:0005813]; cytoplasm [GO:0005737]; cytosol [GO:0005829]; endoplasmic reticulum [GO:0005783]; mitochondrial inner membrane [GO:0005743]; mitochondrial matrix [GO:0005759]; mitochondrial outer membrane [GO:0005741]; mitochondrion [GO:0005739]; nuclear membrane [GO:0031965]; synaptic vesicle membrane [GO:0030672]	BH3 domain binding [GO:0051434]; channel activity [GO:0015267]; identical protein binding [GO:0042802]; protein kinase binding [GO:0019901]	DOMAIN: The BH4 motif is required for anti-apoptotic activity. The BH1 and BH2 motifs are required for both heterodimerization with other Bcl-2 family members and for repression of cell death.; DOMAIN: The loop between motifs BH4 and BH3 is required for the interaction with NLRP1. {ECO:0000269|PubMed:17418785}.
P53597	P53597	reviewed	SUCA_HUMAN	Succinate--CoA ligase [ADP/GDP-forming] subunit alpha, mitochondrial (EC 6.2.1.4) (EC 6.2.1.5) (Succinyl-CoA synthetase subunit alpha) (SCS-alpha)	SUCLG1	Homo sapiens (Human)	346	succinyl-CoA catabolic process [GO:1901289]; tricarboxylic acid cycle [GO:0006099]	mitochondrial matrix [GO:0005759]; mitochondrion [GO:0005739]; succinate-CoA ligase complex (ADP-forming) [GO:0009361]; succinate-CoA ligase complex (GDP-forming) [GO:0045244]	nucleotide binding [GO:0000166]; RNA binding [GO:0003723]; succinate-CoA ligase (ADP-forming) activity [GO:0004775]; succinate-CoA ligase (GDP-forming) activity [GO:0004776]
P53582	P53582	reviewed	MAP11_HUMAN	Methionine aminopeptidase 1 (MAP 1) (MetAP 1) (EC 3.4.11.18) (Peptidase M 1)	METAP1 KIAA0094	Homo sapiens (Human)	386	N-terminal protein amino acid modification [GO:0031365]; peptidyl-methionine modification [GO:0018206]; platelet aggregation [GO:0070527]; protein maturation [GO:0051604]; proteolysis [GO:0006508]; regulation of translation [GO:0006417]	cytoplasm [GO:0005737]; cytosol [GO:0005829]; cytosolic ribosome [GO:0022626]	aminopeptidase activity [GO:0004177]; initiator methionyl aminopeptidase activity [GO:0004239]; metalloaminopeptidase activity [GO:0070006]; metalloexopeptidase activity [GO:0008235]; zinc ion binding [GO:0008270]
P10415	P10415	reviewed	BCL2_HUMAN	Apoptosis regulator Bcl-2	BCL2	Homo sapiens (Human)	239	actin filament organization [GO:0007015]; apoptotic process [GO:0006915]; autophagy [GO:0006914]; axon regeneration [GO:0031103]; axonogenesis [GO:0007409]; B cell apoptotic process [GO:0001783]; B cell homeostasis [GO:0001782]; B cell lineage commitment [GO:0002326]; B cell proliferation [GO:0042100]; B cell receptor signaling pathway [GO:0050853]; behavioral fear response [GO:0001662]; branchin…	BAD-BCL-2 complex [GO:0097138]; cytoplasm [GO:0005737]; cytosol [GO:0005829]; endoplasmic reticulum [GO:0005783]; endoplasmic reticulum membrane [GO:0005789]; membrane [GO:0016020]; mitochondrial outer membrane [GO:0005741]; mitochondrion [GO:0005739]; myelin sheath [GO:0043209]; nuclear membrane [GO:0031965]; nucleus [GO:0005634]; pore complex [GO:0046930]; protein-containing complex [GO:0032991]	BH3 domain binding [GO:0051434]; channel activity [GO:0015267]; channel inhibitor activity [GO:0016248]; DNA-binding transcription factor binding [GO:0140297]; identical protein binding [GO:0042802]; molecular adaptor activity [GO:0060090]; protease binding [GO:0002020]; protein heterodimerization activity [GO:0046982]; protein phosphatase 2A binding [GO:0051721]; sequence-specific DNA binding [G…	DOMAIN: BH1 and BH2 domains are required for the interaction with BAX and for anti-apoptotic activity. {ECO:0000269|PubMed:8183370}.; DOMAIN: The BH4 motif is required for anti-apoptotic activity and for interaction with RAF1 and EGLN3.; DOMAIN: The loop between motifs BH4 and BH3 is required for the interaction with NLRP1. {ECO:0000269|PubMed:17418785}.; DOMAIN: The BH3 domain is required for in…
Q02978	Q02978	reviewed	M2OM_HUMAN	Mitochondrial 2-oxoglutarate/malate carrier protein (OGCP) (alpha-oxoglutarate carrier) (Solute carrier family 25 member 11) (SLC25A11)	SLC25A11 SLC20A4	Homo sapiens (Human)	314	gluconeogenesis [GO:0006094]; lipid transport [GO:0006869]; malate-aspartate shuttle [GO:0043490]	mitochondrial inner membrane [GO:0005743]; mitochondrion [GO:0005739]; nucleus [GO:0005634]; plasma membrane [GO:0005886]	oxoglutarate:malate antiporter activity [GO:0015367]; RNA binding [GO:0003723]; transmembrane transporter activity [GO:0022857]
Q96Q83	Q96Q83	reviewed	ALKB3_HUMAN	Alpha-ketoglutarate-dependent dioxygenase alkB homolog 3 (EC 1.14.11.33) (EC 1.14.11.54) (Alkylated DNA repair protein alkB homolog 3) (hABH3) (DEPC-1) (Prostate cancer antigen 1)	ALKBH3 ABH3 DEPC1	Homo sapiens (Human)	286	cell population proliferation [GO:0008283]; DNA alkylation repair [GO:0006307]; DNA repair [GO:0006281]; negative regulation of cytoplasmic translation [GO:2000766]	cytosol [GO:0005829]; mitochondrion [GO:0005739]; nucleoplasm [GO:0005654]	broad specificity oxidative DNA demethylase activity [GO:0035516]; ferrous iron binding [GO:0008198]; L-ascorbic acid binding [GO:0031418]; mRNA N1-methyladenosine dioxygenase activity [GO:1990930]; oxidative RNA demethylase activity [GO:0035515]
Q96PS8	Q96PS8	reviewed	AQP10_HUMAN	Aquaporin-10 (AQP-10) (Aquaglyceroporin-10) (Small intestine aquaporin)	AQP10	Homo sapiens (Human)	301	glycerol transmembrane transport [GO:0015793]; protein homotetramerization [GO:0051289]; response to toxic substance [GO:0009636]; water transport [GO:0006833]	apical plasma membrane [GO:0016324]; basolateral plasma membrane [GO:0016323]; intracellular membrane-bounded organelle [GO:0043231]; lipid droplet [GO:0005811]; plasma membrane [GO:0005886]	glycerol channel activity [GO:0015254]; water channel activity [GO:0015250]	DOMAIN: Aquaporins contain two tandem repeats each containing three membrane-spanning domains and a pore-forming loop with the signature motif Asn-Pro-Ala (NPA). {ECO:0000269|PubMed:30420639}.
O14683	O14683	reviewed	P5I11_HUMAN	Tumor protein p53-inducible protein 11 (p53-induced gene 11 protein)	TP53I11 PIG11	Homo sapiens (Human)	189	negative regulation of cell population proliferation [GO:0008285]	membrane [GO:0016020]
P27216	P27216	reviewed	ANX13_HUMAN	Annexin A13 (Annexin XIII) (Annexin-13) (Intestine-specific annexin) (ISA)	ANXA13 ANX13	Homo sapiens (Human)	316	cell differentiation [GO:0030154]; negative regulation of Golgi to plasma membrane protein transport [GO:0042997]; positive regulation of Golgi to plasma membrane protein transport [GO:0042998]	apical plasma membrane [GO:0016324]; basolateral plasma membrane [GO:0016323]; cytoplasm [GO:0005737]; cytoplasmic vesicle [GO:0031410]; exocytic vesicle [GO:0070382]; extracellular exosome [GO:0070062]; extracellular space [GO:0005615]; membrane [GO:0016020]; membrane raft [GO:0045121]; nucleoplasm [GO:0005654]; nucleus [GO:0005634]; plasma membrane [GO:0005886]; vesicle membrane [GO:0012506]	calcium ion binding [GO:0005509]; calcium-dependent phospholipid binding [GO:0005544]; phosphatidylglycerol binding [GO:1901611]; phosphatidylserine binding [GO:0001786]	DOMAIN: A pair of annexin repeats may form one binding site for calcium and phospholipid.
Q3SY69	Q3SY69	reviewed	AL1L2_HUMAN	Mitochondrial 10-formyltetrahydrofolate dehydrogenase (Mitochondrial 10-FTHFDH) (mtFDH) (EC 1.5.1.6) (Aldehyde dehydrogenase family 1 member L2)	ALDH1L2	Homo sapiens (Human)	923	10-formyltetrahydrofolate catabolic process [GO:0009258]; biosynthetic process [GO:0009058]; fatty acid beta-oxidation [GO:0006635]; folic acid metabolic process [GO:0046655]; NADPH regeneration [GO:0006740]; one-carbon metabolic process [GO:0006730]	extracellular exosome [GO:0070062]; mitochondrial matrix [GO:0005759]; mitochondrion [GO:0005739]; nucleoplasm [GO:0005654]	aldehyde dehydrogenase (NAD+) activity [GO:0004029]; formyltetrahydrofolate dehydrogenase activity [GO:0016155]	DOMAIN: The N-terminal hydrolase domain has an NADP-independent formyltetrahydrofolate hydrolase activity, releasing formate and tetrahydrofolate. {ECO:0000250|UniProtKB:P28037}.; DOMAIN: The C-terminal aldehyde dehydrogenase domain has an NADP-dependent dehydrogenase activity. It catalyzes the oxidation of formate, released by the hydrolysis of formyltetrahydrofolate, into CO2. {ECO:0000250|UniP…
O14657	O14657	reviewed	TOR1B_HUMAN	Torsin-1B (Torsin ATPase-1B) (EC 3.6.4.-) (Torsin family 1 member B)	TOR1B DQ1 FKSG18	Homo sapiens (Human)	336	chaperone cofactor-dependent protein refolding [GO:0051085]; endoplasmic reticulum organization [GO:0007029]; nuclear membrane organization [GO:0071763]; protein localization to nucleus [GO:0034504]; response to unfolded protein [GO:0006986]	endoplasmic reticulum [GO:0005783]; endoplasmic reticulum lumen [GO:0005788]; extracellular exosome [GO:0070062]; nuclear envelope [GO:0005635]; nuclear membrane [GO:0031965]	ATP binding [GO:0005524]; ATP hydrolysis activity [GO:0016887]; identical protein binding [GO:0042802]; kinesin binding [GO:0019894]
O14656	O14656	reviewed	TOR1A_HUMAN	Torsin-1A (Dystonia 1 protein) (Torsin ATPase-1A) (EC 3.6.4.-) (Torsin family 1 member A)	TOR1A DQ2 DYT1 TA TORA	Homo sapiens (Human)	332	cell adhesion [GO:0007155]; chaperone cofactor-dependent protein refolding [GO:0051085]; chaperone-mediated protein folding [GO:0061077]; ERAD pathway [GO:0036503]; intermediate filament cytoskeleton organization [GO:0045104]; neuron projection development [GO:0031175]; nuclear envelope organization [GO:0006998]; nuclear membrane organization [GO:0071763]; positive regulation of synaptic vesicle …	cytoplasmic vesicle membrane [GO:0030659]; cytoskeleton [GO:0005856]; cytosol [GO:0005829]; endoplasmic reticulum [GO:0005783]; endoplasmic reticulum lumen [GO:0005788]; endoplasmic reticulum membrane [GO:0005789]; extracellular exosome [GO:0070062]; growth cone [GO:0030426]; intracellular membrane-bounded organelle [GO:0043231]; membrane [GO:0016020]; nuclear envelope [GO:0005635]; nuclear membr…	ATP binding [GO:0005524]; ATP hydrolysis activity [GO:0016887]; ATP-dependent protein folding chaperone [GO:0140662]; cytoskeletal protein binding [GO:0008092]; identical protein binding [GO:0042802]; kinesin binding [GO:0019894]; misfolded protein binding [GO:0051787]; unfolded protein binding [GO:0051082]
O14625	O14625	reviewed	CXL11_HUMAN	C-X-C motif chemokine 11 (Beta-R1) (H174) (Interferon gamma-inducible protein 9) (IP-9) (Interferon-inducible T-cell alpha chemoattractant) (I-TAC) (Small-inducible cytokine B11)	CXCL11 ITAC SCYB11 SCYB9B	Homo sapiens (Human)	94	adenylate cyclase-activating G protein-coupled receptor signaling pathway [GO:0007189]; cell-cell signaling [GO:0007267]; chemokine-mediated signaling pathway [GO:0070098]; chemotaxis [GO:0006935]; immune response [GO:0006955]; inflammatory response [GO:0006954]; positive regulation of release of sequestered calcium ion into cytosol [GO:0051281]; regulation of cell population proliferation [GO:00…	extracellular region [GO:0005576]; extracellular space [GO:0005615]	chemokine activity [GO:0008009]; CXCR3 chemokine receptor binding [GO:0048248]; heparin binding [GO:0008201]
Q96PB1	Q96PB1	reviewed	CASD1_HUMAN	N-acetylneuraminate (7)9-O-acetyltransferase (EC 2.3.1.45) (CAS1 domain-containing protein 1) (CAS1 protein) (Cas1p) (Sialate O-acetyltransferase) (SOAT)	CASD1 C7orf12 Nbla04196	Homo sapiens (Human)	797	carbohydrate metabolic process [GO:0005975]	Golgi membrane [GO:0000139]	N-acetylneuraminate 7-O(or 9-O)-acetyltransferase activity [GO:0047186]
O95969	O95969	reviewed	SG1D2_HUMAN	Secretoglobin family 1D member 2 (Lipophilin-B)	SCGB1D2 LIPHB LPNB	Homo sapiens (Human)	90		extracellular space [GO:0005615]
O95968	O95968	reviewed	SG1D1_HUMAN	Secretoglobin family 1D member 1 (Lipophilin-A)	SCGB1D1 LIPHA LPNA	Homo sapiens (Human)	90		extracellular space [GO:0005615]
O14556	O14556	reviewed	G3PT_HUMAN	Glyceraldehyde-3-phosphate dehydrogenase, testis-specific (EC 1.2.1.12) (Spermatogenic cell-specific glyceraldehyde 3-phosphate dehydrogenase 2) (GAPDH-2) (Spermatogenic glyceraldehyde-3-phosphate dehydrogenase)	GAPDHS GAPD2 GAPDH2 GAPDS HSD-35 HSD35	Homo sapiens (Human)	408	flagellated sperm motility [GO:0030317]; glucose metabolic process [GO:0006006]; glycolytic process [GO:0006096]; positive regulation of glycolytic process [GO:0045821]	cytosol [GO:0005829]; nucleus [GO:0005634]	glyceraldehyde-3-phosphate dehydrogenase (NAD+) (phosphorylating) activity [GO:0004365]; NAD binding [GO:0051287]; NADP binding [GO:0050661]	DOMAIN: The testis-specific N-terminal extension mediates tight association with the cytoskeletal fibrous sheath of the spermatozoa flagellum, possibly via interchain disulfide-bonding of Cys-21 with sheath components. {ECO:0000269|PubMed:18298375}.
P53396	P53396	reviewed	ACLY_HUMAN	ATP-citrate synthase (EC 2.3.3.8) (ATP-citrate (pro-S-)-lyase) (ACL) (Citrate cleavage enzyme)	ACLY	Homo sapiens (Human)	1101	acetyl-CoA biosynthetic process [GO:0006085]; cholesterol biosynthetic process [GO:0006695]; citrate metabolic process [GO:0006101]; coenzyme A metabolic process [GO:0015936]; fatty acid biosynthetic process [GO:0006633]; lipid biosynthetic process [GO:0008610]; oxaloacetate metabolic process [GO:0006107]	azurophil granule lumen [GO:0035578]; ciliary basal body [GO:0036064]; cytosol [GO:0005829]; extracellular exosome [GO:0070062]; extracellular region [GO:0005576]; ficolin-1-rich granule lumen [GO:1904813]; membrane [GO:0016020]; nucleoplasm [GO:0005654]	ATP binding [GO:0005524]; ATP citrate synthase activity [GO:0003878]; metal ion binding [GO:0046872]
O95881	O95881	reviewed	TXD12_HUMAN	Thioredoxin domain-containing protein 12 (EC 1.8.4.2) (Endoplasmic reticulum resident protein 18) (ER protein 18) (ERp18) (Endoplasmic reticulum resident protein 19) (ER protein 19) (ERp19) (Thioredoxin-like protein p19) (hTLP19)	TXNDC12 TLP19 UNQ713/PRO1376	Homo sapiens (Human)	172	negative regulation of endoplasmic reticulum stress-induced intrinsic apoptotic signaling pathway [GO:1902236]	endoplasmic reticulum [GO:0005783]; endoplasmic reticulum lumen [GO:0005788]	protein-disulfide reductase (glutathione) activity [GO:0019153]; protein-disulfide reductase activity [GO:0015035]
O95858	O95858	reviewed	TSN15_HUMAN	Tetraspanin-15 (Tspan-15) (Tetraspan NET-7) (Transmembrane 4 superfamily member 15)	TSPAN15 NET7 TM4SF15 UNQ677/PRO1311	Homo sapiens (Human)	294	negative regulation of Notch signaling pathway [GO:0045746]; protein localization to plasma membrane [GO:0072659]; protein maturation [GO:0051604]; regulation of membrane protein ectodomain proteolysis [GO:0051043]	cell junction [GO:0030054]; cell surface [GO:0009986]; cytosol [GO:0005829]; endoplasmic reticulum lumen [GO:0005788]; intracellular membrane-bounded organelle [GO:0043231]; late endosome membrane [GO:0031902]; nuclear body [GO:0016604]; plasma membrane [GO:0005886]; tetraspanin-enriched microdomain [GO:0097197]	enzyme binding [GO:0019899]
O95847	O95847	reviewed	UCP4_HUMAN	Mitochondrial uncoupling protein 4 (UCP 4) (Solute carrier family 25 member 27)	SLC25A27 UCP4 UNQ772/PRO1566	Homo sapiens (Human)	323	inner ear development [GO:0048839]; intracellular triglyceride homeostasis [GO:0035356]; negative regulation of mitochondrial calcium ion concentration [GO:0051562]; negative regulation of mitochondrial membrane potential [GO:0010917]; negative regulation of neuron apoptotic process [GO:0043524]; positive regulation of cell population proliferation [GO:0008284]; regulation of D-glucose import [GO…	apical part of cell [GO:0045177]; mitochondrial inner membrane [GO:0005743]; mitochondrial membrane [GO:0031966]; mitochondrion [GO:0005739]; neuronal cell body [GO:0043025]	chloride transmembrane transporter activity [GO:0015108]; protein homodimerization activity [GO:0042803]; proton transmembrane transporter activity [GO:0015078]; transmembrane transporter activity [GO:0022857]
P60468	P60468	reviewed	SC61B_HUMAN	Protein transport protein Sec61 subunit beta	SEC61B	Homo sapiens (Human)	96	ERAD pathway [GO:0036503]; post-translational protein targeting to membrane, translocation [GO:0031204]; retrograde protein transport, ER to cytosol [GO:0030970]; SRP-dependent cotranslational protein targeting to membrane, translocation [GO:0006616]	cytosol [GO:0005829]; endoplasmic reticulum [GO:0005783]; endoplasmic reticulum membrane [GO:0005789]; endoplasmic reticulum quality control compartment [GO:0044322]; endoplasmic reticulum Sec complex [GO:0031205]; membrane [GO:0016020]; Sec61 translocon complex [GO:0005784]	epidermal growth factor binding [GO:0048408]; guanyl-nucleotide exchange factor activity [GO:0005085]; ribosome binding [GO:0043022]; RNA binding [GO:0003723]
Q92187	Q92187	reviewed	SIA8D_HUMAN	CMP-N-acetylneuraminate-poly-alpha-2,8-sialyltransferase (EC 2.4.3.-) (Alpha-2,8-sialyltransferase 8D) (Polysialyltransferase) (Polysialyltransferase-1) (Sialyltransferase 8D) (SIAT8-D) (Sialyltransferase St8Sia IV) (ST8SiaIV)	ST8SIA4 PST PST1 SIAT8D	Homo sapiens (Human)	359	ganglioside biosynthetic process [GO:0001574]; N-glycan processing [GO:0006491]; nervous system development [GO:0007399]; oligosaccharide metabolic process [GO:0009311]; protein glycosylation [GO:0006486]; protein modification process [GO:0036211]; sialylation [GO:0097503]	extracellular region [GO:0005576]; Golgi apparatus [GO:0005794]; Golgi membrane [GO:0000139]	alpha-N-acetylneuraminate alpha-2,8-sialyltransferase activity [GO:0003828]; sialic acid binding [GO:0033691]; sialyltransferase activity [GO:0008373]
P10153	P10153	reviewed	RNAS2_HUMAN	Non-secretory ribonuclease (EC 4.6.1.18) (Eosinophil-derived neurotoxin) (RNase UpI-2) (Ribonuclease 2) (RNase 2) (Ribonuclease US)	RNASE2 EDN RNS2	Homo sapiens (Human)	161	chemotaxis [GO:0006935]; defense response to virus [GO:0051607]; innate immune response in mucosa [GO:0002227]; RNA catabolic process [GO:0006401]	azurophil granule lumen [GO:0035578]; extracellular exosome [GO:0070062]; extracellular region [GO:0005576]; extracellular space [GO:0005615]	lyase activity [GO:0016829]; nucleic acid binding [GO:0003676]; ribonuclease A activity [GO:0004522]; RNA nuclease activity [GO:0004540]	DOMAIN: The N-terminal region is necessary for mediating chemotactic activity.
Q96MX6	Q96MX6	reviewed	DAA10_HUMAN	Dynein axonemal assembly factor 10 (WD repeat-containing protein 92) (WD repeat-containing protein Monad)	DNAAF10 WDR92	Homo sapiens (Human)	357	apoptotic process [GO:0006915]; axonemal dynein complex assembly [GO:0070286]; protein stabilization [GO:0050821]	dynein axonemal particle [GO:0120293]; RPAP3/R2TP/prefoldin-like complex [GO:1990062]	ubiquitin binding [GO:0043130]
B3GLJ2	B3GLJ2	reviewed	PATE3_HUMAN	Prostate and testis expressed protein 3 (Acrosomal vesicle protein HEL-127) (PATE-like protein DJ) (PATE-DJ)	PATE3	Homo sapiens (Human)	98		extracellular region [GO:0005576]
Q96MH6	Q96MH6	reviewed	DIESL_HUMAN	DGAT1/2-independent enzyme synthesizing storage lipids (DIESL) (EC 2.3.1.-) (2-acylglycerol/1,2-diacylglycerol O-acyltransferase) (Monoacylglycerol/Diacylglycerol O-acyltransferase) (MGAT/DGAT) (EC 2.3.1.20, EC 2.3.1.22) (Transmembrane protein 68)	TMEM68	Homo sapiens (Human)	324	triglyceride biosynthetic process [GO:0019432]	endoplasmic reticulum membrane [GO:0005789]; membrane [GO:0016020]	phospholipid:diacylglycerol acyltransferase activity [GO:0046027]
Q96MA6	Q96MA6	reviewed	KAD8_HUMAN	Adenylate kinase 8 (AK 8) (EC 2.7.4.3) (EC 2.7.4.6) (ATP-AMP transphosphorylase 8)	AK8 C9orf98	Homo sapiens (Human)	479	ventricular system development [GO:0021591]	9+2 motile cilium [GO:0097729]; axoneme [GO:0005930]; cytoplasm [GO:0005737]; cytosol [GO:0005829]; sperm flagellum [GO:0036126]	(d)CMP kinase activity [GO:0004127]; adenylate kinase activity [GO:0004017]; AMP binding [GO:0016208]; ATP binding [GO:0005524]; nucleoside diphosphate kinase activity [GO:0004550]
P22033	P22033	reviewed	MUTA_HUMAN	Methylmalonyl-CoA mutase, mitochondrial (MCM) (EC 5.4.99.2) (Methylmalonyl-CoA isomerase)	MMUT MUT	Homo sapiens (Human)	750	homocysteine metabolic process [GO:0050667]; positive regulation of GTPase activity [GO:0043547]; post-embryonic development [GO:0009791]; propionate metabolic process, methylmalonyl pathway [GO:0019678]; succinyl-CoA biosynthetic process [GO:1901290]	cytoplasm [GO:0005737]; mitochondrial matrix [GO:0005759]; mitochondrion [GO:0005739]	cobalamin binding [GO:0031419]; GTPase activity [GO:0003924]; identical protein binding [GO:0042802]; metal ion binding [GO:0046872]; methylmalonyl-CoA mutase activity [GO:0004494]; modified amino acid binding [GO:0072341]; protein homodimerization activity [GO:0042803]
P13995	P13995	reviewed	MTDC_HUMAN	Bifunctional methylenetetrahydrofolate dehydrogenase/cyclohydrolase, mitochondrial [Includes: NAD-dependent methylenetetrahydrofolate dehydrogenase (EC 1.5.1.15); Methenyltetrahydrofolate cyclohydrolase (EC 3.5.4.9)]	MTHFD2 NMDMC	Homo sapiens (Human)	350	folic acid metabolic process [GO:0046655]; tetrahydrofolate interconversion [GO:0035999]; tetrahydrofolate metabolic process [GO:0046653]	extracellular space [GO:0005615]; mitochondrial matrix [GO:0005759]; mitochondrion [GO:0005739]	magnesium ion binding [GO:0000287]; methenyltetrahydrofolate cyclohydrolase activity [GO:0004477]; methylenetetrahydrofolate dehydrogenase (NAD+) activity [GO:0004487]; methylenetetrahydrofolate dehydrogenase (NADP+) activity [GO:0004488]; phosphate ion binding [GO:0042301]
P41181	P41181	reviewed	AQP2_HUMAN	Aquaporin-2 (AQP-2) (ADH water channel) (Aquaporin-CD) (AQP-CD) (Collecting duct water channel protein) (WCH-CD) (Water channel protein for renal collecting duct)	AQP2	Homo sapiens (Human)	271	actin filament organization [GO:0007015]; cellular response to copper ion [GO:0071280]; cellular response to mercury ion [GO:0071288]; cellular response to water deprivation [GO:0042631]; glycerol transmembrane transport [GO:0015793]; metanephric collecting duct development [GO:0072205]; protein homotetramerization [GO:0051289]; renal water homeostasis [GO:0003091]; renal water transport [GO:0003…	apical plasma membrane [GO:0016324]; basolateral plasma membrane [GO:0016323]; extracellular exosome [GO:0070062]; Golgi apparatus [GO:0005794]; lumenal side of membrane [GO:0098576]; membrane [GO:0016020]; perinuclear region of cytoplasm [GO:0048471]; plasma membrane [GO:0005886]; recycling endosome [GO:0055037]; transport vesicle membrane [GO:0030658]	glycerol transmembrane transporter activity [GO:0015168]; water channel activity [GO:0015250]; water transmembrane transporter activity [GO:0005372]	DOMAIN: Aquaporins contain two tandem repeats each containing three membrane-spanning domains and a pore-forming loop with the signature motif Asn-Pro-Ala (NPA). {ECO:0000269|PubMed:24733887}.
Q8IZT8	Q8IZT8	reviewed	HS3S5_HUMAN	Heparan sulfate glucosamine 3-O-sulfotransferase 5 (EC 2.8.2.23) (Heparan sulfate D-glucosaminyl 3-O-sulfotransferase 5) (3-OST-5) (Heparan sulfate 3-O-sulfotransferase 5) (h3-OST-5)	HS3ST5 3OST5 HS3OST5	Homo sapiens (Human)	346	heparan sulfate proteoglycan biosynthetic process, enzymatic modification [GO:0015015]; negative regulation of coagulation [GO:0050819]; protein sulfation [GO:0006477]; regulation of viral entry into host cell [GO:0046596]	Golgi membrane [GO:0000139]; membrane [GO:0016020]	3'-phosphoadenosine 5'-phosphosulfate binding [GO:0050656]; [heparan sulfate]-glucosamine 3-sulfotransferase activity [GO:0008467]
Q8IZN7	Q8IZN7	reviewed	D107A_HUMAN	Beta-defensin 107 (Beta-defensin 7) (BD-7) (DEFB-7) (Defensin, beta 107)	DEFB107A DEFB107 DEFB7; DEFB107B	Homo sapiens (Human)	70	defense response to bacterium [GO:0042742]; innate immune response [GO:0045087]	extracellular region [GO:0005576]	lipid binding [GO:0008289]
O95620	O95620	reviewed	DUS4L_HUMAN	tRNA-dihydrouridine(20a/20b) synthase [NAD(P)+]-like (EC 1.3.1.90) (pp35) (tRNA-dihydrouridine synthase 4-like)	DUS4L	Homo sapiens (Human)	317	tRNA dihydrouridine synthesis [GO:0002943]		flavin adenine dinucleotide binding [GO:0050660]; tRNA dihydrouridine synthase activity [GO:0017150]; tRNA-dihydrouridine20a synthase activity [GO:0102266]; tRNA-dihydrouridine20b synthase activity [GO:0102267]
A0A087WSZ0	A0A087WSZ0	reviewed	KVD08_HUMAN	Immunoglobulin kappa variable 1D-8	IGKV1D-8	Homo sapiens (Human)	117	adaptive immune response [GO:0002250]; immune response [GO:0006955]	extracellular region [GO:0005576]; immunoglobulin complex [GO:0019814]; plasma membrane [GO:0005886]
Q8IYS1	Q8IYS1	reviewed	P20D2_HUMAN	Xaa-Arg dipeptidase (EC 3.4.13.4) (Beta-Ala-Lys dipeptidase)	PM20D2 ACY1L2	Homo sapiens (Human)	436	proteolysis [GO:0006508]; regulation of protein metabolic process [GO:0051246]	nucleoplasm [GO:0005654]	carboxypeptidase activity [GO:0004180]; dipeptidase activity [GO:0016805]; identical protein binding [GO:0042802]
O95563	O95563	reviewed	MPC2_HUMAN	Mitochondrial pyruvate carrier 2 (Brain protein 44)	MPC2 BRP44	Homo sapiens (Human)	127	acetyl-CoA biosynthetic process from pyruvate [GO:0006086]; mitochondrial pyruvate transmembrane transport [GO:0006850]; positive regulation of insulin secretion involved in cellular response to glucose stimulus [GO:0035774]	inner mitochondrial membrane protein complex [GO:0098800]; mitochondrial inner membrane [GO:0005743]; mitochondrion [GO:0005739]; nucleus [GO:0005634]	identical protein binding [GO:0042802]; pyruvate transmembrane transporter activity [GO:0050833]
P0DPI2	P0DPI2	reviewed	GAL3A_HUMAN	Glutamine amidotransferase-like class 1 domain-containing protein 3, mitochondrial	GATD3 C21orf33 GATD3A	Homo sapiens (Human)	268		mitochondrion [GO:0005739]
P0DP74	P0DP74	reviewed	D130A_HUMAN	Beta-defensin 130A (Beta-defensin 130) (Beta-defensin 30) (DEFB-30) (Defensin, beta 130)	DEFB130A DEFB130 DEFB30	Homo sapiens (Human)	79	cell chemotaxis [GO:0060326]; defense response to bacterium [GO:0042742]	extracellular space [GO:0005615]	CCR6 chemokine receptor binding [GO:0031731]; chemoattractant activity [GO:0042056]
P0DP73	P0DP73	reviewed	D130B_HUMAN	Beta-defensin 130B	DEFB130B	Homo sapiens (Human)	79	cell chemotaxis [GO:0060326]; defense response to bacterium [GO:0042742]	extracellular space [GO:0005615]	CCR6 chemokine receptor binding [GO:0031731]; chemoattractant activity [GO:0042056]
P25786	P25786	reviewed	PSA1_HUMAN	Proteasome subunit alpha type-1 (30 kDa prosomal protein) (PROS-30) (Macropain subunit C2) (Multicatalytic endopeptidase complex subunit C2) (Proteasome component C2) (Proteasome nu chain) (Proteasome subunit alpha-6) (alpha-6)	PSMA1 HC2 NU PROS30 PSC2	Homo sapiens (Human)	263	immune system process [GO:0002376]; negative regulation of inflammatory response to antigenic stimulus [GO:0002862]; proteasome-mediated ubiquitin-dependent protein catabolic process [GO:0043161]	centrosome [GO:0005813]; cytoplasm [GO:0005737]; cytosol [GO:0005829]; extracellular exosome [GO:0070062]; nucleoplasm [GO:0005654]; nucleus [GO:0005634]; proteasome complex [GO:0000502]; proteasome core complex [GO:0005839]; proteasome core complex, alpha-subunit complex [GO:0019773]	lipopolysaccharide binding [GO:0001530]
P25705	P25705	reviewed	ATPA_HUMAN	ATP synthase F(1) complex subunit alpha, mitochondrial (ATP synthase F1 subunit alpha)	ATP5F1A ATP5A ATP5A1 ATP5AL2 ATPM	Homo sapiens (Human)	553	ATP biosynthetic process [GO:0006754]; cellular response to dexamethasone stimulus [GO:0071549]; cellular response to nitric oxide [GO:0071732]; lipid metabolic process [GO:0006629]; negative regulation of endothelial cell proliferation [GO:0001937]; positive regulation of blood vessel endothelial cell migration [GO:0043536]; proton motive force-driven ATP synthesis [GO:0015986]; proton motive fo…	cell surface [GO:0009986]; extracellular exosome [GO:0070062]; membrane [GO:0016020]; membrane raft [GO:0045121]; mitochondrial inner membrane [GO:0005743]; mitochondrial matrix [GO:0005759]; mitochondrion [GO:0005739]; plasma membrane [GO:0005886]; proton-transporting ATP synthase complex [GO:0045259]; proton-transporting ATP synthase complex, catalytic core F(1) [GO:0045261]	ADP binding [GO:0043531]; angiostatin binding [GO:0043532]; ATP binding [GO:0005524]; ATP hydrolysis activity [GO:0016887]; MHC class I protein binding [GO:0042288]; protease binding [GO:0002020]; proton-transporting ATP synthase activity, rotational mechanism [GO:0046933]; RNA binding [GO:0003723]
O95498	O95498	reviewed	VNN2_HUMAN	Pantetheine hydrolase VNN2 (EC 3.5.1.92) (Glycosylphosphatidyl inositol-anchored protein GPI-80) (Protein FOAP-4) (Vascular non-inflammatory molecule 2) (Vanin-2)	VNN2	Homo sapiens (Human)	520	pantothenate metabolic process [GO:0015939]	extracellular region [GO:0005576]; plasma membrane [GO:0005886]; side of membrane [GO:0098552]	pantetheine hydrolase activity [GO:0017159]
O95497	O95497	reviewed	VNN1_HUMAN	Pantetheinase (EC 3.5.1.92) (Pantetheine hydrolase) (Tiff66) (Vascular non-inflammatory molecule 1) (Vanin-1)	VNN1	Homo sapiens (Human)	513	acute inflammatory response [GO:0002526]; cell-cell adhesion [GO:0098609]; chronic inflammatory response [GO:0002544]; coenzyme A catabolic process [GO:0015938]; inflammatory response [GO:0006954]; innate immune response [GO:0045087]; pantothenate metabolic process [GO:0015939]; positive regulation of oxidative stress-induced intrinsic apoptotic signaling pathway [GO:1902177]; positive regulation…	azurophil granule membrane [GO:0035577]; extracellular region [GO:0005576]; membrane [GO:0016020]; plasma membrane [GO:0005886]; side of membrane [GO:0098552]	pantetheine hydrolase activity [GO:0017159]
P84098	P84098	reviewed	RL19_HUMAN	Large ribosomal subunit protein eL19 (60S ribosomal protein L19)	RPL19	Homo sapiens (Human)	196	cytoplasmic translation [GO:0002181]; translation [GO:0006412]	cytoplasm [GO:0005737]; cytosol [GO:0005829]; cytosolic large ribosomal subunit [GO:0022625]; cytosolic ribosome [GO:0022626]; focal adhesion [GO:0005925]; membrane [GO:0016020]; nucleolus [GO:0005730]; synapse [GO:0045202]	RNA binding [GO:0003723]; structural constituent of ribosome [GO:0003735]
Q6ICB0	Q6ICB0	reviewed	DESI1_HUMAN	Desumoylating isopeptidase 1 (DeSI-1) (EC 3.4.-.-) (PPPDE peptidase domain-containing protein 2) (Palmitoyl protein thioesterase DESI1) (EC 3.1.2.22) (Polyubiquitinated substrate transporter) (POST) (S-depalmitoylase DESI1)	DESI1 FAM152B PPPDE2	Homo sapiens (Human)	168	protein desumoylation [GO:0016926]; protein export from nucleus [GO:0006611]; proteolysis [GO:0006508]; regulation of proteasomal ubiquitin-dependent protein catabolic process [GO:0032434]	cytosol [GO:0005829]; nucleus [GO:0005634]; protein-containing complex [GO:0032991]	deSUMOylase activity [GO:0016929]; identical protein binding [GO:0042802]; importin-alpha family protein binding [GO:0061676]; long-chain fatty acyl-CoA hydrolase activity [GO:0052816]; palmitoyl-(protein) hydrolase activity [GO:0008474]
P84077	P84077	reviewed	ARF1_HUMAN	ADP-ribosylation factor 1 (EC 3.6.5.2)	ARF1	Homo sapiens (Human)	181	cellular response to virus [GO:0098586]; dendritic spine organization [GO:0097061]; intracellular copper ion homeostasis [GO:0006878]; intracellular protein transport [GO:0006886]; long-term synaptic depression [GO:0060292]; mitotic cleavage furrow ingression [GO:1990386]; regulation of Arp2/3 complex-mediated actin nucleation [GO:0034315]; regulation of receptor internalization [GO:0002090]; ves…	cell leading edge [GO:0031252]; cytoplasm [GO:0005737]; cytosol [GO:0005829]; extracellular exosome [GO:0070062]; focal adhesion [GO:0005925]; Golgi membrane [GO:0000139]; neuron projection [GO:0043005]; plasma membrane [GO:0005886]; postsynaptic density [GO:0014069]; protein-containing complex [GO:0032991]; sarcomere [GO:0030017]	GTP binding [GO:0005525]; GTPase activity [GO:0003924]; magnesium ion binding [GO:0000287]; protein domain specific binding [GO:0019904]; RNA binding [GO:0003723]
P60022	P60022	reviewed	DEFB1_HUMAN	Beta-defensin 1 (BD-1) (hBD-1) (Defensin, beta 1)	DEFB1 BD1 HBD1	Homo sapiens (Human)	68	antibacterial humoral response [GO:0019731]; antimicrobial humoral immune response mediated by antimicrobial peptide [GO:0061844]; calcium-mediated signaling [GO:0019722]; chemotaxis [GO:0006935]; defense response to bacterium [GO:0042742]; defense response to Gram-negative bacterium [GO:0050829]; defense response to Gram-positive bacterium [GO:0050830]; G protein-coupled receptor signaling pathw…	extracellular exosome [GO:0070062]; extracellular region [GO:0005576]; extracellular space [GO:0005615]; Golgi lumen [GO:0005796]; membrane [GO:0016020]; microvesicle [GO:1990742]; sperm midpiece [GO:0097225]	CCR6 chemokine receptor binding [GO:0031731]; identical protein binding [GO:0042802]
Q96IX5	Q96IX5	reviewed	ATPMK_HUMAN	ATP synthase F(0) complex subunit k, mitochondrial (ATP synthase membrane subunit DAPIT, mitochondrial) (Diabetes-associated protein in insulin-sensitive tissues) (HCV F-transactivated protein 2) (Up-regulated during skeletal muscle growth protein 5)	ATP5MK ATP5MD DAPIT HCVFTP2 USMG5 PD04912	Homo sapiens (Human)	58	proton motive force-driven ATP synthesis [GO:0015986]	mitochondrial inner membrane [GO:0005743]; mitochondrion [GO:0005739]; proton-transporting ATP synthase complex [GO:0045259]
Q8IWW8	Q8IWW8	reviewed	HOT_HUMAN	Hydroxyacid-oxoacid transhydrogenase, mitochondrial (HOT) (EC 1.1.99.24) (Alcohol dehydrogenase iron-containing protein 1) (ADHFe1) (Fe-containing alcohol dehydrogenase)	ADHFE1 HMFT2263	Homo sapiens (Human)	467	2-oxoglutarate metabolic process [GO:0006103]; glutamate catabolic process via 2-hydroxyglutarate [GO:0019552]; lipid metabolic process [GO:0006629]	mitochondrial matrix [GO:0005759]; mitochondrion [GO:0005739]	alcohol dehydrogenase (NAD+) activity [GO:0004022]; hydroxyacid-oxoacid transhydrogenase activity [GO:0047988]; metal ion binding [GO:0046872]
Q14236	Q14236	reviewed	EPAG_HUMAN	Early lymphoid activation gene protein (DIAPH2 antisense RNA 1) (DIAPH2 antisense gene protein 1)	DIAPH2-AS1 EPAG	Homo sapiens (Human)	149	signal transduction [GO:0007165]
Q02252	Q02252	reviewed	MMSA_HUMAN	Methylmalonate-semialdehyde/malonate-semialdehyde dehydrogenase [acylating], mitochondrial (MMSDH) (EC 1.2.1.27) (Aldehyde dehydrogenase family 6 member A1) (Malonate-semialdehyde dehydrogenase [acylating])	ALDH6A1 MMSDH	Homo sapiens (Human)	535	branched-chain amino acid catabolic process [GO:0009083]; brown fat cell differentiation [GO:0050873]; thymine catabolic process [GO:0006210]; thymine metabolic process [GO:0019859]; valine catabolic process [GO:0006574]; valine metabolic process [GO:0006573]	mitochondrial matrix [GO:0005759]; mitochondrion [GO:0005739]; nucleoplasm [GO:0005654]	malonate-semialdehyde dehydrogenase (acetylating) activity [GO:0018478]; methylmalonate-semialdehyde dehydrogenase (acylating, NAD) activity [GO:0004491]; RNA binding [GO:0003723]
P13639	P13639	reviewed	EF2_HUMAN	Elongation factor 2 (EF-2) (EC 3.6.5.-)	EEF2 EF2	Homo sapiens (Human)	858	hematopoietic progenitor cell differentiation [GO:0002244]; positive regulation of translation [GO:0045727]; translational elongation [GO:0006414]	aggresome [GO:0016235]; cytoplasm [GO:0005737]; cytosol [GO:0005829]; extracellular exosome [GO:0070062]; extracellular region [GO:0005576]; ficolin-1-rich granule lumen [GO:1904813]; membrane [GO:0016020]; nucleus [GO:0005634]; plasma membrane [GO:0005886]; ribonucleoprotein complex [GO:1990904]; ribosome [GO:0005840]; secretory granule lumen [GO:0034774]; synapse [GO:0045202]	cadherin binding [GO:0045296]; GTP binding [GO:0005525]; GTPase activity [GO:0003924]; lncRNA binding [GO:0106222]; protein kinase binding [GO:0019901]; ribosome binding [GO:0043022]; RNA binding [GO:0003723]; translation elongation factor activity [GO:0003746]
Q02218	Q02218	reviewed	ODO1_HUMAN	2-oxoglutarate dehydrogenase complex component E1 (E1o) (HsOGDH) (OGDC-E1) (OGDH-E1) (EC 1.2.4.2) (2-oxoglutarate dehydrogenase, mitochondrial) (Alpha-ketoglutarate dehydrogenase) (Alpha-KGDH-E1) (Thiamine diphosphate (ThDP)-dependent 2-oxoglutarate dehydrogenase)	OGDH	Homo sapiens (Human)	1023	2-oxoglutarate metabolic process [GO:0006103]; cerebellar cortex development [GO:0021695]; generation of precursor metabolites and energy [GO:0006091]; glycolytic process [GO:0006096]; hippocampus development [GO:0021766]; olfactory bulb mitral cell layer development [GO:0061034]; pyramidal neuron development [GO:0021860]; striatum development [GO:0021756]; succinyl-CoA metabolic process [GO:0006…	mitochondrial matrix [GO:0005759]; mitochondrial membrane [GO:0031966]; mitochondrion [GO:0005739]; nucleus [GO:0005634]; oxoglutarate dehydrogenase complex [GO:0045252]	metal ion binding [GO:0046872]; oxoglutarate dehydrogenase (NAD+) activity [GO:0034602]; oxoglutarate dehydrogenase (succinyl-transferring) activity [GO:0004591]; thiamine pyrophosphate binding [GO:0030976]
